# Supplementary material for: Subcellular Enrichment Patterns of New Genes in Drosophila Evolution
Source: Mol Biol Evol. 2025 Feb 7;42(2):msaf038. doi: 10.1093/molbev/msaf038 (PMC11843443; doi:10.1093/molbev/msaf038)
Supplement: msaf038_Supplementary_Data [file msaf038_supplementary_data.zip]

Archive with 3 entries (3 files):
- 2. Supplementary Materials.pdf
- 3._Supplementary_Figures.pdf
- 4. Supplementary Tables.xlsx
