# Supplementary material for: Subcellular Enrichment Patterns of New Genes in Drosophila Evolution
Source: Mol Biol Evol. 2025 Feb 7;42(2):msaf038. doi: 10.1093/molbev/msaf038 (PMC11843443; doi:10.1093/molbev/msaf038)
Supplement: msaf038_Supplementary_Data [file msaf038_supplementary_data.zip › 4. Supplementary Tables.xlsx]

## Sheet: S1
Supplementary Table S1. Species and their source links of NCBI or ENSEMBL. To test the gene number on br0, we also used GageTracker (Fang C, Dong C, Wang C, et al. GageTracker: a tool for dating gene age by micro-and macro-synteny with high speed and accuracy[J]. bioRxiv, 2024: 2024.08. 28.610050.) to annotate the gene ages in D. virilis and calculated the genes generated on br0. When determining…
Links	Species	Reference
https://ftp.ncbi.nlm.nih.gov/genomes/all/GCA/018/152/915/GCA_018152915.1_ASM1815291v1/GCA_018152915.1_ASM1815291v1_genomic.fna.gz	Drosophila americana	Kim B Y, Wang J R, Miller D E, et al. Highly contiguous assemblies of 101 drosophilid genomes[J]. Elife, 2021, 10: e66405.
https://ftp.ncbi.nlm.nih.gov/genomes/all/GCA/003/285/875/GCA_003285875.3_DnovRS2.1/GCA_003285875.3_DnovRS2.1_genomic.fna.gz	Drosophila novamexicana	The project of PRJNA475270
https://ftp.ncbi.nlm.nih.gov/genomes/all/GCA/003/086/615/GCA_003086615.1_ASM308661v1/GCA_003086615.1_ASM308661v1_genomic.fna.gz	Drosophila montana	Parker D J, Wiberg R A W, Trivedi U, et al. Inter and intraspecific genomic divergence in Drosophila montana shows evidence for cold adaptation[J]. Genome Biology and Evolution, 2018, 10(8): 2086-2101.
https://ftp.ncbi.nlm.nih.gov/genomes/all/GCF/000/005/175/GCF_000005175.2_dmoj_caf1/GCF_000005175.2_dmoj_caf1_genomic.fna.gz	Drosophila mojavensis	Clark A G, Eisen M B, Smith D R, et al. Evolution of genes and genomes on the Drosophila phylogeny[J]. Nature, 2007, 450(7167): 203-18.
https://ftp.ncbi.nlm.nih.gov/genomes/all/GCA/003/285/905/GCA_003285905.2_DhydRS2/GCA_003285905.2_DhydRS2_genomic.fna.gz	Drosophila hydei	The project of PRJNA475270
https://ftp.ncbi.nlm.nih.gov/genomes/all/GCA/004/143/785/GCA_004143785.1_ASM414378v1/GCA_004143785.1_ASM414378v1_genomic.fna.gz	Drosophila melanica	The project of PRJNA512892
https://ftp.ncbi.nlm.nih.gov/genomes/all/GCA/004/143/865/GCA_004143865.1_ASM414386v1/GCA_004143865.1_ASM414386v1_genomic.fna.gz	Drosophila lacertosa	The project of PRJNA512892
https://ftp.ncbi.nlm.nih.gov/genomes/all/GCA/019/972/435/GCA_019972435.1_D_nasuta_1.0/GCA_019972435.1_D_nasuta_1.0_genomic.fna.gz	Drosophila nasuta	Kim B Y, Wang J R, Miller D E, et al. Highly contiguous assemblies of 101 drosophilid genomes[J]. Elife, 2021, 10: e66405.
https://ftp.ncbi.nlm.nih.gov/genomes/all/GCA/019/972/415/GCA_019972415.1_D_albomicans_1.0/GCA_019972415.1_D_albomicans_1.0_genomic.fna.gz	Drosophila albomicans	NA
https://ftp.ncbi.nlm.nih.gov/genomes/all/GCF/018/153/295/GCF_018153295.1_ASM1815329v1/GCF_018153295.1_ASM1815329v1_genomic.fna.gz	Drosophila grimshawi	Kim B Y, Wang J R, Miller D E, et al. Highly contiguous assemblies of 101 drosophilid genomes[J]. Elife, 2021, 10: e66405.
https://ftp.ncbi.nlm.nih.gov/genomes/all/GCF/011/750/605/GCF_011750605.1_ASM1175060v1/GCF_011750605.1_ASM1175060v1_genomic.fna.gz	Drosophila busckii	Renschler G, Richard G, Valsecchi C I K, et al. Hi-C guided assemblies reveal conserved regulatory topologies on X and autosomes despite extensive genome shuffling[J]. Genes & development, 2019, 33(21-22): 1591-1612.
https://ftp.ncbi.nlm.nih.gov/genomes/all/GCA/005/876/975/GCA_005876975.1_DoreRS1/GCA_005876975.1_DoreRS1_genomic.fna.gz	Drosophila orena	The project of PRJNA475270
https://ftp.ncbi.nlm.nih.gov/genomes/all/GCA/003/286/155/GCA_003286155.2_DereRS2/GCA_003286155.2_DereRS2_genomic.fna.gz	Drosophila erecta	The project of PRJNA475270
https://ftp.ncbi.nlm.nih.gov/genomes/all/GCA/016/746/335/GCA_016746335.2_Prin_Dyak_NY73PB_1.1/GCA_016746335.2_Prin_Dyak_NY73PB_1.1_genomic.fna.gz	Drosophila yakuba	The project of PRJNA310215
https://ftp.ncbi.nlm.nih.gov/genomes/all/GCA/016/746/395/GCA_016746395.2_Prin_Dsim_3.1/GCA_016746395.2_Prin_Dsim_3.1_genomic.fna.gz	Drosophila simulans	The project of PRJNA377886
https://ftp.ncbi.nlm.nih.gov/genomes/all/GCA/004/382/195/GCA_004382195.2_ASM438219v2/GCA_004382195.2_ASM438219v2_genomic.fna.gz	Drosophila sechellia	The project of PRJNA383250
https://ftp.ensembl.org/pub/current_fasta/drosophila_melanogaster/dna/Drosophila_melanogaster.BDGP6.32.dna.toplevel.fa.gz	Drosophila melanogaster	Berkeley Drosophila Genome Project BDGP
https://ftp.ncbi.nlm.nih.gov/genomes/all/GCA/003/285/975/GCA_003285975.3_DanaRS2.1/GCA_003285975.3_DanaRS2.1_genomic.fna.gz	Drosophila ananassae	The project of PRJNA475270
https://ftp.ncbi.nlm.nih.gov/genomes/all/GCA/004/329/205/GCA_004329205.1_UCBerk_Dpse_1.0/GCA_004329205.1_UCBerk_Dpse_1.0_genomic.fna.gz	Drosophila pseudoobscura	Bracewell R, Chatla K, Nalley M J, et al. Dynamic turnover of centromeres drives karyotype evolution in Drosophila[J]. Elife, 2019, 8: e49002.
https://ftp.ncbi.nlm.nih.gov/genomes/all/GCA/003/286/085/GCA_003286085.2_DperRS2/GCA_003286085.2_DperRS2_genomic.fna.gz	Drosophila persimilis	The project of PRJNA475270
https://ftp.ncbi.nlm.nih.gov/genomes/all/GCA/005/876/895/GCA_005876895.1_DaztRS1/GCA_005876895.1_DaztRS1_genomic.fna.gz	Drosophila azteca	The project of PRJNA475270
https://ftp.ncbi.nlm.nih.gov/genomes/all/GCA/007/989/325/GCA_007989325.2_ASM798932v2/GCA_007989325.2_ASM798932v2_genomic.fna.gz	Drosophila virilis	Hemmer L W, Dias G B, Smith B, et al. Hybrid dysgenesis in Drosophila virilis results in clusters of mitotic recombination and loss-of-heterozygosity but leaves meiotic recombination unaltered[J]. Mobile DNA, 2020, 11: 1-18.
https://ftp.ncbi.nlm.nih.gov/genomes/all/GCF/018/902/025/GCF_018902025.1_UCI_dwil_1.1/GCF_018902025.1_UCI_dwil_1.1_genomic.fna.gz	Drosophila willistoni	The project of PRJNA670571
https://ftp.ncbi.nlm.nih.gov/genomes/all/GCA/003/285/725/GCA_003285725.2_SlebRS2/GCA_003285725.2_SlebRS2_genomic.fna.gz	Scaptodrosophila lebanonensis	The project of PRJNA475270
https://ftp.ncbi.nlm.nih.gov/genomes/all/GCA/037/075/105/GCA_037075105.1_ASM3707510v1/GCA_037075105.1_ASM3707510v1_genomic.fna.gz	Lissocephala sabroskyi	The project of PRJNA1020440
https://ftp.ncbi.nlm.nih.gov/genomes/all/GCA/030/710/565/GCA_030710565.1_ASM3071056v1/GCA_030710565.1_ASM3071056v1_genomic.fna.gz	Bactrocera dorsalis	The project of PRJNA707371

## Sheet: S2
Supplementary Table S2. The gene age list of protein-coding genes of D. melenogaster. In our work, we masked sequences using WindowMasker. The GeneMaskRatio column in this supplementary table represents a ratio, which indicates ratio of the length of exons masked by WindowMasker over the total length of exons for a gene. The genes were excluded if the ratio exceeded 70%, implying that this supple…
Gene	Branch	Chromosome	Start	End	GeneMaskRatio
FBgn0250732	br-2	3R	7145880	7150968	0.05
FBgn0037409	br-2	3R	6198811	6207678	0.045
FBgn0027948	br-2	3R	16050801	16060675	0.028
FBgn0038675	br-2	3R	19031503	19032409	0.127
FBgn0000500	br-2	3R	4189692	4190260	0.007
FBgn0037610	br-2	3R	8676915	8678233	0
FBgn0053095	br-1	3R	25097672	25102146	0.053
FBgn0038070	br-2	3R	12640163	12642482	0.085
FBgn0261859	br-2	3R	15095957	15131926	0.099
FBgn0037363	br-2	3R	5669713	5679930	0.121
FBgn0039552	br-1	3R	27871501	27872390	0.076
FBgn0039732	br-2	3R	29996961	29997676	0.144
FBgn0038224	br-2	3R	14326947	14327735	0.097
FBgn0264776	br-1	3R	15507940	15508886	0.046
FBgn0038525	br-1	3R	17609359	17610533	0.005
FBgn0262899	br4	3R	7738965	7739563	0.081
FBgn0261436	br-2	3R	4227387	4229238	0.025
FBgn0038814	br-2	3R	20611251	20616901	0.071
FBgn0038279	br-2	3R	14918628	14923083	0.054
FBgn0037625	br-2	3R	8749206	8768200	0.127
FBgn0053093	br1	3R	22530694	22531922	0.045
FBgn0027574	br-2	3R	27112566	27115126	0.08
FBgn0260746	br-2	3R	11999278	12003516	0.025
FBgn0037930	br-2	3R	11674221	11674923	0.097
FBgn0038709	br3	3R	19489570	19491115	0.081
FBgn0027095	br-2	3R	16349404	16350801	0.098
FBgn0051450	br-2	3R	8561917	8562593	0.093
FBgn0038774	br-2	3R	20169435	20174872	0.131
FBgn0037794	br-2	3R	10159144	10161331	0.061
FBgn0039229	br-2	3R	24817464	24822350	0.041
FBgn0038737	br-2	3R	19861610	19862600	0.027
FBgn0037399	br0	3R	6076804	6078283	0.07
FBgn0039291	br-1	3R	25214325	25215188	0.075
FBgn0037547	br-2	3R	8087252	8089526	0.037
FBgn0038966	br-2	3R	22423316	22424929	0.094
FBgn0037690	br-2	3R	9410329	9412293	0.069
FBgn0038783	br-1	3R	20303955	20304977	0.031
FBgn0038055	br-2	3R	12456573	12458444	0.026
FBgn0261792	br-2	3R	18982964	18983650	0.116
FBgn0040606	br-1	3R	26424698	26425105	0.113
FBgn0037709	br-2	3R	9555785	9557776	0.039
FBgn0051106	br-2	3R	25216297	25218708	0
FBgn0039131	br-2	3R	23943628	23948424	0.04
FBgn0037777	br-2	3R	10044596	10045542	0.104
FBgn0046685	br-2	3R	24627066	24630075	0.028
FBgn0259733	br-1	3R	13813109	13814648	0.166
FBgn0038993	br-1	3R	22609485	22610715	0.021
FBgn0039313	br-2	3R	25281548	25283237	0.025
FBgn0004395	br-2	3R	23149653	23157862	0.191
FBgn0051201	br-2	3R	20644154	20648716	0.109
FBgn0266674	br-2	3R	21105046	21107972	0.055
FBgn0039019	br-2	3R	22745620	22746605	0.077
FBgn0039172	br-2	3R	24228342	24230035	0.155
FBgn0011290	br-2	3R	11678386	11679690	0.089
FBgn0037747	br-2	3R	9767834	9770027	0.093
FBgn0037751	br-2	3R	9775121	9777943	0.02
FBgn0039486	br-2	3R	27102988	27106184	0.009
FBgn0039228	br-2	3R	24807621	24808677	0.029
FBgn0039073	br-1	3R	23361889	23363574	0.026
FBgn0040256	br-1	3R	11126597	11128328	0.045
FBgn0037888	br-1	3R	11240041	11240991	0
FBgn0039404	br-2	3R	26056630	26057350	0
FBgn0038342	br-2	3R	15481906	15482904	0.025
FBgn0005674	br-2	3R	23952136	23958391	0.02
FBgn0011768	br-2	3R	10870906	10872381	0.038
FBgn0037917	br-2	3R	11581576	11585305	0.088
FBgn0086365	br-2	3R	24273029	24275728	0.039
FBgn0017567	br-2	3R	15836048	15837117	0.022
FBgn0039290	br-2	3R	25199818	25214255	0.035
FBgn0051287	br-1	3R	16203371	16204961	0.064
FBgn0038577	br-2	3R	18187805	18188707	0.041
FBgn0037720	br-2	3R	9591309	9625073	0.118
FBgn0038033	br-2	3R	12390166	12395980	0.061
FBgn0001112	br-2	3R	7252063	7265703	0.039
FBgn0038344	br-2	3R	15486050	15493310	0.007
FBgn0037678	br-2	3R	9330885	9331885	0.027
FBgn0267709	br-1	3R	19941997	19942412	0.025
FBgn0051072	br-2	3R	26842462	26863130	0.047
FBgn0013277	br-2	3R	12465453	12467776	0.027
FBgn0037718	br-1	3R	9586942	9589581	0.062
FBgn0039520	br0	3R	27487927	27489968	0.097
FBgn0286071	br-2	3R	15442246	15476193	0.063
FBgn0265197	br-1	3R	17265278	17265821	0.125
FBgn0003002	br-2	3R	4852813	4869979	0.179
FBgn0041588	br-2	3R	29149896	29151794	0.002
FBgn0039557	br-2	3R	27919844	27921089	0.102
FBgn0051028	br-2	3R	30166631	30171207	0.011
FBgn0266598	br-2	3R	8000548	8001309	0.038
FBgn0037424	br-2	3R	6301804	6303653	0.05
FBgn0038725	br-2	3R	19652369	19657866	0.037
FBgn0263757	br-2	3R	18252843	18255487	0.08
FBgn0039277	br-1	3R	25109226	25112516	0.06
FBgn0039302	br-2	3R	25249348	25258672	0.037
FBgn0039461	br-1	3R	26876630	26880459	0.03
FBgn0037894	br-2	3R	11412522	11416142	0.019
FBgn0039799	br-1	3R	30742880	30744474	0.084
FBgn0039817	br-1	3R	31098868	31101169	0.075
FBgn0051224	br-2	3R	18650121	18659309	0.083
FBgn0054008	br-1	3R	20580683	20581522	0.027
FBgn0013276	br-1	3R	11958535	11960909	0.035
FBgn0039714	br-2	3R	29863701	29868895	0.042
FBgn0037832	br-1	3R	10779569	10780825	0.082
FBgn0037802	br-2	3R	10255349	10261849	0.043
FBgn0004781	br-2	3R	6695148	6696271	0.058
FBgn0037502	br-1	3R	7420765	7423057	0.028
FBgn0051230	br4	3R	18671679	18672094	0.12
FBgn0039328	br-2	3R	25329530	25331203	0.065
FBgn0038204	br4	3R	14111151	14112166	0.042
FBgn0285912	br-2	3R	24947632	24949539	0
FBgn0051116	br-2	3R	11797244	11813207	0.069
FBgn0266672	br-2	3R	5754932	5758997	0
FBgn0037292	br-2	3R	4986500	5011031	0.067
FBgn0002735	br-2	3R	25999851	26000761	0.065
FBgn0017550	br-2	3R	5607275	5613112	0.128
FBgn0037679	br-1	3R	9332064	9334714	0.076
FBgn0037837	br-1	3R	10811581	10815047	0.123
FBgn0040609	br-2	3R	27291535	27292209	0.068
FBgn0038113	br-2	3R	13038375	13040184	0.064
FBgn0014931	br0	3R	7913851	7916550	0.088
FBgn0267408	br-2	3R	15532137	15537292	0.011
FBgn0038115	br-2	3R	13049398	13051453	0.012
FBgn0038745	br-2	3R	19897372	19903689	0.084
FBgn0038321	br-2	3R	15337908	15343256	0.085
FBgn0266538	br-2	3R	22032150	22034286	0.025
FBgn0263594	br-1	3R	4403076	4407182	0.086
FBgn0083984	br-2	3R	21877870	21878686	0.165
FBgn0039378	br0	3R	25832230	25842878	0.074
FBgn0015568	br-2	3R	7545733	7549124	0.068
FBgn0038881	br-2	3R	21318300	21349601	0.117
FBgn0259139	br-2	3R	11815206	11819339	0.077
FBgn0038423	br0	3R	16368855	16370533	0.112
FBgn0262112	br-2	3R	29794597	29795805	0.039
FBgn0039258	br-2	3R	25023256	25024482	0.018
FBgn0039415	br-2	3R	26133154	26137148	0.045
FBgn0039325	br-2	3R	25318550	25320101	0.03
FBgn0264427	br-1	3R	5522299	5523120	0.086
FBgn0004841	br-2	3R	10737592	10751228	0.082
FBgn0002924	br-2	3R	29804290	29807127	0.053
FBgn0039008	br-2	3R	22702007	22704338	0.075
FBgn0259721	br-2	3R	13779624	13780795	0.081
FBgn0051211	br-1	3R	11949680	11954038	0.055
FBgn0038717	br-2	3R	19607254	19609322	0.029
FBgn0037993	br-1	3R	12138833	12158595	0.115
FBgn0262962	br-2	3R	24830301	24830973	0.246
FBgn0038049	br-2	3R	12434098	12435643	0.061
FBgn0005777	br-2	3R	9747875	9751094	0.059
FBgn0261238	br-2	3R	7094596	7124185	0.12
FBgn0042101	br-1	3R	7797078	7798771	0.048
FBgn0037891	br-2	3R	11244302	11246862	0.064
FBgn0039182	br-2	3R	24328455	24333316	0.023
FBgn0262808	br4	3R	14256108	14256930	0.097
FBgn0085345	br-2	3R	15230585	15231686	0.068
FBgn0085383	br-2	3R	28146880	28240526	0.24
FBgn0040080	br-2	3R	27582840	27586376	0.053
FBgn0037383	br-2	3R	5822026	5824532	0.484
FBgn0037779	br-2	3R	10047252	10048797	0.037
FBgn0000533	br-2	3R	15328729	15330408	0.024
FBgn0264563	br-1	3R	27065436	27065807	0.062
FBgn0263025	br-2	3R	27695235	27696531	0.015
FBgn0264291	br-2	3R	17149667	17150455	0.103
FBgn0010340	br-2	3R	14124163	14125548	0.111
FBgn0039722	br-2	3R	29912991	29914346	0.056
FBgn0038490	br-2	3R	17150587	17151630	0.035
FBgn0265276	br-2	3R	11765038	11779128	0.14
FBgn0014930	br-2	3R	7912017	7913290	0.093
FBgn0038809	br-2	3R	20581770	20585833	0.067
FBgn0038678	br-2	3R	19094394	19094905	0.136
FBgn0261996	br-1	3R	27228673	27229468	0.038
FBgn0037478	br-2	3R	7144724	7151270	0.078
FBgn0038428	br-2	3R	16441843	16443007	0.038
FBgn0015270	br-2	3R	13964885	13967075	0.047
FBgn0038853	br-2	3R	21083043	21097827	0.126
FBgn0038306	br-2	3R	15227605	15229408	0.032
FBgn0046876	br-2	3R	6109642	6111034	0.073
FBgn0051320	br-2	3R	14358356	14361786	0.109
FBgn0053333	br4	3R	17417467	17418042	0.113
FBgn0051268	br2	3R	17031802	17033515	0.099
FBgn0051184	br-2	3R	23996262	23997017	0.067
FBgn0038219	br-2	3R	14262387	14263367	0.061
FBgn0051225	br0	3R	23481865	23483541	0.02
FBgn0038756	br0	3R	19948443	19948907	0.159
FBgn0037276	br-2	3R	4781120	4784722	0.033
FBgn0039870	br-1	3R	31744282	31745178	0.028
FBgn0003165	br-2	3R	9066343	9237682	0.213
FBgn0039463	br-2	3R	26947830	26949682	0.105
FBgn0039719	br-2	3R	29905464	29906448	0.021
FBgn0038760	br-2	3R	20008947	20011712	0.234
FBgn0002781	br-2	3R	21350846	21377401	0.049
FBgn0039311	br-2	3R	25275790	25277212	0.04
FBgn0038034	br-2	3R	12396007	12398929	0.066
FBgn0053970	br-2	3R	26318355	26362588	0.058
FBgn0038332	br-2	3R	15370036	15372212	0.061
FBgn0024957	br-2	3R	10408618	10412869	0.019
FBgn0038017	br-2	3R	12360008	12363255	0.072
FBgn0023212	br-2	3R	20578222	20579850	0.119
FBgn0263400	br-1	3R	20986504	20987936	0.153
FBgn0027492	br-2	3R	27561675	27582241	0.168
FBgn0011289	br-2	3R	27251112	27256463	0.082
FBgn0263986	br-2	3R	22694959	22697990	0.018
FBgn0015269	br-2	3R	25983013	25995737	0.041
FBgn0038485	br-1	3R	17137893	17138865	0.045
FBgn0010399	br-2	3R	5508842	5523328	0.057
FBgn0039369	br0	3R	25776276	25777198	0.098
FBgn0039054	br-2	3R	23070516	23112730	0.157
FBgn0286828	br-2	3R	18674626	18677539	0.105
FBgn0028734	br-2	3R	10101420	10110121	0.2
FBgn0039789	br-2	3R	30584020	30587302	0.043
FBgn0037988	br-1	3R	12061070	12062944	0.055
FBgn0037849	br-2	3R	10873038	10875582	0.062
FBgn0011766	br-2	3R	21620304	21660871	0.269
FBgn0262143	br4	3R	21736513	21736849	0.004
FBgn0267430	br-1	3R	2554162	3263582	0.123
FBgn0051510	br0	3R	25117218	25122920	0.098
FBgn0037996	br1	3R	12208159	12210360	0.014
FBgn0038535	br-2	3R	17673732	17682515	0.152
FBgn0260444	br-2	3R	12630647	12633188	0.028
FBgn0038437	br-2	3R	16481861	16482452	0.028
FBgn0038369	br-2	3R	15834648	15836021	0.223
FBgn0038645	br-1	3R	18725399	18726434	0.069
FBgn0037570	br-2	3R	8308881	8310778	0.072
FBgn0263047	br-1	3R	22381340	22382147	0.061
FBgn0011785	br-2	3R	24319000	24328619	0.049
FBgn0039092	br-1	3R	23593625	23596273	0.018
FBgn0037705	br-2	3R	9535625	9551806	0.195
FBgn0038454	br-2	3R	16645072	16647004	0.068
FBgn0038643	br-2	3R	18693293	18693711	0
FBgn0038238	br-2	3R	14559166	14560054	0.122
FBgn0038838	br4	3R	20873938	20874522	0.133
FBgn0260743	br-2	3R	11967708	11971686	0.04
FBgn0039879	br-2	3R	31800963	31802774	0.042
FBgn0039246	br-1	3R	24901116	24903048	0.059
FBgn0039820	br-1	3R	31126149	31127335	0
FBgn0067629	br-2	3R	14886456	14889146	0.067
FBgn0017590	br-2	3R	22899284	22961731	0.074
FBgn0039726	br-1	3R	29934582	29935888	0.02
FBgn0260634	br-1	3R	23808285	23819237	0.128
FBgn0037231	br-2	3R	4307435	4310947	0.066
FBgn0037829	br-1	3R	10753331	10755634	0.042
FBgn0284081	br0	3R	5821972	5822435	0.075
FBgn0037412	br-2	3R	6218318	6221781	0.021
FBgn0037817	br-1	3R	10434789	10436704	0.035
FBgn0051253	br1	3R	27959346	27960573	0.067
FBgn0262858	br-1	3R	24634625	24635165	0.141
FBgn0267383	br-1	3R	13717454	13718176	0
FBgn0039598	br-1	3R	28756999	28758234	0.044
FBgn0287598	br-2	3R	9874681	9988876	0.168
FBgn0004876	br-2	3R	19044882	19094270	0.104
FBgn0039685	br-2	3R	29716254	29716896	0.071
FBgn0039387	br-2	3R	25897476	25899744	0.041
FBgn0004117	br-2	3R	15310193	15315197	0.256
FBgn0037811	br6	3R	10338342	10340872	0.071
FBgn0041102	br-1	3R	30037003	30037730	0.124
FBgn0262514	br-1	3R	14899606	14900277	0
FBgn0038354	br-2	3R	15704676	15708434	0.088
FBgn0037834	br-2	3R	10786481	10788226	0.012
FBgn0003248	br-2	3R	18899423	18901019	0.059
FBgn0000723	br-2	3R	9367603	9394546	0.058
FBgn0051030	br-2	3R	30164692	30166419	0.05
FBgn0038199	br-1	3R	14092504	14096835	0.217
FBgn0037313	br-2	3R	5355092	5356748	0.09
FBgn0037890	br-2	3R	11242208	11243999	0.065
FBgn0039350	br-1	3R	25637843	25651874	0.164
FBgn0037546	br-2	3R	8059284	8087049	0.065
FBgn0015781	br-2	3R	19028931	19030159	0.015
FBgn0051424	br-1	3R	22115471	22117249	0.085
FBgn0002522	br-2	3R	6661427	6678590	0.129
FBgn0037737	br-2	3R	9740899	9742844	0.173
FBgn0037498	br-1	3R	7315724	7317207	0.021
FBgn0051551	br0	3R	5627852	5632033	0.029
FBgn0039215	br-2	3R	24655160	24659379	0.067
FBgn0039597	br-1	3R	28755484	28756979	0.067
FBgn0037943	br-2	3R	11741890	11744027	0.053
FBgn0038478	br-1	3R	17088280	17091938	0.087
FBgn0028684	br-2	3R	23752876	23754623	0.053
FBgn0051195	br-2	3R	20757269	20762369	0.066
FBgn0028487	br-2	3R	13695263	13700838	0.067
FBgn0002719	br-1	3R	12713103	12722442	0.082
FBgn0000279	br-2	3R	30216484	30216938	0.127
FBgn0027841	br-2	3R	18659618	18661126	0.088
FBgn0261479	br-2	3R	31746445	31747558	0.038
FBgn0039696	br-2	3R	29795697	29799354	0.031
FBgn0039827	br-2	3R	31196916	31203722	0.029
FBgn0038331	br-2	3R	15371957	15374237	0.19
FBgn0085313	br1	3R	18902338	18902933	0.004
FBgn0051202	br1	3R	29928701	29930386	0
FBgn0039261	br-2	3R	25033876	25039249	0.091
FBgn0037630	br-2	3R	8794684	8796966	0
FBgn0267337	br-2	3R	7272617	7309629	0.126
FBgn0037746	br-1	3R	9763650	9766135	0.022
FBgn0038854	br-2	3R	21098229	21101718	0.012
FBgn0037656	br-2	3R	9015446	9016822	0.055
FBgn0039510	br-2	3R	27294286	27322325	0.015
FBgn0037700	br-2	3R	9504656	9505865	0.048
FBgn0038839	br-2	3R	20894452	20897320	0.124
FBgn0039670	br-1	3R	29587237	29588104	0.092
FBgn0039872	br-2	3R	31751825	31754705	0.001
FBgn0263023	br-1	3R	15832708	15833432	0.099
FBgn0039599	br-1	3R	28790522	28791461	0.021
FBgn0037466	br-2	3R	7067401	7071624	0.039
FBgn0039101	br2	3R	23682503	23683980	0.049
FBgn0011655	br-2	3R	31611046	31615375	0.119
FBgn0039274	br-2	3R	25074877	25076382	0.134
FBgn0039731	br-2	3R	29995357	29997034	0.015
FBgn0039250	br-1	3R	24922473	24925160	0.029
FBgn0015513	br-1	3R	23781765	23801634	0.042
FBgn0017581	br-2	3R	11750931	11764457	0.159
FBgn0020249	br-2	3R	8356978	8359964	0.067
FBgn0267651	br-1	3R	21370918	21373575	0.075
FBgn0051139	br-1	3R	22747690	22749056	0.066
FBgn0040600	br-2	3R	24769351	24770933	0.197
FBgn0024329	br-2	3R	18733106	18743594	0.031
FBgn0004842	br-2	3R	26996980	27057935	0.05
FBgn0039465	br-2	3R	26961064	26964817	0.114
FBgn0013343	br-2	3R	24101600	24105763	0.21
FBgn0261679	br-2	3R	15348048	15350391	0.009
FBgn0002940	br-2	3R	19886255	19888206	0.106
FBgn0027873	br-2	3R	29034573	29037062	0.007
FBgn0038197	br-2	3R	14056945	14087978	0.21
FBgn0039346	br0	3R	25613666	25614451	0.243
FBgn0039147	br-1	3R	24107391	24108358	0.023
FBgn0038952	br-1	3R	22372835	22375579	0.079
FBgn0000139	br-2	3R	24650125	24653376	0.038
FBgn0020238	br-2	3R	18242531	18250550	0.279
FBgn0038476	br-1	3R	17080244	17084781	0.036
FBgn0039341	br-2	3R	25491460	25493262	0.035
FBgn0037850	br0	3R	10878204	10879319	0.039
FBgn0039873	br-2	3R	31759404	31761579	0
FBgn0037908	br-2	3R	11499984	11505951	0.082
FBgn0037270	br-2	3R	4712882	4714182	0.054
FBgn0038540	br-2	3R	17733598	17734381	0.044
FBgn0038965	br-2	3R	22421161	22423302	0.15
FBgn0039609	br-2	3R	28872905	28875031	0
FBgn0039424	br-2	3R	26401909	26403656	0
FBgn0003268	br-2	3R	31580951	31588244	0.015
FBgn0260935	br-2	3R	9240757	9245869	0.026
FBgn0026566	br-2	3R	6656030	6657442	0.041
FBgn0037540	br-2	3R	8013791	8016610	0.058
FBgn0039703	br-2	3R	29816738	29817764	0.027
FBgn0039080	br-1	3R	23487501	23489180	0
FBgn0039529	br-2	3R	27623359	27626011	0.054
FBgn0044871	br-2	3R	18663738	18665307	0.044
FBgn0039674	br-2	3R	29619065	29620758	0.06
FBgn0051522	br-2	3R	4441415	4462883	0.112
FBgn0283535	br-2	3R	5591763	5595356	0.102
FBgn0023083	br-2	3R	18573091	18589459	0.093
FBgn0037902	br-2	3R	11435850	11437523	0.038
FBgn0051133	br-2	3R	24147436	24148967	0.052
FBgn0037395	br-2	3R	6010573	6011932	0.018
FBgn0265606	br-1	3R	20748184	20749074	0.04
FBgn0039196	br-1	3R	24373456	24375661	0.07
FBgn0004107	br-2	3R	20735623	20738414	0.004
FBgn0250823	br-2	3R	16272452	16304768	0.206
FBgn0037812	br4	3R	10340949	10341668	0.065
FBgn0037950	br-2	3R	11787176	11789393	0.065
FBgn0004197	br-2	3R	27172090	27194267	0.057
FBgn0260231	br-1	3R	12028070	12031757	0.08
FBgn0037512	br-1	3R	7722417	7724715	0.043
FBgn0037714	br0	3R	9570414	9571623	0.028
FBgn0039237	br-1	3R	24861659	24862165	0.041
FBgn0267652	br-1	3R	21370918	21373575	0.075
FBgn0037844	br0	3R	10856807	10858066	0.047
FBgn0261839	br-2	3R	21365609	21368279	0.071
FBgn0037883	br-2	3R	11231912	11232539	0.179
FBgn0039877	br-2	3R	31790592	31793907	0.084
FBgn0014949	br-2	3R	22586149	22586625	0
FBgn0038206	br-2	3R	14122654	14124474	0.067
FBgn0039764	br-2	3R	30423032	30423929	0.248
FBgn0038402	br-2	3R	16149369	16151312	0.015
FBgn0039286	br-2	3R	25184383	25192806	0.1
FBgn0038183	br-2	3R	13780964	13782082	0.065
FBgn0038412	br-2	3R	16305758	16308700	0.144
FBgn0038806	br-2	3R	20577053	20578131	0.163
FBgn0022943	br-2	3R	18164661	18165439	0.033
FBgn0005585	br-2	3R	9628691	9630851	0.076
FBgn0040212	br-2	3R	25485618	25490936	0.092
FBgn0053189	br0	3R	8780113	8780789	0.034
FBgn0040551	br-2	3R	13260356	13262227	0.131
FBgn0064119	br-2	3R	20042757	20048716	0.049
FBgn0261885	br-2	3R	17687818	17718350	0.131
FBgn0039494	br-1	3R	27157948	27159781	0.024
FBgn0039591	br-2	3R	28636411	28638799	0.049
FBgn0037955	br-2	3R	11820381	11822493	0.03
FBgn0011701	br-2	3R	18236192	18239602	0.189
FBgn0086253	br-2	3R	22749014	22750597	0.046
FBgn0038498	br-2	3R	17320004	17366119	0.124
FBgn0019940	br-2	3R	15483158	15484699	0.057
FBgn0037985	br-1	3R	12033142	12035525	0.047
FBgn0261987	br-2	3R	17719454	17722955	0.027
FBgn0039297	br-2	3R	25237614	25238895	0.037
FBgn0038592	br-2	3R	18267789	18271172	0.211
FBgn0038257	br-2	3R	14745901	14751246	0.091
FBgn0015240	br-1	3R	25025235	25029351	0.049
FBgn0039436	br-2	3R	26622451	26623543	0.05
FBgn0261261	br-2	3R	5685855	5712837	0.053
FBgn0038505	br1	3R	17407876	17409460	0.056
FBgn0039109	br-2	3R	23723331	23731499	0.063
FBgn0027563	br-2	3R	14225098	14226762	0.013
FBgn0004387	br-2	3R	27547775	27559145	0.062
FBgn0038422	br-2	3R	16360329	16368306	0.047
FBgn0038195	br-2	3R	14032371	14035041	0.06
FBgn0262477	br-2	3R	9726020	9730872	0.15
FBgn0039543	br-2	3R	27703379	27706751	0.065
FBgn0020018	br-2	3R	24660197	24661851	0.01
FBgn0002869	br-1	3R	20503102	20503746	0.08
FBgn0267435	br-2	3R	31204180	31210730	0.025
FBgn0014366	br-2	3R	5589601	5591459	0.01
FBgn0037305	br-2	3R	5255444	5256681	0.012
FBgn0037670	br1	3R	9258964	9260400	0.123
FBgn0038469	br-2	3R	17033588	17036045	0.061
FBgn0037923	br2	3R	11625051	11626638	0.058
FBgn0037418	br-2	3R	6267591	6268757	0.021
FBgn0037708	br-2	3R	9553696	9555408	0.012
FBgn0038589	br-2	3R	18251115	18251539	0
FBgn0040078	br-2	3R	10262123	10263899	0.037
FBgn0266446	br-1	3R	10768001	10777374	0.096
FBgn0038165	br-2	3R	13667046	13674542	0.127
FBgn0037668	br-1	3R	9256689	9257716	0
FBgn0266717	br-2	3R	10312039	10331353	0.038
FBgn0039026	br-2	3R	22750901	22794030	0.153
FBgn0039332	br-2	3R	25381065	25382781	0.01
FBgn0039635	br-2	3R	29113071	29116197	0.022
FBgn0037786	br-2	3R	10073821	10075373	0.041
FBgn0278600	br-2	3R	10428137	10428424	0.17
FBgn0038029	br-2	3R	12383336	12385624	0.087
FBgn0038755	br-2	3R	19929277	20008512	0.098
FBgn0260440	br-2	3R	30476684	30478849	0.065
FBgn0038744	br-2	3R	19890689	19898738	0.107
FBgn0038157	br-1	3R	13522951	13523535	0.135
FBgn0026315	br-2	3R	11170817	11172664	0.031
FBgn0003651	br-2	3R	12258737	12302785	0.152
FBgn0085391	br-2	3R	28026615	28090740	0.251
FBgn0038170	br-2	3R	13694053	13695513	0.03
FBgn0005649	br-2	3R	24043056	24048265	0.104
FBgn0039536	br-2	3R	27662439	27677099	0.017
FBgn0266734	br4	3R	15774772	15775342	0.133
FBgn0037307	br-1	3R	5258336	5262692	0.045
FBgn0262559	br-2	3R	18226396	18228718	0.037
FBgn0037326	br-1	3R	5414527	5458394	0.117
FBgn0039796	br-2	3R	30693572	30695498	0.022
FBgn0038007	br-2	3R	12237138	12239266	0.044
FBgn0037377	br-2	3R	5791879	5793383	0.013
FBgn0037743	br-2	3R	9756491	9759313	0.095
FBgn0039431	br-2	3R	26470078	26535217	0.134
FBgn0038475	br-1	3R	17073942	17079945	0.057
FBgn0263404	br2	3R	12195294	12195574	0
FBgn0038132	br-2	3R	13287655	13288813	0.194
FBgn0039264	br-1	3R	25046323	25047409	0.073
FBgn0263117	br-1	3R	22308663	22324094	0.159
FBgn0039240	br-2	3R	24871202	24876654	0.112
FBgn0051002	br4	3R	31393582	31395304	0.025
FBgn0037815	br-1	3R	10413301	10414242	0.018
FBgn0039804	br-2	3R	30827819	30842034	0.084
FBgn0086134	br-2	3R	12431321	12432556	0.042
FBgn0027570	br-2	3R	4719458	4731878	0.06
FBgn0085309	br2	3R	17403272	17403718	0.13
FBgn0037933	br-2	3R	11679743	11680976	0.036
FBgn0037299	br-2	3R	5226158	5227526	0.067
FBgn0037912	br-2	3R	11559896	11567054	0.042
FBgn0037279	br-2	3R	4811444	4816025	0.066
FBgn0038145	br-2	3R	13382106	13385283	0.084
FBgn0053293	br-1	3R	5240014	5240735	0.185
FBgn0038740	br-2	3R	19865417	19875678	0.053
FBgn0001297	br-2	3R	29765995	29794113	0.203
FBgn0039821	br-1	3R	31127965	31130666	0.009
FBgn0028968	br-2	3R	31572143	31575707	0.021
FBgn0013767	br-1	3R	14314854	14315716	0.075
FBgn0040582	br-1	3R	22087075	22088501	0.131
FBgn0038390	br-1	3R	15965446	15968138	0.051
FBgn0038847	br-1	3R	21044068	21044905	0.116
FBgn0003512	br-2	3R	30043341	30044886	0.053
FBgn0024909	br-2	3R	7907333	7909721	0.047
FBgn0262983	br2	3R	14234984	14244677	0.156
FBgn0038450	br-1	3R	16617950	16619878	0.043
FBgn0051438	br-1	3R	21409123	21409924	0.071
FBgn0051091	br-1	3R	25899903	25902172	0.02
FBgn0038866	br-1	3R	21163778	21165161	0.017
FBgn0038894	br-2	3R	21664389	21666676	0
FBgn0039876	br-2	3R	31775049	31776652	0.1
FBgn0022344	br-2	3R	16613398	16614391	0.045
FBgn0038550	br-1	3R	17805679	17807085	0.029
FBgn0038366	br-2	3R	15825747	15830321	0.025
FBgn0038989	br-2	3R	22584773	22586209	0.028
FBgn0026441	br-2	3R	15320756	15325279	0.098
FBgn0085305	br-1	3R	15925629	15927577	0.184
FBgn0038980	br-2	3R	22497215	22520078	0.147
FBgn0016119	br-2	3R	23355220	23356064	0.071
FBgn0053630	br-1	3R	10062624	10063327	0
FBgn0010770	br-2	3R	21116254	21117899	0.002
FBgn0039049	br-2	3R	23091724	23095184	0.043
FBgn0038196	br-2	3R	14035018	14036398	0.173
FBgn0250846	br-1	3R	6605997	6608914	0.095
FBgn0016650	br-2	3R	17725777	17733207	0.042
FBgn0263402	br2	3R	30237094	30237734	0
FBgn0038630	br-2	3R	18598691	18600097	0.073
FBgn0037354	br-2	3R	5633627	5634640	0.075
FBgn0038461	br-1	3R	16990334	16991878	0.076
FBgn0039655	br-2	3R	29226204	29227725	0.016
FBgn0000246	br2	3R	15789473	15792579	0.057
FBgn0026563	br3	3R	7054586	7058671	0.046
FBgn0051274	br0	3R	16993016	16994532	0
FBgn0038139	br-2	3R	13329070	13334166	0.068
FBgn0039830	br-2	3R	31216145	31219630	0.112
FBgn0037848	br-2	3R	10868708	10870555	0.054
FBgn0038870	br-2	3R	21219077	21222843	0.015
FBgn0086768	br-2	3R	5552823	5554316	0.071
FBgn0064126	br-2	3R	8244055	8248054	0.056
FBgn0004110	br-2	3R	21378977	21381970	0.099
FBgn0262023	br4	3R	17418759	17419294	0.119
FBgn0039403	br-2	3R	26055657	26056547	0.076
FBgn0037516	br-1	3R	7770860	7771756	0.062
FBgn0085346	br-2	3R	30056859	30058131	0.062
FBgn0262823	br2	3R	18564264	18565173	0.187
FBgn0285925	br-2	3R	16625238	16639771	0.09
FBgn0063649	br-2	3R	16154982	16171766	0.127
FBgn0053099	br1	3R	22528920	22530572	0.035
FBgn0038286	br-2	3R	15079320	15095631	0.166
FBgn0027494	br0	3R	27652760	27653363	0.046
FBgn0039272	br-2	3R	25071126	25072712	0.017
FBgn0040682	br-1	3R	5224139	5225542	0.072
FBgn0039232	br-2	3R	24833952	24840488	0.171
FBgn0250821	br-1	3R	4251894	4253043	0
FBgn0003480	br-2	3R	14328051	14329608	0.053
FBgn0039734	br-2	3R	30000530	30003678	0.025
FBgn0051388	br-1	3R	11237815	11240114	0.027
FBgn0264816	br-2	3R	18403026	18404726	0.047
FBgn0038303	br-2	3R	15214762	15218874	0.026
FBgn0051441	br-1	3R	11236286	11237624	0.058
FBgn0038652	br-2	3R	18759236	18795169	0.13
FBgn0039611	br-2	3R	28875621	28877805	0.029
FBgn0266170	br-1	3R	21362968	21365290	0.054
FBgn0000447	br-2	3R	8651391	8652916	0.014
FBgn0039300	br-2	3R	25245955	25247514	0.075
FBgn0263022	br3	3R	15833462	15834425	0.024
FBgn0039022	br-2	3R	22758810	22761076	0.027
FBgn0039098	br-2	3R	23677358	23678421	0.057
FBgn0039626	br-2	3R	29037058	29039071	0.056
FBgn0010768	br-1	3R	19164211	19170576	0.157
FBgn0039848	br-2	3R	31458380	31459869	0
FBgn0085308	br-1	3R	17402362	17403288	0.133
FBgn0037602	br-2	3R	8651084	8651493	0.044
FBgn0039690	br-2	3R	29738275	29741952	0.038
FBgn0051516	br-1	3R	4218463	4220130	0.065
FBgn0038073	br-2	3R	12662831	12673959	0.064
FBgn0262982	br0	3R	7348849	7349552	0.106
FBgn0250831	br3	3R	25806445	25806961	0.083
FBgn0051495	br4	3R	13838240	13839934	0.135
FBgn0015402	br-2	3R	5478390	5483906	0.075
FBgn0002773	br-2	3R	30171438	30174551	0.106
FBgn0264899	br0	3R	17433991	17434430	0.013
FBgn0026634	br-2	3R	15358481	15361657	0.062
FBgn0051217	br-1	3R	16652446	16655662	0.024
FBgn0039379	br-2	3R	25851632	25853989	0.062
FBgn0038361	br-1	3R	15788521	15789494	0
FBgn0262127	br-2	3R	14697689	14724261	0.125
FBgn0051019	br-2	3R	30597004	30599296	0.02
FBgn0001321	br-2	3R	10122365	10125664	0.082
FBgn0261061	br-2	3R	25830061	25830228	0.173
FBgn0025781	br-2	3R	23281201	23284123	0.024
FBgn0038275	br-2	3R	14898739	14899617	0.099
FBgn0039254	br-2	3R	24945237	24947400	0.03
FBgn0038568	br-1	3R	18158701	18159471	0
FBgn0039265	br-1	3R	25047706	25049455	0.035
FBgn0038697	br-1	3R	19373757	19374789	0.135
FBgn0263738	br-2	3R	18252843	18255487	0.042
FBgn0037680	br-1	3R	9335170	9337459	0.063
FBgn0051014	br-2	3R	30503665	30505661	0.026
FBgn0262024	br4	3R	17420638	17420989	0.08
FBgn0243511	br-2	3R	20021704	20026482	0.043
FBgn0085325	br-1	3R	29722538	29723013	0.05
FBgn0039682	br-2	3R	29685736	29689311	0.027
FBgn0020385	br-2	3R	10696534	10703316	0.023
FBgn0000036	br-2	3R	24393896	24457157	0.256
FBgn0038530	br-1	3R	17625268	17626086	0.027
FBgn0037689	br-2	3R	9404385	9407857	0.048
FBgn0038313	br-2	3R	15275522	15276474	0.06
FBgn0267649	br-2	3R	21354445	21359768	0.085
FBgn0039104	br-2	3R	23695221	23696245	0.048
FBgn0038914	br-1	3R	21883924	21884454	0.111
FBgn0260745	br-2	3R	11984862	11993315	0.044
FBgn0038828	br-2	3R	20816445	20818929	0.117
FBgn0038414	br-2	3R	16323415	16325128	0.042
FBgn0037773	br-2	3R	9999771	10001276	0.072
FBgn0038642	br-2	3R	18687556	18692719	0.026
FBgn0083950	br-2	3R	10972381	11050175	0.163
FBgn0000247	br-2	3R	29806811	29815047	0.046
FBgn0028374	br-1	3R	12526188	12529076	0.038
FBgn0004577	br-2	3R	17014576	17027987	0.017
FBgn0003510	br0	3R	30039719	30043071	0.035
FBgn0038619	br-2	3R	18404940	18406002	0.059
FBgn0038976	br-2	3R	22487039	22488110	0.1
FBgn0043884	br-2	3R	24230562	24250248	0.125
FBgn0262364	br3	3R	11750333	11750916	0.06
FBgn0038957	br-2	3R	22389780	22392349	0.131
FBgn0038797	br-1	3R	20499992	20501427	0.057
FBgn0038247	br-2	3R	14630478	14641776	0.012
FBgn0037213	br-2	3R	4174632	4186751	0.164
FBgn0038827	br-2	3R	20810804	20816190	0.027
FBgn0243512	br-1	3R	8105332	8122294	0.158
FBgn0085320	br-1	3R	26425290	26425781	0.116
FBgn0011273	br-1	3R	25811911	25813134	0.059
FBgn0020626	br-2	3R	24934869	24938222	0.063
FBgn0054027	br1	3R	25103670	25109032	0.09
FBgn0038108	br-2	3R	12998089	13008404	0.076
FBgn0266418	br-2	3R	22639808	22683827	0.095
FBgn0039315	br-2	3R	25287474	25288930	0.038
FBgn0267385	br-2	3R	22367536	22372746	0.041
FBgn0037443	br-2	3R	6389162	6405895	0.112
FBgn0038747	br-2	3R	19905164	19914272	0.083
FBgn0039638	br-1	3R	29128584	29130972	0.057
FBgn0004901	br-2	3R	7909598	7911779	0.048
FBgn0038376	br-2	3R	15853868	15857470	0.035
FBgn0038380	br-2	3R	15889194	15896078	0.067
FBgn0039705	br-2	3R	29827281	29835101	0.03
FBgn0038057	br-2	3R	12460414	12462418	0.03
FBgn0023097	br-2	3R	20593139	20612540	0.078
FBgn0083986	br-2	3R	24814262	24814930	0.063
FBgn0037376	br-2	3R	5787337	5789384	0.054
FBgn0037249	br-2	3R	4429798	4433895	0.032
FBgn0085306	br1	3R	5369540	5371744	0.038
FBgn0039531	br-2	3R	27634625	27636060	0.08
FBgn0039883	br-2	3R	31812609	31846570	0.085
FBgn0054034	br3	3R	21738345	21739110	0.102
FBgn0010401	br-1	3R	7978959	7979614	0.031
FBgn0003129	br-2	3R	8319025	8333792	0.075
FBgn0039767	br-2	3R	30425427	30428276	0.045
FBgn0037910	br0	3R	11554145	11554869	0.095
FBgn0264491	br-2	3R	22042191	22079321	0.203
FBgn0051515	br-1	3R	23388373	23388898	0.075
FBgn0002354	br-2	3R	13030913	13031598	0.152
FBgn0038143	br-1	3R	13373104	13379775	0.094
FBgn0038727	br-2	3R	19665007	19670827	0.074
FBgn0263755	br-2	3R	15259864	15263458	0.095
FBgn0039648	br-2	3R	29197556	29199211	0
FBgn0004777	br-2	3R	6686728	6688039	0.057
FBgn0004175	br0	3R	7363307	7363773	0.06
FBgn0001139	br-2	3R	26041736	26049911	0.169
FBgn0265423	br-1	3R	7325597	7326459	0.178
FBgn0041710	br-2	3R	12991449	12993201	0.047
FBgn0045862	br-2	3R	27700361	27703445	0.099
FBgn0039064	br-2	3R	23227727	23248903	0.114
FBgn0038638	br-2	3R	18669390	18674679	0.044
FBgn0085382	br-2	3R	27767966	27905843	0.114
FBgn0039048	br-2	3R	23062713	23067259	0.043
FBgn0005632	br-2	3R	31777020	31790681	0.043
FBgn0039592	br-1	3R	28641585	28642891	0.045
FBgn0037439	br-2	3R	6368965	6371115	0.062
FBgn0051081	br-1	3R	26634885	26635998	0.013
FBgn0085413	br-2	3R	7814361	7855392	0.065
FBgn0039491	br-1	3R	27121618	27124688	0.042
FBgn0039413	br0	3R	26126659	26127868	0.13
FBgn0087013	br-2	3R	4649176	4654624	0.048
FBgn0265083	br-2	3R	12996876	12997726	0.025
FBgn0039779	br-2	3R	30490074	30491987	0.019
FBgn0039509	br-2	3R	27287366	27288526	0.039
FBgn0051021	br-1	3R	30602206	30604041	0.019
FBgn0039050	br-2	3R	23091724	23095441	0.036
FBgn0014342	br-1	3R	5548115	5551168	0.096
FBgn0038607	br-1	3R	18361994	18364277	0.073
FBgn0023178	br-1	3R	26455462	26456141	0.09
FBgn0051161	br-2	3R	22616511	22618300	0.075
FBgn0037489	br-2	3R	7244232	7246969	0.036
FBgn0037624	br-2	3R	8747798	8754104	0.083
FBgn0261844	br-2	3R	21365609	21370249	0.104
FBgn0039835	br-2	3R	31252872	31253686	0.057
FBgn0259227	br-1	3R	11656149	11673974	0.084
FBgn0051361	br-2	3R	12094876	12111420	0.105
FBgn0037650	br0	3R	8997697	8998678	0
FBgn0037722	br0	3R	9627321	9628676	0.034
FBgn0038865	br-2	3R	21159238	21161092	0.055
FBgn0039854	br-2	3R	31588673	31590392	0
FBgn0261575	br-2	3R	25344761	25346921	0.034
FBgn0039861	br-2	3R	31617977	31622217	0.044
FBgn0038460	br-2	3R	16983510	16987732	0.056
FBgn0026562	br-2	3R	26869238	26871995	0.014
FBgn0261840	br-2	3R	21365609	21369330	0.079
FBgn0001230	br0	3R	24055080	24057310	0.039
FBgn0041711	br-2	3R	13409543	13415286	0.054
FBgn0039190	br-1	3R	24360705	24361683	0.096
FBgn0010438	br-2	3R	16204194	16205250	0.07
FBgn0039161	br-2	3R	24172628	24184144	0.199
FBgn0260466	br-2	3R	20042757	20048716	0.049
FBgn0267339	br2	3R	24149020	24150203	0.092
FBgn0015279	br-2	3R	20628972	20634732	0.059
FBgn0038149	br-2	3R	13398526	13401862	0.047
FBgn0259194	br-2	3R	23405509	23407402	0.008
FBgn0039233	br-2	3R	24850627	24851385	0.03
FBgn0000015	br-2	3R	16927212	16972236	0.172
FBgn0039622	br1	3R	29026439	29027174	0.054
FBgn0039093	br-2	3R	23596561	23599034	0.011
FBgn0261550	br-2	3R	20309344	20324196	0.086
FBgn0037972	br-2	3R	11975156	11977197	0.079
FBgn0051055	br2	3R	27685632	27688134	0.034
FBgn0262539	br3	3R	22769775	22770307	0.05
FBgn0259991	br-2	3R	25483098	25485481	0.041
FBgn0037382	br-2	3R	5818794	5821440	0.033
FBgn0037573	br-2	3R	8313208	8314864	0.056
FBgn0038886	br-2	3R	21397781	21399742	0
FBgn0037601	br-2	3R	8643070	8645650	0.034
FBgn0038142	br-1	3R	13369648	13370346	0
FBgn0016691	br-2	3R	15265591	15266690	0.031
FBgn0051191	br-2	3R	20909213	20945530	0.151
FBgn0264740	br-1	3R	23927728	23929000	0.061
FBgn0038343	br-2	3R	15484730	15485396	0
FBgn0264694	br-2	3R	11408792	11409875	0.088
FBgn0261842	br-2	3R	21365609	21368279	0.032
FBgn0053325	br3	3R	8678954	8680034	0.08
FBgn0083985	br-2	3R	22380128	22381253	0.033
FBgn0039023	br-2	3R	22761440	22763711	0.037
FBgn0260399	br-2	3R	18746370	18750360	0.028
FBgn0263979	br-2	3R	15225576	15227564	0.072
FBgn0000140	br-2	3R	24753849	24760513	0.029
FBgn0038037	br-1	3R	12403340	12406028	0.035
FBgn0039554	br-2	3R	27913777	27916516	0.022
FBgn0038071	br-1	3R	12648058	12652910	0.064
FBgn0027539	br-2	3R	24805445	24814012	0.056
FBgn0051221	br-2	3R	19412689	19460311	0.265
FBgn0002921	br-2	3R	20948714	20976239	0.161
FBgn0260969	br-1	3R	29835610	29836288	0.077
FBgn0038209	br0	3R	14152885	14153829	0.06
FBgn0037217	br-2	3R	4204493	4215314	0
FBgn0039711	br4	3R	29857652	29858936	0.049
FBgn0001215	br-2	3R	28599834	28605777	0.085
FBgn0265351	br-2	3R	8302686	8304023	0.015
FBgn0038268	br-2	3R	14879457	14882631	0.135
FBgn0039071	br-2	3R	23288217	23290189	0.023
FBgn0039086	br1	3R	23534900	23536710	0.012
FBgn0037698	br-2	3R	9461084	9493677	0.167
FBgn0039299	br-1	3R	25242020	25243262	0.077
FBgn0027608	br-2	3R	5758680	5781076	0.055
FBgn0002592	br-2	3R	26016514	26017470	0.181
FBgn0046689	br0	3R	20770828	20772601	0.03
FBgn0025808	br-2	3R	14661176	14663197	0.048
FBgn0038981	br-2	3R	22520087	22528663	0.053
FBgn0039338	br-2	3R	25477868	25482834	0.054
FBgn0038134	br-1	3R	13292052	13293198	0.023
FBgn0285955	br-2	3R	14391683	14481713	0.124
FBgn0040679	br0	3R	5960294	5960987	0.072
FBgn0042102	br-2	3R	7783843	7786119	0.062
FBgn0261995	br-2	3R	27227070	27228561	0.063
FBgn0004779	br-2	3R	6690887	6691758	0
FBgn0038716	br-2	3R	19603375	19606475	0.026
FBgn0039538	br-1	3R	27679291	27680336	0.052
FBgn0039360	br-2	3R	25685236	25687370	0.068
FBgn0026314	br-2	3R	11168503	11170246	0.02
FBgn0038092	br-1	3R	12916056	12934813	0.1
FBgn0011474	br-2	3R	14316038	14320494	0.123
FBgn0261649	br-2	3R	17811541	17872507	0.113
FBgn0037537	br-2	3R	8005924	8008110	0.056
FBgn0038975	br-2	3R	22468512	22486969	0.109
FBgn0039163	br-2	3R	24187724	24188896	0.104
FBgn0003257	br-2	3R	21070557	21073319	0.037
FBgn0038280	br-1	3R	15014770	15016034	0.029
FBgn0027544	br-1	3R	30418767	30422971	0.078
FBgn0263390	br-2	3R	22981459	22998528	0.08
FBgn0038337	br-2	3R	15402598	15407070	0.024
FBgn0284234	br-2	3R	18680604	18685290	0.035
FBgn0061476	br-2	3R	31210966	31213376	0.056
FBgn0038330	br-2	3R	15367816	15369945	0.041
FBgn0037284	br0	3R	4830849	4831297	0.194
FBgn0260463	br-1	3R	9687060	9692775	0.046
FBgn0039396	br-2	3R	25923499	25956270	0.141
FBgn0051523	br-2	3R	4465421	4479207	0.076
FBgn0038931	br-1	3R	22103414	22105590	0.028
FBgn0044826	br-2	3R	16445007	16453821	0.112
FBgn0037981	br-2	3R	12017156	12018550	0.111
FBgn0037433	br-2	3R	6344029	6345087	0.022
FBgn0085324	br-1	3R	28789617	28790483	0
FBgn0037224	br-2	3R	4247020	4248313	0.084
FBgn0003450	br-2	3R	13040165	13042770	0.026
FBgn0039562	br-2	3R	27948711	27952151	0.06
FBgn0043069	br-1	3R	16988814	16990419	0.015
FBgn0040259	br-2	3R	11157098	11159744	0.028
FBgn0039836	br-2	3R	31253659	31254900	0.057
FBgn0051189	br-1	3R	21044898	21045842	0.023
FBgn0019624	br-2	3R	11819359	11820299	0.001
FBgn0038849	br-1	3R	21047462	21048829	0.032
FBgn0038731	br-1	3R	19775459	19777280	0.038
FBgn0037338	br-2	3R	5555084	5557786	0.025
FBgn0028688	br-2	3R	22460662	22462054	0.029
FBgn0038144	br4	3R	13379842	13381509	0.087
FBgn0283468	br-2	3R	21119252	21127485	0.105
FBgn0039802	br-2	3R	30807117	30807978	0.037
FBgn0287225	br-2	3R	16261355	16264115	0.065
FBgn0040493	br-2	3R	12950042	12967712	0.025
FBgn0016685	br-2	3R	30004785	30010352	0.111
FBgn0039136	br-2	3R	23986642	23988738	0.06
FBgn0037446	br-2	3R	6457088	6458822	0.042
FBgn0038721	br-2	3R	19633418	19642722	0.049
FBgn0011672	br-2	3R	21051383	21060800	0.105
FBgn0039697	br-2	3R	29801599	29802945	0.016
FBgn0027518	br-2	3R	29741972	29745092	0.036
FBgn0037873	br-2	3R	11208887	11209849	0
FBgn0039713	br-2	3R	29861582	29863902	0.054
FBgn0039602	br-2	3R	28820221	28824508	0.056
FBgn0039067	br-2	3R	23255070	23258087	0.06
FBgn0039589	br-2	3R	28606079	28608372	0.052
FBgn0264830	br-1	3R	12260969	12261230	0.042
FBgn0037760	br-2	3R	9803486	9809368	0.079
FBgn0039118	br-2	3R	23772998	23774127	0.049
FBgn0038063	br-2	3R	12550625	12595725	0.173
FBgn0039349	br-2	3R	25624805	25626924	0.022
FBgn0039667	br-2	3R	29494782	29498923	0.085
FBgn0039483	br-2	3R	27094533	27095856	0.055
FBgn0037432	br-2	3R	6343002	6343799	0.032
FBgn0037896	br-2	3R	11419376	11421693	0.005
FBgn0038569	br-2	3R	18161392	18164397	0.075
FBgn0262363	br2	3R	8049673	8050059	0
FBgn0038658	br-2	3R	18904933	18905655	0.108
FBgn0013813	br-2	3R	28486953	28519398	0.019
FBgn0038546	br-2	3R	17796376	17798304	0.034
FBgn0037621	br-1	3R	8729790	8731698	0.078
FBgn0002937	br-2	3R	13700565	13703164	0
FBgn0003169	br-2	3R	14619030	14625703	0.129
FBgn0004897	br-1	3R	25082684	25084878	0.068
FBgn0037780	br-2	3R	10049199	10051527	0.036
FBgn0262582	br-2	3R	20252770	20303942	0.186
FBgn0038741	br3	3R	19875974	19877514	0.043
FBgn0051207	br-1	3R	21046032	21047027	0.022
FBgn0025879	br-2	3R	10203875	10213007	0.097
FBgn0040253	br-2	3R	11164423	11166074	0.034
FBgn0085384	br-2	3R	23803859	23859167	0.109
FBgn0027562	br-2	3R	16597073	16604861	0.059
FBgn0039594	br-2	3R	28675041	28695939	0.106
FBgn0037324	br-2	3R	5407183	5412406	0.044
FBgn0038234	br-2	3R	14511838	14512691	0.112
FBgn0039197	br-2	3R	24382920	24385052	0.139
FBgn0266566	br-2	3R	15910372	15918007	0.081
FBgn0019925	br-2	3R	15343653	15346176	0.072
FBgn0039480	br-2	3R	27083130	27087778	0.039
FBgn0037611	br-2	3R	8676915	8678955	0.061
FBgn0266599	br-2	3R	15242687	15246614	0.061
FBgn0039065	br-2	3R	23249443	23251477	0.123
FBgn0038765	br-2	3R	20026487	20028040	0.04
FBgn0038217	br-2	3R	14260208	14261213	0.023
FBgn0038584	br-2	3R	18221522	18223682	0.031
FBgn0039687	br-2	3R	29724159	29724950	0.026
FBgn0038492	br-2	3R	17152995	17202130	0.033
FBgn0037885	br2	3R	11235140	11236077	0.097
FBgn0266268	br-2	3R	31810460	31812296	0.037
FBgn0038942	br1	3R	22331991	22332559	0
FBgn0040623	br-2	3R	29490544	29491150	0.105
FBgn0037485	br-2	3R	7214339	7217083	0.069
FBgn0051176	br-2	3R	21672303	21719660	0.176
FBgn0051477	br0	3R	10121773	10122320	0.053
FBgn0039204	br-2	3R	24528047	24529815	0.059
FBgn0038179	br-1	3R	13765756	13767103	0.053
FBgn0038588	br-2	3R	18239420	18242159	0.031
FBgn0037574	br-2	3R	8314784	8316543	0.064
FBgn0038878	br0	3R	21274243	21276249	0.036
FBgn0038511	br-1	3R	17425768	17446499	0.056
FBgn0026576	br-2	3R	24050783	24053592	0.075
FBgn0266916	br0	3R	8564105	8569248	0.025
FBgn0261932	br0	3R	17406678	17407534	0.147
FBgn0039305	br-2	3R	25262741	25263292	0.089
FBgn0038014	br-1	3R	12350815	12352103	0
FBgn0038484	br-2	3R	17136111	17137195	0.086
FBgn0250910	br-2	3R	12511570	12548229	0.072
FBgn0265274	br-2	3R	28853606	28859497	0.067
FBgn0037618	br-1	3R	8725479	8726730	0.043
FBgn0039840	br-1	3R	31300918	31305384	0.051
FBgn0038156	br-2	3R	13450590	13464184	0.063
FBgn0026417	br-2	3R	4808336	4812096	0
FBgn0038028	br-2	3R	12380869	12382691	0.09
FBgn0037429	br-2	3R	6335362	6337196	0.023
FBgn0001197	br-2	3R	26866929	26869220	0.114
FBgn0013278	br-2	3R	12505793	12508139	0.033
FBgn0038977	br-2	3R	22488033	22488955	0.055
FBgn0039376	br-1	3R	25815479	25816574	0.1
FBgn0024558	br-2	3R	22582028	22583225	0.033
FBgn0039875	br-2	3R	31772219	31775163	0.057
FBgn0039434	br-2	3R	26619118	26620224	0.077
FBgn0264832	br2	3R	15320378	15320691	0.118
FBgn0037556	br-2	3R	8240747	8243792	0.114
FBgn0262005	br-1	3R	17404487	17405109	0.077
FBgn0267104	br-2	3R	29256485	29257425	0.161
FBgn0041707	br-2	3R	5376780	5377975	0.017
FBgn0037225	br-2	3R	4248723	4251341	0.085
FBgn0004510	br-2	3R	26910775	26912886	0.045
FBgn0038076	br-2	3R	12679279	12681375	0.015
FBgn0051140	br-2	3R	23963180	23983232	0.089
FBgn0039366	br0	3R	25773334	25775369	0.048
FBgn0025571	br-2	3R	17540421	17545148	0.018
FBgn0039347	br0	3R	25618414	25621838	0.139
FBgn0086704	br-2	3R	31158156	31169106	0.032
FBgn0085465	br4	3R	28282580	28283548	0.023
FBgn0038186	br-1	3R	13854599	13855454	0.042
FBgn0039453	br-2	3R	26735417	26736307	0
FBgn0037391	br-2	3R	5858083	5862405	0.042
FBgn0038829	br-2	3R	20819129	20821848	0.16
FBgn0038123	br3	3R	13185526	13186496	0.058
FBgn0000454	br-2	3R	13782288	13785676	0.027
FBgn0039348	br-2	3R	25611013	25624662	0.053
FBgn0037215	br-2	3R	4197206	4204572	0.011
FBgn0286204	br-2	3R	8950246	8963037	0.191
FBgn0037538	br-2	3R	8009400	8011018	0.044
FBgn0259917	br0	3R	16358144	16360108	0.181
FBgn0037999	br-1	3R	12219881	12221464	0.042
FBgn0027657	br-2	3R	15896926	15904643	0.086
FBgn0037862	br0	3R	11137177	11139742	0.029
FBgn0038909	br-1	3R	21866172	21867919	0.016
FBgn0038127	br-1	3R	13219644	13220578	0.113
FBgn0039405	br-2	3R	26057347	26058223	0.022
FBgn0053207	br-1	3R	15666183	15690513	0.132
FBgn0039467	br-2	3R	26978541	26985706	0.107
FBgn0260760	br-1	3R	29933287	29934587	0.078
FBgn0020912	br-2	3R	30912754	30930682	0.108
FBgn0004606	br-2	3R	30765926	30789202	0.152
FBgn0038771	br-2	3R	20056418	20059750	0.016
FBgn0051269	br-2	3R	17127126	17128201	0.021
FBgn0263118	br-1	3R	26440778	26448991	0.092
FBgn0037992	br-2	3R	12121583	12128201	0.078
FBgn0039482	br-2	3R	27093143	27094224	0.001
FBgn0002629	br-2	3R	26023821	26024579	0.08
FBgn0037671	br-1	3R	9260638	9262590	0.129
FBgn0051345	br-1	3R	12811145	12817029	0.076
FBgn0039324	br-2	3R	25316461	25318111	0.012
FBgn0037661	br-2	3R	9065183	9066303	0.057
FBgn0051327	br0	3R	14157560	14160278	0.028
FBgn0039038	br-1	3R	23012412	23015475	0.046
FBgn0039568	br-1	3R	27989699	27990751	0.055
FBgn0039818	br-2	3R	31106362	31109191	0.042
FBgn0038673	br-2	3R	19024092	19024853	0.101
FBgn0037548	br-2	3R	8094124	8105083	0.038
FBgn0039408	br-2	3R	26061268	26063011	0.098
FBgn0037506	br-1	3R	7500951	7502376	0.055
FBgn0028837	br-2	3R	22580773	22582033	0.032
FBgn0260794	br-2	3R	4786284	4812096	0.12
FBgn0039811	br2	3R	30936589	30937102	0.13
FBgn0262576	br-1	3R	25995879	25996996	0.12
FBgn0266464	br-1	3R	13833497	13837991	0.103
FBgn0037622	br-2	3R	8732091	8735837	0.013
FBgn0037798	br-2	3R	10223440	10224725	0.085
FBgn0039151	br-2	3R	24114043	24116322	0.111
FBgn0086472	br-2	3R	11215028	11216287	0.071
FBgn0085336	br-1	3R	11897582	11898419	0.079
FBgn0038945	br-1	3R	22341236	22342251	0.185
FBgn0082831	br-2	3R	12413828	12421251	0.039
FBgn0040608	br-2	3R	26727314	26730117	0.131
FBgn0043457	br-2	3R	20557930	20559760	0.088
FBgn0039740	br-1	3R	30035240	30036870	0.083
FBgn0038617	br-2	3R	18400373	18402716	0.026
FBgn0037845	br-1	3R	10858202	10859813	0
FBgn0262587	br4	3R	28263871	28264773	0.085
FBgn0270928	br-2	3R	18705501	18718916	0.155
FBgn0038397	br-2	3R	16060589	16067594	0.023
FBgn0039518	br2	3R	27464189	27467080	0.042
FBgn0040252	br-1	3R	11175529	11177910	0.05
FBgn0038365	br-2	3R	15802275	15803653	0
FBgn0037749	br-2	3R	9770532	9771542	0.024
FBgn0285911	br-2	3R	9267019	9270224	0.018
FBgn0037290	br-2	3R	4965445	4968485	0.057
FBgn0002626	br-2	3R	30045229	30046161	0.016
FBgn0067782	br-2	3R	20552635	20554400	0.017
FBgn0037411	br-2	3R	6215832	6218199	0.077
FBgn0040227	br-2	3R	23680039	23682317	0.009
FBgn0038775	br-1	3R	20208201	20209791	0.027
FBgn0051205	br2	3R	20731631	20732707	0.059
FBgn0038447	br-2	3R	16594414	16597241	0.06
FBgn0038438	br-2	3R	16482694	16484223	0.078
FBgn0039068	br-2	3R	23258365	23260602	0
FBgn0015230	br0	3R	16788311	16790021	0.045
FBgn0046225	br-2	3R	11437785	11467372	0.117
FBgn0003358	br0	3R	29925226	29926189	0.052
FBgn0262588	br4	3R	28262735	28263622	0.115
FBgn0024289	br-2	3R	7052335	7054541	0.058
FBgn0015625	br-2	3R	24867934	24870816	0.068
FBgn0266175	br-2	3R	21355692	21359768	0.069
FBgn0053346	br-1	3R	28669233	28670452	0
FBgn0037916	br0	3R	11578826	11581476	0.015
FBgn0038601	br-2	3R	18300195	18301728	0.086
FBgn0038271	br-2	3R	14890231	14892387	0.039
FBgn0051105	br-2	3R	24857585	24859801	0.017
FBgn0064912	br1	3R	21873739	21874922	0.023
FBgn0015737	br-2	3R	27288769	27291592	0.025
FBgn0039448	br-2	3R	26692546	26693590	0.053
FBgn0038702	br-1	3R	19393360	19395188	0.052
FBgn0039565	br-2	3R	27957356	27959245	0.09
FBgn0027524	br-2	3R	10043270	10044606	0
FBgn0003507	br-2	3R	15986152	16004085	0.205
FBgn0015572	br-2	3R	7536687	7538615	0.029
FBgn0042106	br2	3R	23684057	23686537	0.09
FBgn0262003	br-1	3R	17413077	17413639	0.069
FBgn0039471	br-2	3R	27005899	27007055	0
FBgn0003525	br-2	3R	29251826	29255800	0.139
FBgn0015229	br0	3R	21850694	21856266	0.26
FBgn0283499	br-2	3R	21570248	21619321	0.14
FBgn0039490	br-2	3R	27118646	27121590	0
FBgn0037384	br0	3R	5824615	5826576	0.12
FBgn0265082	br-2	3R	4910552	4945576	0.067
FBgn0037239	br-2	3R	4378600	4381210	0.043
FBgn0053658	br-1	3R	24840509	24841163	0.073
FBgn0051413	br3	3R	23702761	23704542	0.037
FBgn0039686	br-2	3R	29718663	29722388	0.052
FBgn0051313	br-2	3R	14566432	14567429	0.111
FBgn0039698	br-2	3R	29803196	29804389	0.054
FBgn0037553	br-2	3R	8220146	8222188	0.023
FBgn0039754	br-2	3R	30185423	30191252	0.044
FBgn0038173	br-2	3R	13706757	13709129	0.02
FBgn0051125	br-1	3R	24653371	24654820	0.052
FBgn0039829	br-2	3R	31214776	31215942	0.133
FBgn0010328	br-2	3R	27256595	27264055	0.044
FBgn0038515	br-2	3R	17532325	17534587	0.108
FBgn0039776	br-2	3R	30466050	30485799	0.033
FBgn0019957	br-2	3R	22027709	22029393	0.024
FBgn0000150	br-2	3R	31745172	31746077	0.059
FBgn0038047	br0	3R	12429560	12431235	0.017
FBgn0002645	br-2	3R	32055279	32068441	0.119
FBgn0004436	br-2	3R	4948755	4952682	0.109
FBgn0069242	br-2	3R	9684469	9685476	0.021
FBgn0083946	br-2	3R	25169565	25193776	0.049
FBgn0038381	br-2	3R	15908398	15910367	0.075
FBgn0051373	br-2	3R	10708487	10709364	0.089
FBgn0025821	br0	3R	11704030	11704916	0.045
FBgn0044823	br0	3R	5616644	5624125	0.08
FBgn0039472	br-2	3R	27017180	27018287	0
FBgn0040687	br-2	3R	4335098	4335506	0.071
FBgn0038188	br-1	3R	13942238	13943460	0.018
FBgn0038575	br-1	3R	18183656	18185715	0.061
FBgn0053108	br-2	3R	23995659	23997544	0.049
FBgn0051174	br3	3R	21868681	21869514	0.062
FBgn0039059	br-1	3R	23160477	23161338	0.042
FBgn0001280	br-2	3R	30038622	30039533	0.082
FBgn0016917	br-2	3R	20535323	20552311	0.094
FBgn0051087	br-2	3R	25311027	25313833	0.025
FBgn0039339	br-2	3R	25483098	25485855	0.098
FBgn0038038	br-2	3R	12406532	12408107	0.034
FBgn0039040	br-2	3R	23033284	23035563	0.02
FBgn0038250	br-1	3R	14657447	14659228	0.014
FBgn0039039	br-2	3R	23021222	23026713	0.122
FBgn0038056	br-2	3R	12458421	12460294	0.023
FBgn0038676	br-2	3R	19033538	19044693	0.076
FBgn0039009	br-2	3R	22704254	22707278	0.033
FBgn0004118	br-2	3R	24509228	24515106	0.107
FBgn0038001	br-2	3R	12223991	12225019	0.044
FBgn0026190	br-2	3R	30491813	30496153	0.032
FBgn0051050	br1	3R	28649909	28650480	0.171
FBgn0003889	br-2	3R	9408383	9410282	0.012
FBgn0051550	br-2	3R	5485543	5489489	0.044
FBgn0038356	br3	3R	15763115	15763551	0.105
FBgn0038069	br-2	3R	12638481	12640033	0.033
FBgn0262006	br1	3R	17406048	17406511	0.103
FBgn0027865	br-2	3R	25872900	25881427	0.185
FBgn0266451	br-1	3R	10773197	10777374	0.089
FBgn0286507	br-1	3R	12447653	12449046	0.096
FBgn0037672	br-1	3R	9262654	9264142	0.086
FBgn0038846	br-1	3R	21015949	21017120	0.121
FBgn0038371	br-1	3R	15838146	15839515	0.082
FBgn0287587	br2	3R	13528597	13529356	0.262
FBgn0045471	br3	3R	20121060	20122277	0.091
FBgn0039771	br-2	3R	30444076	30445046	0
FBgn0039544	br-2	3R	27707100	27710857	0.018
FBgn0263750	br-1	3R	9355495	9359189	0.099
FBgn0039846	br-2	3R	31401560	31405452	0.037
FBgn0010247	br-2	3R	3461351	3587054	0.117
FBgn0261380	br-2	3R	10782563	10784092	0.038
FBgn0037762	br0	3R	9814161	9815158	0.092
FBgn0038285	br-2	3R	15078530	15079285	0
FBgn0039576	br0	3R	28294048	28294550	0.054
FBgn0040588	br-1	3R	22766732	22767699	0.068
FBgn0039085	br0	3R	23532945	23534767	0.015
FBgn0051436	br-2	3R	25304137	25305651	0.013
FBgn0037703	br-2	3R	9516007	9520938	0.039
FBgn0039128	br-2	3R	23931639	23932728	0.044
FBgn0040208	br-2	3R	5227289	5232209	0.061
FBgn0266405	br4	3R	17667572	17667825	0.102
FBgn0039252	br-2	3R	24932010	24934919	0.062
FBgn0038654	br-1	3R	18875528	18877204	0.229
FBgn0004369	br-2	3R	29377646	29487131	0.113
FBgn0039438	br-1	3R	26625932	26626738	0.042
FBgn0000591	br-2	3R	26040240	26041008	0.121
FBgn0014869	br-2	3R	29148248	29149901	0.042
FBgn0262167	br-2	3R	24530576	24536395	0.022
FBgn0051460	br-2	3R	8562673	8563445	0.057
FBgn0002632	br-1	3R	26032911	26034047	0.069
FBgn0039145	br-2	3R	24054391	24055092	0.073
FBgn0037978	br-2	3R	12007476	12010434	0.037
FBgn0037359	br-2	3R	5655139	5656336	0.08
FBgn0038211	br-2	3R	14215459	14217882	0.04
FBgn0037420	br-2	3R	6284462	6285200	0.159
FBgn0039488	br-2	3R	27115152	27116707	0.101
FBgn0038181	br-2	3R	13771495	13779317	0.068
FBgn0039234	br-2	3R	24851601	24854869	0.068
FBgn0039747	br-2	3R	30134856	30149606	0.073
FBgn0038202	br-1	3R	14104488	14108321	0.091
FBgn0038597	br-2	3R	18283660	18286624	0.013
FBgn0037415	br-2	3R	6255175	6256602	0.033
FBgn0038237	br-2	3R	14513901	14558304	0.075
FBgn0010113	br-2	3R	30277932	30372382	0.221
FBgn0039743	br-2	3R	30052514	30054697	0.04
FBgn0038083	br0	3R	12741958	12743680	0.045
FBgn0038972	br-2	3R	22464985	22465938	0.046
FBgn0027620	br-2	3R	31793981	31799799	0.05
FBgn0039371	br-1	3R	25786329	25787298	0.101
FBgn0039170	br-1	3R	24227023	24228538	0.096
FBgn0039759	br-2	3R	30243978	30246703	0.055
FBgn0051467	br0	3R	10705170	10706863	0.068
FBgn0002441	br-2	3R	27266326	27273273	0.044
FBgn0265146	br-2	3R	14153990	14154441	0.241
FBgn0014141	br-2	3R	17091533	17125389	0.041
FBgn0038251	br-2	3R	14659438	14661177	0.09
FBgn0025457	br-2	3R	29674007	29675421	0.031
FBgn0037970	br-1	3R	11971694	11972896	0.095
FBgn0037653	br-2	3R	9006456	9008030	0.045
FBgn0038190	br-1	3R	13949454	13951138	0.068
FBgn0051418	br0	3R	17283795	17284511	0.024
FBgn0051265	br-2	3R	17128212	17129120	0.05
FBgn0038315	br-2	3R	15316471	15318285	0.12
FBgn0038261	br-1	3R	14798986	14801163	0.03
FBgn0063261	br-1	3R	16750741	16751334	0.121
FBgn0038150	br-2	3R	13403423	13404870	0.015
FBgn0039593	br0	3R	28670704	28672021	0.041
FBgn0038391	br-2	3R	16009105	16019133	0.094
FBgn0039321	br-1	3R	25306407	25308391	0.057
FBgn0051198	br-2	3R	21754324	21757758	0
FBgn0026399	br-2	3R	8634320	8635878	0.024
FBgn0039645	br-1	3R	29165643	29171508	0.025
FBgn0039187	br-2	3R	24349182	24356241	0.028
FBgn0037304	br-2	3R	5253153	5255403	0.01
FBgn0037913	br-2	3R	11559896	11567054	0.044
FBgn0039367	br0	3R	25773334	25775369	0.049
FBgn0039079	br0	3R	23483863	23485500	0.012
FBgn0264829	br-1	3R	12258737	12262879	0.046
FBgn0261552	br-2	3R	9417940	9455500	0.231
FBgn0051294	br-1	3R	15715505	15716585	0.083
FBgn0038897	br-2	3R	21740105	21744431	0.022
FBgn0037836	br0	3R	10794058	10803955	0.105
FBgn0266581	br-2	3R	22034298	22038925	0.084
FBgn0037856	br-2	3R	10885540	10896418	0.093
FBgn0038947	br-2	3R	22356685	22360711	0.123
FBgn0267650	br-1	3R	21370918	21373575	0.075
FBgn0039849	br-2	3R	31459822	31463037	0.058
FBgn0016123	br-2	3R	31048929	31052540	0.036
FBgn0038318	br-2	3R	15325325	15328269	0.033
FBgn0015032	br-2	3R	30894038	30900688	0.016
FBgn0039559	br-2	3R	27932982	27937853	0.029
FBgn0264426	br-1	3R	21889539	21890171	0.066
FBgn0037370	br-2	3R	5736748	5738013	0.018
FBgn0038691	br-1	3R	19228217	19229276	0.055
FBgn0037835	br-2	3R	10792904	10793643	0.035
FBgn0027493	br-2	3R	20824667	20830580	0.081
FBgn0010015	br-2	3R	31039374	31046821	0.12
FBgn0261053	br-2	3R	10827079	10849030	0.046
FBgn0037801	br-2	3R	10251518	10255268	0.042
FBgn0038256	br-2	3R	14724760	14731509	0.123
FBgn0038549	br0	3R	17803225	17805249	0.064
FBgn0004087	br-2	3R	16481167	16481878	0.032
FBgn0053339	br0	3R	24361847	24363142	0.003
FBgn0011282	br-2	3R	7250725	7251957	0.022
FBgn0038613	br-2	3R	18386841	18389805	0.007
FBgn0037472	br-2	3R	7124548	7126503	0.102
FBgn0260962	br-2	3R	13052245	13056725	0.025
FBgn0037684	br-2	3R	9365398	9367763	0.053
FBgn0038722	br-2	3R	19645026	19646906	0.045
FBgn0015574	br-2	3R	7524567	7528777	0.012
FBgn0039777	br2	3R	30487016	30487928	0.036
FBgn0261356	br-1	3R	10780965	10782267	0.057
FBgn0051475	br-1	3R	19180659	19201096	0.166
FBgn0039738	br-2	3R	30015513	30022221	0.042
FBgn0039381	br-2	3R	25881984	25888230	0.109
FBgn0051459	br3	3R	19840845	19842040	0.087
FBgn0051068	br-2	3R	27233698	27236360	0.044
FBgn0037250	br-2	3R	4433965	4436175	0.038
FBgn0051155	br-2	3R	15222251	15223180	0.111
FBgn0038750	br-1	3R	19915868	19917839	0.009
FBgn0027526	br-2	3R	23061493	23062751	0.021
FBgn0039271	br-2	3R	25069927	25070914	0.024
FBgn0038749	br-2	3R	19914396	19915412	0.022
FBgn0037607	br-2	3R	8667868	8673702	0.021
FBgn0037550	br-2	3R	8125290	8126357	0
FBgn0038693	br-2	3R	19230764	19246130	0.026
FBgn0266448	br-1	3R	10773339	10777374	0.122
FBgn0037974	br0	3R	11980704	11982062	0.037
FBgn0038877	br-2	3R	21271078	21273817	0.08
FBgn0039766	br-1	3R	30424499	30425162	0.084
FBgn0038106	br-2	3R	12995620	12996925	0
FBgn0003275	br-2	3R	5371795	5372397	0.107
FBgn0085312	br2	3R	18721967	18722590	0.062
FBgn0038045	br-2	3R	12426578	12427877	0.014
FBgn0037408	br-2	3R	6187315	6195403	0.077
FBgn0038407	br-2	3R	16198000	16203083	0.019
FBgn0039644	br-2	3R	29158122	29164966	0.024
FBgn0037819	br-2	3R	10677737	10680925	0.063
FBgn0259831	br-2	3R	13372630	13373326	0.102
FBgn0037235	br-2	3R	4337755	4339914	0.057
FBgn0261060	br2	3R	21735909	21736296	0.061
FBgn0259237	br-2	3R	21758764	21769301	0.008
FBgn0038923	br-2	3R	22023527	22024341	0.031
FBgn0042710	br-1	3R	26450671	26452327	0.026
FBgn0037843	br-2	3R	10854501	10856412	0.105
FBgn0053208	br-2	3R	10001554	10042895	0.044
FBgn0087012	br-2	3R	4612870	4633304	0.11
FBgn0038978	br2	3R	22491829	22492381	0.154
FBgn0051547	br-2	3R	5489505	5502702	0.009
FBgn0051391	br0	3R	10703372	10705075	0.055
FBgn0040575	br-2	3R	20559708	20560280	0.048
FBgn0039154	br-2	3R	24137895	24140936	0.084
FBgn0038918	br0	3R	21911816	21913591	0.053
FBgn0038805	br-2	3R	20575245	20577010	0.044
FBgn0038481	br-2	3R	17129339	17130426	0.017
FBgn0051301	br-2	3R	15346205	15348012	0.013
FBgn0262538	br4	3R	22768883	22769667	0.089
FBgn0038198	br-2	3R	14089517	14092425	0.056
FBgn0039296	br-2	3R	25233636	25235529	0.029
FBgn0039344	br-2	3R	25581223	25583179	0.059
FBgn0037310	br-1	3R	5300145	5301186	0.064
FBgn0038435	br-2	3R	16472601	16475477	0.019
FBgn0037683	br-2	3R	9363305	9364838	0.02
FBgn0000276	br-2	3R	30210874	30211273	0.204
FBgn0037371	br-2	3R	5738178	5742476	0.032
FBgn0037345	br-2	3R	5588873	5589703	0.052
FBgn0270925	br-2	3R	20013872	20018248	0.037
FBgn0037614	br-2	3R	8716243	8721320	0.169
FBgn0037525	br-2	3R	7855582	7886733	0.181
FBgn0038046	br-2	3R	12427795	12429282	0.043
FBgn0038761	br-2	3R	20011776	20013504	0.07
FBgn0038536	br-2	3R	17682669	17683773	0.064
FBgn0037330	br-2	3R	5469463	5470636	0.015
FBgn0038348	br-1	3R	15537713	15542414	0.01
FBgn0259685	br-2	3R	24295078	24314541	0.063
FBgn0051089	br-2	3R	25902643	25904178	0.014
FBgn0038946	br-2	3R	22351696	22356264	0.072
FBgn0037533	br-1	3R	7974409	7978428	0.049
FBgn0037712	br-2	3R	9566195	9569189	0.031
FBgn0037487	br-2	3R	7224414	7241138	0.047
FBgn0038953	br-1	3R	22375923	22379955	0.035
FBgn0051390	br-2	3R	10760071	10761032	0.074
FBgn0053483	br-2	3R	30900718	30902161	0.029
FBgn0038627	br-2	3R	18573091	18590726	0.095
FBgn0051528	br-1	3R	4416438	4417665	0.055
FBgn0027583	br-2	3R	29735269	29736745	0.058
FBgn0010040	br-2	3R	12374100	12374824	0.037
FBgn0039632	br-2	3R	29059272	29062975	0.055
FBgn0037442	br-2	3R	6382914	6388304	0.121
FBgn0004103	br-2	3R	12423621	12425917	0.1
FBgn0039702	br-2	3R	29814921	29816451	0.078
FBgn0037563	br-1	3R	8289395	8290578	0.057
FBgn0026059	br-2	3R	16068523	16098761	0.048
FBgn0039683	br-2	3R	29692591	29697025	0.139
FBgn0259233	br-2	3R	24772181	24784562	0.017
FBgn0261583	br4	3R	31707870	31708340	0.096
FBgn0039521	br2	3R	27502090	27502956	0.06
FBgn0039125	br-2	3R	23924399	23926436	0.034
FBgn0038467	br-2	3R	17018780	17021120	0.092
FBgn0010926	br-2	3R	17535533	17539963	0.05
FBgn0038387	br-2	3R	15933847	15934940	0.068
FBgn0037244	br-1	3R	4400510	4402017	0.015
FBgn0037979	br-2	3R	12010772	12015059	0.055
FBgn0053105	br-1	3R	9687402	9692794	0.038
FBgn0001281	br0	3R	30037984	30038728	0.192
FBgn0267366	br-2	3R	27912447	27913785	0.068
FBgn0038225	br-1	3R	14380663	14381699	0.15
FBgn0015591	br-2	3R	24760530	24765071	0.124
FBgn0037428	br-2	3R	6330248	6331809	0.04
FBgn0038339	br-2	3R	15421108	15434738	0.154
FBgn0037613	br-2	3R	8712906	8718456	0.028
FBgn0051262	br4	3R	17217116	17223074	0.054
FBgn0040528	br-1	3R	8248438	8250324	0.047
FBgn0051183	br-2	3R	15857871	15875939	0.025
FBgn0014029	br-2	3R	20586129	20588356	0.037
FBgn0013949	br-1	3R	24865350	24867651	0.037
FBgn0037504	br-2	3R	7472458	7473781	0.085
FBgn0039778	br2	3R	30488963	30489895	0.024
FBgn0037941	br-2	3R	11721734	11732479	0.11
FBgn0023179	br-2	3R	26697697	26714159	0.076
FBgn0051104	br-2	3R	25285473	25286974	0.071
FBgn0046258	br-1	3R	27685962	27692790	0.039
FBgn0038095	br-2	3R	12963791	12965923	0.012
FBgn0039202	br-1	3R	24522478	24523678	0.083
FBgn0038723	br-2	3R	19646930	19648410	0.046
FBgn0039739	br4	3R	30022345	30022648	0
FBgn0022359	br0	3R	10876384	10878257	0.035
FBgn0004783	br-2	3R	6704084	6704903	0.043
FBgn0037936	br-1	3R	11688381	11690051	0.02
FBgn0038109	br-2	3R	13009895	13011086	0.069
FBgn0051251	br-2	3R	17683740	17684915	0.061
FBgn0264903	br-1	3R	14576331	14576611	0.071
FBgn0039113	br-2	3R	23760737	23763263	0.046
FBgn0038277	br-1	3R	14900432	14901563	0.058
FBgn0284229	br-2	3R	26978541	26985706	0.054
FBgn0038706	br-2	3R	19423779	19425199	0.063
FBgn0262473	br-2	3R	26799041	26842403	0.062
FBgn0259222	br-2	3R	20740108	20756639	0.09
FBgn0016120	br-2	3R	19095000	19096271	0.139
FBgn0083974	br-2	3R	19634949	19635879	0.052
FBgn0037853	br-2	3R	10882433	10885001	0.029
FBgn0002863	br4	3R	24228975	24229279	0.107
FBgn0038606	br-2	3R	18330932	18360728	0.123
FBgn0039768	br-2	3R	30428820	30431362	0
FBgn0039869	br-2	3R	31743490	31744248	0.101
FBgn0026565	br-2	3R	6642262	6644434	0.046
FBgn0039437	br-2	3R	26624587	26625652	0.065
FBgn0038266	br-1	3R	14845043	14846737	0.025
FBgn0037723	br-2	3R	9631641	9633673	0.065
FBgn0264741	br-1	3R	23927728	23929000	0.098
FBgn0051464	br-1	3R	8291240	8292034	0.024
FBgn0037828	br-2	3R	10735277	10735957	0.025
FBgn0259730	br-1	3R	13813109	13814648	0.166
FBgn0265041	br4	3R	18208779	18209282	0.232
FBgn0038426	br-2	3R	16436045	16436597	0.12
FBgn0037719	br-1	3R	9589468	9591002	0.089
FBgn0038002	br-2	3R	12225282	12226339	0
FBgn0039058	br-1	3R	23158017	23159316	0.049
FBgn0027508	br-2	3R	25653091	25661286	0.059
FBgn0003205	br-1	3R	9510561	9513067	0.162
FBgn0261817	br0	3R	10143070	10143483	0.053
FBgn0002772	br-2	3R	27657078	27660177	0.193
FBgn0027497	br-2	3R	5742510	5747138	0.16
FBgn0044809	br2	3R	20877736	20878363	0.072
FBgn0037462	br-1	3R	6630151	6631184	0.077
FBgn0038941	br-1	3R	22329300	22330546	0.049
FBgn0053631	br0	3R	10064007	10064645	0.014
FBgn0039454	br-2	3R	26737610	26738593	0.234
FBgn0038471	br-2	3R	17040682	17041895	0.11
FBgn0024833	br-2	3R	9557712	9559525	0.064
FBgn0014879	br-2	3R	15263552	15265253	0.08
FBgn0038685	br-2	3R	19177000	19177986	0.018
FBgn0039420	br-2	3R	26262662	26277050	0.176
FBgn0039210	br-2	3R	24583067	24585160	0.04
FBgn0262839	br-1	3R	19354051	19354884	0.157
FBgn0039055	br-2	3R	23114014	23117931	0.071
FBgn0039519	br-1	3R	27478675	27482904	0.074
FBgn0024330	br-2	3R	9766031	9768984	0.127
FBgn0038590	br-2	3R	18251069	18252734	0.005
FBgn0278604	br-1	3R	9711142	9714675	0.078
FBgn0024944	br-2	3R	20689018	20714577	0.078
FBgn0038431	br-2	3R	16454492	16455797	0
FBgn0039439	br-2	3R	26627885	26628724	0.089
FBgn0038798	br-1	3R	20504788	20506186	0.015
FBgn0261015	br-2	3R	8774286	8801176	0.038
FBgn0039189	br-2	3R	24358095	24360144	0.036
FBgn0054041	br2	3R	30508023	30510146	0.063
FBgn0038718	br-2	3R	19610225	19612437	0.012
FBgn0002868	br-2	3R	9783407	9784370	0.076
FBgn0051352	br-2	3R	9694386	9705417	0.064
FBgn0051419	br-1	3R	17284648	17285421	0.026
FBgn0014135	br-2	3R	19794073	19836817	0.141
FBgn0038902	br-2	3R	21776138	21777213	0
FBgn0037572	br0	3R	8312188	8313097	0.042
FBgn0038208	br-1	3R	14148508	14151940	0.025
FBgn0038919	br-1	3R	21913747	21915546	0.033
FBgn0039642	br-1	3R	29147016	29148172	0.111
FBgn0037824	br-1	3R	10706974	10707460	0.053
FBgn0039201	br-2	3R	24515278	24518128	0.014
FBgn0039784	br-2	3R	30514777	30516980	0.027
FBgn0265189	br-2	3R	24915840	24917864	0.03
FBgn0266719	br-2	3R	25056286	25064348	0.072
FBgn0000166	br-1	3R	6755842	6759466	0.126
FBgn0283438	br-2	3R	13026283	13030659	0.085
FBgn0039680	br-2	3R	29675651	29680257	0.005
FBgn0051445	br-1	3R	29240580	29244827	0.041
FBgn0053329	br-2	3R	14222074	14224155	0.036
FBgn0037901	br-2	3R	11433488	11435703	0.036
FBgn0038482	br-2	3R	17131211	17132198	0.044
FBgn0039664	br-2	3R	29489468	29491383	0.098
FBgn0039427	br-2	3R	26452534	26454585	0.075
FBgn0038345	br-1	3R	15494602	15495620	0.073
FBgn0022338	br-2	3R	18980995	18982749	0.107
FBgn0039056	br-2	3R	23118400	23124217	0.045
FBgn0051370	br1	3R	25302464	25303986	0.055
FBgn0260645	br-2	3R	6377797	6378233	0.13
FBgn0022800	br-2	3R	25197571	25208283	0.044
FBgn0037501	br-2	3R	7406869	7409384	0.033
FBgn0003479	br-2	3R	30054696	30056037	0.052
FBgn0051300	br-2	3R	25283620	25285224	0.059
FBgn0028471	br-2	3R	24314660	24318419	0.036
FBgn0261847	br0	3R	17121577	17122087	0.202
FBgn0051326	br0	3R	14218136	14220205	0.01
FBgn0038110	br-2	3R	13008384	13011310	0.083
FBgn0037975	br-1	3R	11983098	11984541	0.038
FBgn0085328	br0	3R	30249583	30250661	0.204
FBgn0039316	br-2	3R	25289889	25291366	0.112
FBgn0037455	br-1	3R	6580784	6582271	0.049
FBgn0037571	br-2	3R	8311203	8312137	0.072
FBgn0264495	br-2	3R	6406855	6449274	0.162
FBgn0019828	br0	3R	7059315	7060524	0.224
FBgn0037726	br-2	3R	9651179	9674643	0.01
FBgn0013576	br-2	3R	5270116	5350443	0.122
FBgn0038730	br0	3R	19771382	19773225	0.06
FBgn0011270	br-1	3R	12231645	12232729	0.028
FBgn0038401	br-2	3R	16147029	16149636	0.077
FBgn0037761	br0	3R	9812747	9813939	0
FBgn0019972	br-2	3R	29799658	29801584	0.063
FBgn0264005	br-2	3R	17558930	17569097	0.202
FBgn0044511	br-2	3R	13381276	13381809	0.139
FBgn0002962	br-1	3R	19157238	19160202	0.139
FBgn0266539	br-2	3R	5472810	5474600	0
FBgn0038087	br-2	3R	12840560	12848419	0.205
FBgn0261393	br-2	3R	7533496	7536390	0.08
FBgn0037606	br-2	3R	8664115	8667772	0.113
FBgn0037632	br-2	3R	8801564	8806234	0.043
FBgn0038054	br1	3R	12452464	12453196	0.063
FBgn0028381	br-2	3R	16499058	16501050	0.005
FBgn0051080	br-2	3R	26633732	26634714	0.058
FBgn0010803	br-2	3R	9265027	9266904	0.028
FBgn0037730	br-2	3R	9681415	9684264	0.024
FBgn0038565	br-2	3R	18023707	18025378	0.028
FBgn0039633	br-2	3R	29063040	29108948	0.139
FBgn0039110	br-2	3R	23750937	23752834	0.145
FBgn0038887	br-1	3R	21403735	21406690	0.032
FBgn0003867	br-2	3R	21778114	21782536	0.053
FBgn0052944	br-1	3R	4407227	4419578	0.045
FBgn0039558	br-2	3R	27921283	27922356	0.085
FBgn0037296	br0	3R	5217751	5219528	0.071
FBgn0004618	br-2	3R	18367927	18372738	0.106
FBgn0038013	br-2	3R	12348987	12350644	0.061
FBgn0085334	br-1	3R	4242785	4243146	0.097
FBgn0066101	br-2	3R	25741348	25763105	0.091
FBgn0039169	br-2	3R	24223445	24226934	0.102
FBgn0003862	br-2	3R	14263358	14286903	0.077
FBgn0038840	br-2	3R	20901956	20908263	0.066
FBgn0259113	br-2	3R	21666562	21671750	0.012
FBgn0004554	br-2	3R	17610856	17611511	0.033
FBgn0004862	br-2	3R	21388880	21390449	0.059
FBgn0039580	br-2	3R	28337019	28339765	0.037
FBgn0002783	br-2	3R	15968134	15972913	0.064
FBgn0250746	br-2	3R	5357012	5358364	0.081
FBgn0037822	br-2	3R	10696647	10698976	0.06
FBgn0038508	br1	3R	17415739	17416505	0.079
FBgn0051231	br2	3R	18665361	18667733	0.019
FBgn0015351	br-2	3R	16649981	16651157	0.042
FBgn0039203	br-2	3R	24524794	24527533	0
FBgn0004587	br-2	3R	13661311	13666891	0.088
FBgn0000039	br-2	3R	24485428	24491147	0.07
FBgn0002633	br-2	3R	26037038	26038019	0.125
FBgn0086346	br-2	3R	27696466	27700110	0.013
FBgn0037422	br-1	3R	6291737	6293489	0.028
FBgn0039013	br-2	3R	22724884	22726414	0.047
FBgn0037792	br-2	3R	10140103	10144184	0.064
FBgn0039882	br-2	3R	31806867	31810186	0.02
FBgn0039621	br-1	3R	29024971	29026159	0.07
FBgn0262614	br-2	3R	8827068	8931896	0.098
FBgn0000416	br-2	3R	30883464	30889062	0.025
FBgn0039451	br-2	3R	26719847	26725216	0.075
FBgn0042213	br-1	3R	29725027	29725690	0.034
FBgn0010750	br-2	3R	4750035	4777490	0.058
FBgn0011740	br-2	3R	9412548	9417264	0.023
FBgn0037877	br-1	3R	11217898	11220064	0.026
FBgn0039308	br0	3R	25270209	25273267	0.032
FBgn0038826	br-2	3R	20756729	20810726	0.202
FBgn0051118	br-2	3R	24826665	24828409	0.059
FBgn0039430	br-2	3R	26461527	26470008	0.025
FBgn0039479	br-2	3R	27075870	27082818	0.049
FBgn0038682	br-1	3R	19148632	19153686	0.06
FBgn0039084	br-2	3R	23522264	23530986	0.049
FBgn0039675	br-2	3R	29664779	29666783	0.012
FBgn0038018	br0	3R	12363667	12364680	0.08
FBgn0038929	br-2	3R	22080382	22083473	0.066
FBgn0038950	br-2	3R	22364573	22365983	0.038
FBgn0038720	br-2	3R	19616024	19632718	0.051
FBgn0051008	br-1	3R	30989478	30990006	0.119
FBgn0003882	br-1	3R	4387742	4389813	0.053
FBgn0039647	br-2	3R	29171191	29194994	0.171
FBgn0037431	br-1	3R	6341968	6342873	0.028
FBgn0001149	br-2	3R	12367817	12369268	0.025
FBgn0083949	br-2	3R	5862865	5959555	0.115
FBgn0067783	br-2	3R	20552385	20557667	0.072
FBgn0038400	br-2	3R	16144401	16146855	0.073
FBgn0037782	br-2	3R	10055356	10056083	0.071
FBgn0038167	br-2	3R	13676549	13679430	0.094
FBgn0038290	br-1	3R	15135138	15137004	0.133
FBgn0038788	br-2	3R	20328465	20330915	0.075
FBgn0037521	br-2	3R	7804665	7810014	0.139
FBgn0264325	br-2	3R	24049180	24050782	0.054
FBgn0019960	br-2	3R	22019505	22023335	0.077
FBgn0259244	br-2	3R	16502770	16571363	0.138
FBgn0004509	br-2	3R	25347431	25473058	0.157
FBgn0039373	br-1	3R	25811096	25811775	0.103
FBgn0037710	br-2	3R	9561583	9563673	0.03
FBgn0038542	br-2	3R	17750129	17763188	0.086
FBgn0046247	br-2	3R	27274794	27277418	0.169
FBgn0037831	br-1	3R	10761310	10766756	0.065
FBgn0086610	br-1	3R	24376865	24377705	0
FBgn0037465	br-2	3R	7064186	7067136	0.095
FBgn0003312	br-2	3R	11877235	11879754	0.015
FBgn0259736	br-2	3R	22120061	22133367	0.107
FBgn0037772	br-2	3R	9997163	10000314	0.027
FBgn0261287	br2	3R	25591502	25609127	0.068
FBgn0086608	br-2	3R	4391711	4394259	0.093
FBgn0038784	br-2	3R	20306216	20307537	0.053
FBgn0038916	br-2	3R	21885676	21887355	0.047
FBgn0038767	br-1	3R	20029560	20031309	0.011
FBgn0005596	br-2	3R	29118330	29122879	0.045
FBgn0039386	br-2	3R	25895822	25897174	0.024
FBgn0037315	br-2	3R	5358873	5368306	0.042
FBgn0020235	br-2	3R	29747704	29749163	0.071
FBgn0039158	br-2	3R	24161727	24163215	0.04
FBgn0038830	br-2	3R	20823313	20824239	0.055
FBgn0260944	br0	3R	10784383	10786465	0.101
FBgn0039107	br-2	3R	23711527	23713313	0.075
FBgn0051439	br-2	3R	25397788	25400645	0.376
FBgn0039620	br-2	3R	28992977	29020406	0.018
FBgn0039443	br-1	3R	26636688	26637557	0.032
FBgn0037937	br-2	3R	11693410	11694311	0.127
FBgn0085454	br-2	3R	4504612	4506365	0.014
FBgn0039266	br1	3R	25049616	25053074	0.093
FBgn0039639	br-2	3R	29137970	29138573	0.038
FBgn0261929	br-2	3R	8578205	8629996	0.078
FBgn0039532	br-2	3R	27636412	27639871	0.177
FBgn0039710	br-2	3R	29854695	29857491	0.039
FBgn0037757	br-2	3R	9793295	9797754	0.08
FBgn0037295	br-1	3R	5150908	5170121	0.083
FBgn0038218	br-1	3R	14261391	14262418	0.089
FBgn0085466	br4	3R	28283719	28284725	0.048
FBgn0038876	br-2	3R	21270126	21271408	0.107
FBgn0037260	br4	3R	4541356	4543215	0.135
FBgn0037899	br-2	3R	11430740	11431582	0.084
FBgn0039867	br-2	3R	31735503	31736963	0.017
FBgn0053213	br-1	3R	27918182	27919460	0.036
FBgn0261290	br-2	3R	8204195	8204830	0
FBgn0038146	br-2	3R	13385648	13388709	0.026
FBgn0039625	br-2	3R	29032660	29034008	0.021
FBgn0051204	br-1	3R	31391894	31393527	0.026
FBgn0038240	br-1	3R	14562340	14562845	0.038
FBgn0266615	br-2	3R	13044157	13044529	0.2
FBgn0038089	br-1	3R	12891956	12893158	0.114
FBgn0038880	br-2	3R	21276664	21293998	0.079
FBgn0037754	br-2	3R	9784653	9789323	0.146
FBgn0260005	br-2	3R	7891331	7901147	0.034
FBgn0026250	br-2	3R	18274665	18283005	0.21
FBgn0039042	br-2	3R	23043990	23044661	0.034
FBgn0037660	br-2	3R	9063132	9065078	0.041
FBgn0038944	br-1	3R	22334257	22340307	0.122
FBgn0037878	br-2	3R	11220268	11221639	0.091
FBgn0053547	br-2	3R	17872748	17916578	0.156
FBgn0041224	br-1	3R	26965124	26966485	0
FBgn0037449	br4	3R	6527508	6528674	0.05
FBgn0037356	br-2	3R	5637234	5638657	0.013
FBgn0037447	br-2	3R	6468437	6471016	0.054
FBgn0038796	br-1	3R	20408265	20409243	0.085
FBgn0038738	br-2	3R	19862517	19864393	0.06
FBgn0038655	br-1	3R	18898121	18899342	0.084
FBgn0038816	br-2	3R	20635480	20644279	0.023
FBgn0038458	br-1	3R	16975204	16975697	0.128
FBgn0004908	br-2	3R	8341100	8341872	0.117
FBgn0085311	br-2	3R	18695252	18695995	0.15
FBgn0263740	br-2	3R	15257844	15263458	0.075
FBgn0286741	br0	3R	15950201	15950943	0.193
FBgn0038474	br-1	3R	17072732	17073795	0.041
FBgn0259704	br-2	3R	19160099	19162300	0.041
FBgn0005659	br-2	3R	27736538	27748366	0.106
FBgn0015019	br-2	3R	16647605	16649978	0.05
FBgn0263351	br-2	3R	22462455	22464603	0.078
FBgn0051374	br-2	3R	11437547	11451791	0.08
FBgn0000083	br-2	3R	21065241	21070917	0.07
FBgn0262144	br2	3R	21736933	21737364	0.163
FBgn0039214	br-2	3R	24635270	24650043	0.054
FBgn0262869	br-2	3R	20378458	20484588	0.118
FBgn0011481	br-2	3R	18192494	18199595	0.251
FBgn0038463	br-2	3R	16996446	16999449	0.045
FBgn0261434	br-2	3R	4345015	4346646	0.094
FBgn0038439	br-2	3R	16484566	16495422	0.027
FBgn0010772	br-2	3R	5665139	5669334	0.094
FBgn0038180	br-2	3R	13767549	13770732	0.07
FBgn0037427	br-2	3R	6311772	6327308	0.077
FBgn0004666	br-2	3R	13057755	13078124	0.134
FBgn0037341	br-2	3R	5564865	5567435	0.011
FBgn0037841	br-1	3R	10852724	10853644	0.047
FBgn0038082	br0	3R	12739642	12741417	0.032
FBgn0014380	br-2	3R	9497101	9502581	0.097
FBgn0011666	br-2	3R	25516118	25608423	0.224
FBgn0051088	br0	3R	15950201	15950943	0.193
FBgn0266745	br-1	3R	15290309	15290799	0.211
FBgn0038735	br-2	3R	19847311	19854403	0.136
FBgn0039356	br-1	3R	25678683	25679529	0.038
FBgn0038917	br-1	3R	21887029	21907182	0.103
FBgn0267698	br-2	3R	6350896	6361614	0.144
FBgn0039323	br-2	3R	25314494	25316116	0.031
FBgn0037583	br-1	3R	8359958	8362554	0.046
FBgn0038446	br-2	3R	16573179	16573752	0.063
FBgn0038631	br-1	3R	18616754	18617511	0.12
FBgn0262955	br-2	3R	14125791	14130111	0.03
FBgn0038429	br-2	3R	16443207	16445010	0.071
FBgn0261843	br-2	3R	21365609	21370249	0.106
FBgn0040524	br-2	3R	8008249	8009297	0.098
FBgn0014018	br-2	3R	9044183	9047977	0.037
FBgn0039629	br-2	3R	29052680	29053913	0.035
FBgn0259975	br3	3R	12273126	12273521	0
FBgn0037875	br-2	3R	11212308	11214539	0.055
FBgn0266673	br-2	3R	24134831	24137538	0.037
FBgn0038068	br-2	3R	12636540	12637976	0.086
FBgn0260229	br-2	3R	25125632	25127359	0.038
FBgn0026380	br-2	3R	9005313	9006226	0.065
FBgn0037483	br-2	3R	7200970	7203450	0.056
FBgn0004898	br0	3R	25095012	25096099	0.043
FBgn0038114	br-2	3R	13042050	13044086	0.059
FBgn0038787	br-2	3R	20324274	20328003	0.126
FBgn0038159	br-1	3R	13591632	13592657	0.273
FBgn0038708	br-2	3R	19461879	19463066	0.033
FBgn0038281	br3	3R	15037366	15038149	0.089
FBgn0266177	br-2	3R	21355692	21359768	0.069
FBgn0051457	br-1	3R	23126581	23127981	0.019
FBgn0037619	br-1	3R	8726854	8728370	0.023
FBgn0039117	br-2	3R	23768399	23772859	0.035
FBgn0037421	br-1	3R	6287733	6289824	0.061
FBgn0086370	br-2	3R	16186999	16197584	0.153
FBgn0037750	br-2	3R	9771795	9774419	0.054
FBgn0038205	br-2	3R	14112451	14118450	0.028
FBgn0010877	br-2	3R	18288866	18298879	0.158
FBgn0266668	br-2	3R	26049731	26052257	0.09
FBgn0039407	br-2	3R	26059496	26061293	0.043
FBgn0053784	br-2	3R	10067905	10068572	0.065
FBgn0051406	br-2	3R	10348761	10350010	0.139
FBgn0039489	br-2	3R	27116745	27118532	0.053
FBgn0037609	br-2	3R	8675283	8676613	0.067
FBgn0003720	br-2	3R	30852315	30854400	0.046
FBgn0037796	br-2	3R	10171156	10189603	0.152
FBgn0039760	br-2	3R	30250928	30252830	0.041
FBgn0039288	br-1	3R	25195527	25196531	0.047
FBgn0266195	br-2	3R	18255530	18257677	0.061
FBgn0000504	br-2	3R	7924323	7967408	0.118
FBgn0051423	br0	3R	22117640	22119454	0.017
FBgn0259974	br2	3R	7979588	7980322	0.072
FBgn0260793	br-2	3R	13121951	13155687	0.143
FBgn0039066	br-2	3R	23251563	23255071	0.1
FBgn0038974	br-2	3R	22466905	22468157	0.033
FBgn0039742	br-2	3R	30048635	30052112	0.093
FBgn0263596	br4	3R	8049167	8049456	0.004
FBgn0010043	br-2	3R	12378500	12379255	0.06
FBgn0037419	br-2	3R	6278531	6282495	0.116
FBgn0037637	br-2	3R	8822849	8824177	0.143
FBgn0039688	br-2	3R	29725830	29735360	0.072
FBgn0051549	br-2	3R	5632192	5633321	0.015
FBgn0051278	br-2	3R	10707398	10708340	0.029
FBgn0037460	br-2	3R	6626930	6627900	0.199
FBgn0039504	br-1	3R	27265457	27266423	0.025
FBgn0000659	br-2	3R	28580976	28585264	0.234
FBgn0038349	br-2	3R	15542748	15548188	0.053
FBgn0038888	br-1	3R	21407445	21408324	0.1
FBgn0038694	br-1	3R	19247052	19248136	0.027
FBgn0038129	br-2	3R	13269137	13272011	0.019
FBgn0038766	br-1	3R	20028058	20029561	0.091
FBgn0038868	br-2	3R	21215079	21216226	0.061
FBgn0015778	br-2	3R	13647004	13654527	0.265
FBgn0038122	br-1	3R	13181304	13182154	0.029
FBgn0051103	br-2	3R	25219318	25221444	0.048
FBgn0046214	br0	3R	25123373	25125619	0.038
FBgn0002862	br0	3R	13827151	13828008	0.101
FBgn0083966	br-1	3R	26189004	26189977	0
FBgn0038527	br-2	3R	17618281	17618799	0.054
FBgn0039355	br-2	3R	25677072	25678682	0.069
FBgn0051324	br-1	3R	26106868	26130674	0.188
FBgn0037454	br0	3R	6558618	6560351	0.12
FBgn0039034	br-2	3R	22989295	22990568	0
FBgn0037677	br-2	3R	9329223	9330331	0.091
FBgn0039257	br-2	3R	24984384	25022867	0.051
FBgn0011715	br-2	3R	5470926	5472754	0.013
FBgn0037716	br-1	3R	9578042	9581225	0.04
FBgn0051561	br-2	3R	6305247	6306366	0.064
FBgn0028708	br-2	3R	9048645	9052231	0.115
FBgn0038890	br-2	3R	21520928	21528598	0.065
FBgn0051407	br0	3R	10022845	10025150	0.07
FBgn0039694	br-1	3R	29779273	29780452	0.018
FBgn0037648	br-2	3R	8993253	8995212	0.089
FBgn0040076	br-2	3R	13710017	13711835	0.067
FBgn0037569	br-2	3R	8307473	8308645	0.045
FBgn0037584	br-1	3R	8362826	8363894	0.043
FBgn0067628	br-2	3R	14886456	14887739	0.047
FBgn0039402	br-2	3R	26052821	26054128	0.062
FBgn0039156	br-2	3R	24152347	24154896	0.018
FBgn0024958	br2	3R	22721320	22724587	0.024
FBgn0067317	br-2	3R	21868003	21868770	0.127
FBgn0004359	br-2	3R	26881734	26910997	0.087
FBgn0243514	br-2	3R	27095867	27099679	0.009
FBgn0037707	br-2	3R	9552034	9553747	0.074
FBgn0037664	br-2	3R	9246649	9251431	0.058
FBgn0039566	br-2	3R	27963415	27966958	0.034
FBgn0024222	br-2	3R	16046347	16049421	0.053
FBgn0037488	br-1	3R	7241760	7244006	0.026
FBgn0038445	br3	3R	16571515	16573158	0.041
FBgn0037500	br3	3R	7361368	7362123	0.022
FBgn0003499	br-2	3R	18090803	18135583	0.261
FBgn0037561	br-2	3R	8267943	8269896	0.027
FBgn0038151	br-2	3R	13405109	13406998	0.025
FBgn0038879	br-1	3R	21283197	21284050	0
FBgn0039102	br-2	3R	23686255	23688147	0
FBgn0038683	br-2	3R	19154097	19159878	0.084
FBgn0038420	br-2	3R	16350786	16357015	0.128
FBgn0039111	br-2	3R	23758339	23759606	0.016
FBgn0284226	br-2	3R	23173873	23185642	0.102
FBgn0259193	br-1	3R	23402808	23405139	0.022
FBgn0039137	br-2	3R	23988806	23992916	0.054
FBgn0011581	br-2	3R	24341551	24343825	0.067
FBgn0260741	br-1	3R	11960883	11962805	0.043
FBgn0039120	br-1	3R	23774225	23781621	0.042
FBgn0038943	br-2	3R	22333088	22334150	0.142
FBgn0262577	br1	3R	26454794	26455112	0.056
FBgn0039783	br-1	3R	30510083	30512214	0.025
FBgn0051453	br-2	3R	8559540	8561764	0.03
FBgn0287211	br1	3R	20501316	20502010	0.109
FBgn0260003	br-2	3R	19461085	19597288	0.078
FBgn0086378	br-2	3R	3623143	3627690	0.35
FBgn0038810	br-2	3R	20588711	20591040	0.019
FBgn0039449	br-1	3R	26715165	26717389	0.121
FBgn0038672	br-2	3R	19022458	19024030	0.098
FBgn0037470	br-2	3R	7083225	7086083	0.011
FBgn0028476	br-2	3R	29229161	29235302	0.066
FBgn0261285	br-2	3R	19139054	19147910	0.137
FBgn0040531	br1	3R	8528423	8528877	0.119
FBgn0020496	br-2	3R	13011649	13026275	0.206
FBgn0261714	br-1	3R	12162887	12166186	0.055
FBgn0025825	br-2	3R	5472810	5474600	0
FBgn0039581	br-2	3R	28340334	28345169	0.039
FBgn0039528	br-2	3R	27597563	27607396	0.097
FBgn0011336	br-2	3R	25066712	25069637	0.018
FBgn0037552	br3	3R	8217957	8219734	0.057
FBgn0046222	br-2	3R	5660635	5665169	0.028
FBgn0038124	br-1	3R	13188519	13189568	0.1
FBgn0039689	br-2	3R	29736965	29738070	0
FBgn0037581	br-1	3R	8347579	8349296	0.08
FBgn0260713	br-1	3R	7304592	7304954	0.149
FBgn0029503	br-2	3R	24186359	24187785	0
FBgn0016061	br-2	3R	27375088	27437482	0.152
FBgn0286930	br0	3R	12437817	12439139	0
FBgn0027930	br-2	3R	4307908	4309835	0.018
FBgn0051363	br-2	3R	11590386	11619906	0.149
FBgn0085327	br-1	3R	29999795	30000403	0.115
FBgn0000047	br-2	3R	15439969	15442177	0.023
FBgn0262975	br-2	3R	23185580	23226711	0.155
FBgn0039165	br-2	3R	24193832	24196880	0.028
FBgn0262540	br4	3R	22770613	22770987	0.065
FBgn0038551	br0	3R	17807407	17809222	0.068
FBgn0051266	br-1	3R	17132662	17133719	0.067
FBgn0038539	br-1	3R	17724410	17725063	0.026
FBgn0024841	br-2	3R	29723163	29724226	0.106
FBgn0262613	br0	3R	27501366	27502025	0.12
FBgn0038252	br0	3R	14663450	14664822	0.113
FBgn0262605	br2	3R	5108678	5109178	0.053
FBgn0008651	br-2	3R	21409979	21434133	0.143
FBgn0039676	br-1	3R	29666814	29668877	0.037
FBgn0053512	br-1	3R	11533483	11542949	0.123
FBgn0260940	br-2	3R	21865168	21866238	0.027
FBgn0037880	br-2	3R	11226762	11228227	0.013
FBgn0000064	br-2	3R	26254069	26261591	0.166
FBgn0000094	br-1	3R	30209948	30210382	0.252
FBgn0267790	br-2	3R	9505853	9510324	0.045
FBgn0037874	br-2	3R	11210247	11211898	0.113
FBgn0039623	br-2	3R	29027236	29030938	0.068
FBgn0053654	br-2	3R	9582515	9583222	0.036
FBgn0042094	br-2	3R	10887345	10889588	0.097
FBgn0051098	br-2	3R	25291370	25292977	0.045
FBgn0038488	br-2	3R	17144475	17149412	0.099
FBgn0038009	br-1	3R	12270890	12271300	0
FBgn0051281	br0	3R	22966284	22967842	0.118
FBgn0037940	br-1	3R	11711676	11712371	0
FBgn0037372	br-2	3R	5753318	5754774	0.091
FBgn0011476	br-2	3R	15277981	15278668	0.11
FBgn0038928	br-2	3R	22034455	22035617	0.031
FBgn0085404	br-1	3R	23000139	23010562	0.084
FBgn0062411	br-1	3R	30963290	30964320	0
FBgn0020910	br-2	3R	11221894	11225173	0.065
FBgn0037612	br-2	3R	8712933	8715263	0.017
FBgn0038646	br-2	3R	18727573	18728468	0.047
FBgn0027578	br-2	3R	28883693	28886015	0.052
FBgn0038746	br-2	3R	19903665	19904868	0.052
FBgn0038260	br-1	3R	14796305	14798474	0.028
FBgn0011596	br-1	3R	23201644	23204034	0.062
FBgn0039126	br-2	3R	23926372	23927634	0.043
FBgn0039078	br-2	3R	23408684	23472278	0.194
FBgn0046886	br-1	3R	27544443	27545836	0.065
FBgn0046873	br-1	3R	6549036	6549983	0.094
FBgn0266409	br-2	3R	22726967	22732362	0.195
FBgn0001138	br-2	3R	8147368	8181444	0.238
FBgn0085315	br2	3R	19715186	19715927	0.066
FBgn0037633	br0	3R	8803471	8805802	0.032
FBgn0028396	br4	3R	20871036	20871700	0.107
FBgn0051431	br-2	3R	21870681	21873640	0.107
FBgn0263929	br-2	3R	14741582	14795868	0.158
FBgn0038269	br-2	3R	14882498	14886246	0.043
FBgn0039630	br-2	3R	29054347	29055837	0.079
FBgn0038528	br-1	3R	17619100	17619688	0.13
FBgn0040238	br-2	3R	10161464	10170487	0.042
FBgn0039306	br-2	3R	25265844	25267757	0.032
FBgn0053094	br-2	3R	20832799	20840118	0.097
FBgn0037344	br-2	3R	5579301	5588380	0.052
FBgn0042110	br-1	3R	11690386	11691799	0.017
FBgn0010258	br-1	3R	13654556	13656394	0.033
FBgn0038833	br-2	3R	20847068	20847748	0.026
FBgn0051493	br2	3R	7131560	7132695	0.079
FBgn0037261	br-1	3R	4638010	4641838	0.035
FBgn0039312	br-2	3R	25278427	25279846	0.024
FBgn0037755	br-2	3R	9787816	9791221	0.158
FBgn0051076	br-2	3R	26989035	26989852	0
FBgn0037827	br0	3R	10714798	10715901	0.062
FBgn0037918	br-2	3R	11585354	11590146	0.051
FBgn0039801	br-2	3R	30745479	30746290	0.048
FBgn0267431	br-1	3R	567076	2532932	0.111
FBgn0002578	br-2	3R	26014721	26016487	0.056
FBgn0039030	br-2	3R	22923352	22924525	0.018
FBgn0051542	br1	3R	5369540	5371744	0.038
FBgn0266721	br4	3R	10120399	10121400	0.089
FBgn0001217	br-2	3R	13044759	13047388	0.045
FBgn0037248	br-2	3R	4422483	4429335	0.069
FBgn0038449	br-2	3R	16615309	16617154	0.016
FBgn0014863	br-1	3R	7112850	7117732	0.113
FBgn0039774	br-2	3R	30459521	30465736	0.055
FBgn0029512	br-2	3R	12432533	12433822	0.056
FBgn0264357	br-2	3R	21140739	21214269	0.123
FBgn0002622	br-2	3R	23358812	23360207	0.058
FBgn0051233	br-2	3R	21749853	21753237	0
FBgn0039782	br-2	3R	30505987	30507977	0.039
FBgn0039464	br-2	3R	26949692	26958491	0.091
FBgn0037944	br-1	3R	11744229	11750029	0.081
FBgn0039213	br-2	3R	24625671	24634714	0.077
FBgn0038099	br-2	3R	12978000	12980535	0.075
FBgn0037513	br-2	3R	7747913	7750079	0.048
FBgn0038922	br-2	3R	22016391	22019382	0.076
FBgn0038507	br-1	3R	17411108	17412680	0.04
FBgn0003944	br-2	3R	16656623	16734426	0.205
FBgn0038239	br0	3R	14560935	14561521	0.138
FBgn0039244	br-2	3R	24894742	24897613	0.033
FBgn0051100	br-2	3R	8995229	9003650	0.024
FBgn0051360	br-1	3R	17685097	17685807	0.257
FBgn0037463	br-1	3R	7060767	7061919	0.23
FBgn0037759	br-1	3R	9801280	9803461	0.043
FBgn0037986	br-1	3R	12040528	12043453	0.07
FBgn0039225	br-2	3R	24788054	24797955	0.113
FBgn0037325	br-1	3R	5425369	5427257	0.053
FBgn0261289	br0	3R	28806702	28807501	0.067
FBgn0037578	br-2	3R	8341661	8343516	0.06
FBgn0039112	br-2	3R	23759483	23760600	0.04
FBgn0085326	br-2	3R	6747068	6748007	0.066
FBgn0037976	br-2	3R	11994175	12005473	0.135
FBgn0037935	br-1	3R	11684672	11688133	0.038
FBgn0024963	br-2	3R	19730715	19775231	0.146
FBgn0038704	br-1	3R	19403455	19406294	0.088
FBgn0020510	br-2	3R	14119262	14122420	0.067
FBgn0039723	br-1	3R	29927255	29928766	0.063
FBgn0025802	br-2	3R	11789293	11796948	0.034
FBgn0037456	br0	3R	6596625	6598022	0.119
FBgn0024288	br-1	3R	31065253	31083407	0.058
FBgn0053109	br2	3R	14220560	14221584	0.063
FBgn0051244	br0	3R	19397430	19398567	0.046
FBgn0038512	br-1	3R	17455890	17456776	0.11
FBgn0038385	br-2	3R	15920898	15932887	0.084
FBgn0039735	br-2	3R	30003681	30004861	0.112
FBgn0038462	br-2	3R	16994542	16996071	0.06
FBgn0038967	br-2	3R	22425214	22436150	0.112
FBgn0037635	br-1	3R	8807679	8813579	0.045
FBgn0004878	br-2	3R	5712975	5716805	0.111
FBgn0052945	br-1	3R	4577939	4578644	0.133
FBgn0038300	br-2	3R	15209204	15211347	0.02
FBgn0001296	br-2	3R	12682186	12689367	0.034
FBgn0039218	br-2	3R	24717511	24717998	0.072
FBgn0039140	br-2	3R	24034362	24038847	0.051
FBgn0011020	br-2	3R	7151367	7154219	0.006
FBgn0038168	br-2	3R	13679440	13687210	0.031
FBgn0039007	br-2	3R	22700582	22702084	0.098
FBgn0051013	br-1	3R	30643767	30645880	0.01
FBgn0042182	br-1	3R	8244055	8248054	0.057
FBgn0051099	br-1	3R	25309429	25310943	0.019
FBgn0026400	br-2	3R	28598059	28599288	0.022
FBgn0051157	br-1	3R	13047731	13049294	0.042
FBgn0038424	br-2	3R	16432998	16434740	0.091
FBgn0038842	br-1	3R	20914296	20929213	0.114
FBgn0000278	br-2	3R	30213315	30213797	0.202
FBgn0039585	br4	3R	28484557	28486062	0.025
FBgn0243586	br-2	3R	26656440	26657531	0.069
FBgn0003886	br0	3R	9731221	9733250	0
FBgn0051437	br-2	3R	25383700	25384623	0.042
FBgn0046763	br-1	3R	21021044	21024163	0.17
FBgn0083943	br-2	3R	10224909	10225587	0.165
FBgn0037949	br-2	3R	11781131	11787014	0.059
FBgn0038837	br-2	3R	20860187	20866231	0.058
FBgn0037435	br-2	3R	6346111	6347519	0.046
FBgn0038506	br-1	3R	17409619	17410840	0.019
FBgn0027951	br-2	3R	5638655	5648738	0.114
FBgn0265271	br-1	3R	11696509	11698327	0.023
FBgn0038901	br-2	3R	21769518	21770279	0.034
FBgn0261599	br-2	3R	9778042	9779528	0.094
FBgn0025865	br-2	3R	21061680	21064471	0.067
FBgn0038595	br-2	3R	18278181	18279522	0.008
FBgn0039511	br-1	3R	27329693	27330882	0.056
FBgn0038148	br-2	3R	13397835	13398583	0.108
FBgn0286516	br-2	3R	8813490	8820682	0.237
FBgn0259990	br-2	3R	27957356	27959245	0.09
FBgn0038448	br-2	3R	16611419	16613400	0.043
FBgn0051472	br-2	3R	7810532	7811912	0.074
FBgn0037763	br-2	3R	9815928	9816979	0.038
FBgn0002906	br-2	3R	11736810	11741783	0.035
FBgn0037414	br-2	3R	6248994	6251683	0.13
FBgn0039130	br-2	3R	23933912	23935964	0.052
FBgn0266720	br-2	3R	9761305	9763150	0.134
FBgn0267975	br-1	3R	19215434	19226651	0.156
FBgn0053191	br-1	3R	8778379	8779923	0.021
FBgn0038299	br4	3R	15206703	15208762	0.013
FBgn0002865	br-2	3R	28291338	28292656	0.036
FBgn0039595	br-2	3R	28737109	28744782	0.057
FBgn0027090	br-2	3R	25263267	25265721	0.038
FBgn0038924	br-2	3R	22024259	22025506	0.003
FBgn0039417	br-2	3R	26187018	26188807	0.056
FBgn0037445	br-2	3R	6449944	6456676	0.086
FBgn0260468	br-2	3R	30056859	30058131	0.061
FBgn0037240	br-2	3R	4381306	4387018	0.033
FBgn0261502	br-1	3R	7391413	7392280	0.033
FBgn0037576	br0	3R	8321747	8323054	0.011
FBgn0039081	br-2	3R	23513617	23519445	0.033
FBgn0038858	br-2	3R	21127573	21129601	0.055
FBgn0038690	br-1	3R	19226903	19228180	0.013
FBgn0039028	br-1	3R	22814483	22816178	0.052
FBgn0038491	br-2	3R	17151861	17153771	0.03
FBgn0037770	br-2	3R	9982816	9986060	0.074
FBgn0037860	br-1	3R	11114671	11115706	0.116
FBgn0014022	br-2	3R	9513327	9514827	0.042
FBgn0046875	br-2	3R	6111671	6112302	0.053
FBgn0038404	br-2	3R	16171991	16180475	0.054
FBgn0264907	br-2	3R	4750409	4773197	0.094
FBgn0003065	br-2	3R	31763304	31764772	0.154
FBgn0286874	br2	3R	6304038	6304505	0.171
FBgn0037236	br-2	3R	4334879	4337674	0.037
FBgn0037647	br-2	3R	8982732	8984315	0.032
FBgn0003011	br-2	3R	19659748	19663672	0.039
FBgn0040629	br-2	3R	31262598	31263878	0.044
FBgn0051481	br-2	3R	6707800	6742063	0.124
FBgn0039053	br0	3R	23099533	23100983	0.015
FBgn0038051	br1	3R	12437817	12439139	0
FBgn0039398	br-2	3R	25959279	25961686	0.102
FBgn0003137	br-2	3R	28520665	28540324	0.017
FBgn0039132	br-2	3R	23958651	23962555	0.118
FBgn0038210	br0	3R	14162709	14163625	0.043
FBgn0037608	br-2	3R	8674109	8675196	0.039
FBgn0039419	br-2	3R	26230248	26234700	0.152
FBgn0039808	br-2	3R	30877084	30881027	0.237
FBgn0086679	br-2	3R	8660903	8670684	0.048
FBgn0039444	br-2	3R	26640025	26641054	0.065
FBgn0039704	br-2	3R	29819131	29825800	0.015
FBgn0013279	br-2	3R	12509076	12511461	0.048
FBgn0263289	br-2	3R	26536350	26604051	0.11
FBgn0039149	br-2	3R	24109336	24110010	0.164
FBgn0037562	br2	3R	8287876	8288613	0.117
FBgn0051109	br-1	3R	25053369	25054653	0.082
FBgn0011774	br-2	3R	11410047	11412440	0.053
FBgn0039752	br3	3R	30177877	30180178	0.041
FBgn0038958	br-2	3R	22392189	22394104	0.113
FBgn0039787	br-2	3R	30579429	30582117	0
FBgn0259146	br-2	3R	25970080	25982736	0.116
FBgn0025574	br-2	3R	23860162	23890052	0.118
FBgn0038516	br-2	3R	17534815	17537136	0.021
FBgn0039712	br-1	3R	29860055	29861494	0.045
FBgn0038769	br-1	3R	20033881	20036056	0.082
FBgn0041229	br-2	3R	21832503	21834013	0.054
FBgn0038930	br-1	3R	22085374	22086397	0.224
FBgn0039669	br0	3R	29515717	29516527	0.054
FBgn0037765	br-1	3R	9818914	9819877	0.042
FBgn0083971	br-2	3R	8749206	8768191	0.125
FBgn0028436	br-2	3R	5856585	5857914	0.053
FBgn0020278	br-2	3R	22619968	22639387	0.06
FBgn0039857	br-2	3R	31594792	31596204	0
FBgn0261988	br-2	3R	31405245	31457873	0.093
FBgn0003511	br-2	3R	30039719	30043071	0.035
FBgn0037838	br-2	3R	10815288	10817490	0.032
FBgn0038432	br-2	3R	16456052	16458233	0.09
FBgn0038248	br-2	3R	14626676	14642563	0.081
FBgn0039863	br-1	3R	31669465	31677971	0.05
FBgn0250757	br-2	3R	25907022	25921046	0.025
FBgn0038088	br-2	3R	12855544	12859246	0.08
FBgn0038235	br-2	3R	14512639	14513637	0.162
FBgn0003134	br-2	3R	24518270	24522331	0.222
FBgn0038357	br-1	3R	15766246	15767438	0.016
FBgn0029157	br-2	3R	24938710	24944956	0.091
FBgn0266174	br-2	3R	21355692	21359768	0.069
FBgn0039124	br-1	3R	23891597	23893560	0.059
FBgn0047351	br0	3R	23699328	23700354	0.122
FBgn0087005	br-2	3R	5236092	5237315	0.078
FBgn0027654	br-2	3R	30517059	30527037	0.152
FBgn0037676	br-1	3R	9293642	9328511	0.238
FBgn0039492	br-2	3R	27124759	27151069	0.121
FBgn0283536	br-2	3R	19643018	19644386	0.047
FBgn0002431	br-2	3R	9714623	9725615	0.034
FBgn0039027	br-2	3R	22804291	22807290	0.106
FBgn0038533	br-2	3R	17669144	17670895	0.068
FBgn0040071	br-2	3R	16225651	16260329	0.201
FBgn0043900	br-2	3R	31575835	31580699	0.104
FBgn0037964	br3	3R	11931262	11933640	0.038
FBgn0014006	br-2	3R	19879719	19886030	0.055
FBgn0037920	br-2	3R	11620090	11621728	0.049
FBgn0037336	br-2	3R	5539510	5547775	0.078
FBgn0028984	br-2	3R	15203069	15206447	0.016
FBgn0051414	br-2	3R	23704804	23708512	0.05
FBgn0039770	br-2	3R	30435177	30443599	0.034
FBgn0010389	br-2	3R	18045216	18052984	0.054
FBgn0028833	br-2	3R	26054237	26055438	0.084
FBgn0051219	br4	3R	19651018	19652430	0.054
FBgn0051538	br3	3R	5275678	5277835	0.028
FBgn0039500	br-2	3R	27246403	27247992	0.064
FBgn0039336	br-2	3R	25475636	25476915	0.073
FBgn0266534	br3	3R	25102553	25103617	0.059
FBgn0263048	br-1	3R	22382035	22386548	0.032
FBgn0037416	br-2	3R	6260211	6262105	0.132
FBgn0051004	br-2	3R	31178389	31195762	0.026
FBgn0039577	br-1	3R	28303631	28304605	0
FBgn0004622	br-2	3R	29950796	29969447	0.059
FBgn0051296	br-1	3R	15530072	15531473	0.116
FBgn0263621	br-1	3R	12676010	12676260	0.088
FBgn0028671	br-2	3R	29131193	29137980	0.055
FBgn0037531	br-1	3R	7916599	7920299	0.049
FBgn0038964	br-2	3R	22419095	22421068	0.089
FBgn0015622	br-1	3R	29315254	29319644	0.081
FBgn0038552	br-2	3R	17809401	17811134	0.042
[truncated: 11,957 more rows]

## Sheet: S3
Supplementary Table S3. ncRNA gene age of D. melenogaster
Gene ID	Chromosome	Branch
FBgn0286036	3R	br1
FBgn0264900	3R	br2
FBgn0261504	3R	br-2
FBgn0267571	3R	br-1
FBgn0267797	3R	br-2
FBgn0286871	3R	br-1
FBgn0267809	3R	br-2
FBgn0267686	3R	br1
FBgn0266388	3R	br-2
FBgn0267561	3R	br-1
FBgn0262971	3R	br4
FBgn0267767	3R	br3
FBgn0283626	3R	br-1
FBgn0267816	3R	br1
FBgn0264905	3R	br-1
FBgn0266229	3R	br-1
FBgn0265449	3R	br-1
FBgn0267208	3R	br1
FBgn0266701	3R	br0
FBgn0264428	3R	br-1
FBgn0266399	3R	br-1
FBgn0263409	3R	br0
FBgn0284417	3R	br-1
FBgn0267107	3R	br2
FBgn0267759	3R	br0
FBgn0267159	3R	br-1
FBgn0266732	3R	br-1
FBgn0275433	3R	br0
FBgn0267674	3R	br-1
FBgn0267612	3R	br0
FBgn0263664	3R	br0
FBgn0267808	3R	br-2
FBgn0267315	3R	br-1
FBgn0267708	3R	br1
FBgn0267119	3R	br-1
FBgn0267671	3R	br0
FBgn0265062	3R	br-1
FBgn0266750	3R	br-1
FBgn0262904	3R	br2
FBgn0267806	3R	br-1
FBgn0267116	3R	br0
FBgn0267685	3R	br0
FBgn0267216	3R	br-1
FBgn0267707	3R	br0
FBgn0051514	3R	br-1
FBgn0264901	3R	br-1
FBgn0267440	3R	br-1
FBgn0267118	3R	br4
FBgn0266744	3R	br-1
FBgn0267774	3R	br-2
FBgn0267200	3R	br0
FBgn0263449	3R	br-2
FBgn0266372	3R	br2
FBgn0263383	3R	br-1
FBgn0267692	3R	br-1
FBgn0266700	3R	br-2
FBgn0267199	3R	br-1
FBgn0267770	3R	br-2
FBgn0265161	3R	br-1
FBgn0267819	3R	br-2
FBgn0063127	3R	br-1
FBgn0263453	3R	br-2
FBgn0264841	3R	br-2
FBgn0266233	3R	br0
FBgn0265068	3R	br-2
FBgn0264912	3R	br4
FBgn0267204	3R	br5
FBgn0267702	3R	br1
FBgn0264904	3R	br-1
FBgn0265422	3R	br3
FBgn0267568	3R	br-1
FBgn0266742	3R	br0
FBgn0267138	3R	br0
FBgn0265163	3R	br-2
FBgn0264827	3R	br-1
FBgn0065105	3R	br-1
FBgn0266228	3R	br3
FBgn0267132	3R	br-1
FBgn0267753	3R	br0
FBgn0267751	3R	br-2
FBgn0267140	3R	br0
FBgn0263384	3R	br2
FBgn0267121	3R	br-1
FBgn0267564	3R	br-1
FBgn0267123	3R	br-1
FBgn0266733	3R	br-1
FBgn0051526	3R	br2
FBgn0265418	3R	br4
FBgn0267710	3R	br-1
FBgn0266398	3R	br-1
FBgn0286030	3R	br2
FBgn0267680	3R	br-1
FBgn0278597	3R	br0
FBgn0267682	3R	br-1
FBgn0266382	3R	br-1
FBgn0267926	3R	br2
FBgn0266408	3R	br0
FBgn0267191	3R	br-1
FBgn0262883	3R	br0
FBgn0267801	3R	br-1
FBgn0284419	3R	br0
FBgn0286041	3R	br-1
FBgn0267194	3R	br-1
FBgn0264915	3R	br-2
FBgn0266730	3R	br2
FBgn0267775	3R	br-1
FBgn0267314	3R	br-1
FBgn0267153	3R	br0
FBgn0267777	3R	br0
FBgn0267675	3R	br-1
FBgn0266242	3R	br0
FBgn0266413	3R	br-2
FBgn0267111	3R	br-1
FBgn0262028	3R	br0
FBgn0267210	3R	br-1
FBgn0263343	3R	br0
FBgn0265318	3R	br-2
FBgn0287601	3R	br-1
FBgn0267131	3R	br-2
FBgn0267764	3R	br-1
FBgn0267112	3R	br-1
FBgn0063298	3R	br-2
FBgn0266238	3R	br-1
FBgn0264902	3R	br2
FBgn0020546	3R	br-1
FBgn0266253	3R	br4
FBgn0266404	3R	br-2
FBgn0267233	3R	br4
FBgn0267443	3R	br1
FBgn0267781	3R	br0
FBgn0267676	3R	br-1
FBgn0267681	3R	br0
FBgn0266739	3R	br0
FBgn0267939	3R	br-1
FBgn0263412	3R	br0
FBgn0266247	3R	br-1
FBgn0267799	3R	br0
FBgn0267818	3R	br2
FBgn0262994	3R	br-1
FBgn0263652	3R	br-1
FBgn0263413	3R	br-1
FBgn0267766	3R	br-2
FBgn0267761	3R	br-2
FBgn0266697	3R	br-1
FBgn0264430	3R	br-2
FBgn0267918	3R	br-1
FBgn0266407	3R	br-1
FBgn0267661	3R	br-1
FBgn0267807	3R	br-1
FBgn0285993	3R	br4
FBgn0267565	3R	br0
FBgn0264896	3R	br2
FBgn0267152	3R	br0
FBgn0266738	3R	br0
FBgn0267195	3R	br-1
FBgn0263406	3R	br-1
FBgn0267148	3R	br1
FBgn0265419	3R	br0
FBgn0263388	3R	br0
FBgn0267722	3R	br2
FBgn0267810	3R	br-2
FBgn0267953	3R	br-1
FBgn0266748	3R	br4
FBgn0266181	3R	br-1
FBgn0266256	3R	br-1
FBgn0267122	3R	br-1
FBgn0266371	3R	br-2
FBgn0263651	3R	br-1
FBgn0266227	3R	br3
FBgn0267956	3R	br-1
FBgn0267563	3R	br-1
FBgn0051451	3R	br-1
FBgn0262722	3R	br4
FBgn0260722	3R	br-2
FBgn0266235	3R	br-1
FBgn0266702	3R	br-2
FBgn0267202	3R	br-1
FBgn0054024	3R	br0
FBgn0266416	3R	br-2
FBgn0265167	3R	br0
FBgn0046756	3R	br0
FBgn0267758	3R	br0
FBgn0267569	3R	br-1
FBgn0267562	3R	br0
FBgn0265166	3R	br-1
FBgn0265169	3R	br-2
FBgn0267209	3R	br-1
FBgn0262974	3R	br-1
FBgn0065087	3R	br0
FBgn0266698	3R	br5
FBgn0267575	3R	br0
FBgn0265203	3R	br2
FBgn0265165	3R	br2
FBgn0051144	3R	br-2
FBgn0267139	3R	br-1
FBgn0285966	3R	br4
FBgn0266735	3R	br-2
FBgn0065098	3R	br-2
FBgn0267127	3R	br0
FBgn0267205	3R	br1
FBgn0267145	3R	br-1
FBgn0267124	3R	br-2
FBgn0285959	3R	br3
FBgn0267160	3R	br-1
FBgn0267448	3R	br-2
FBgn0267137	3R	br-1
FBgn0267754	3R	br-1
FBgn0264790	3R	br2
FBgn0266578	3R	br-1
FBgn0264831	3R	br0
FBgn0263662	3R	br0
FBgn0267922	3R	br-1
FBgn0266740	3R	br0
FBgn0264898	3R	br-1
FBgn0267192	3R	br-1
FBgn0267239	3R	br-1
FBgn0263624	3R	br-1
FBgn0267713	3R	br0
FBgn0267567	3R	br0
FBgn0266248	3R	br-1
FBgn0266743	3R	br1
FBgn0267450	3R	br-2
FBgn0266406	3R	br-1
FBgn0266240	3R	br-1
FBgn0267756	3R	br-1
FBgn0267788	3R	br-1
FBgn0265159	3R	br-2
FBgn0040554	3R	br-2
FBgn0267789	3R	br-1
FBgn0267719	3R	br-1
FBgn0264906	3R	br-2
FBgn0265067	3R	br1
FBgn0267757	3R	br2
FBgn0267769	3R	br2
FBgn0263625	3R	br4
FBgn0262897	3R	br-1
FBgn0267211	3R	br-1
FBgn0263650	3R	br-1
FBgn0267400	3R	br-1
FBgn0020556	3R	br-1
FBgn0263653	3R	br-2
FBgn0263408	3R	br2
FBgn0263451	3R	br-2
FBgn0265314	3R	br-2
FBgn0046696	3R	br-2
FBgn0267551	3R	br-2
FBgn0085812	3R	br4
FBgn0266245	3R	br0
FBgn0267212	3R	br-1
FBgn0267959	3R	br0
FBgn0265160	3R	br-1
FBgn0263623	3R	br0
FBgn0265425	3R	br-1
FBgn0267730	3R	br0
FBgn0267711	3R	br-1
FBgn0267948	3R	br1
FBgn0263411	3R	br4
FBgn0261814	3R	br-1
FBgn0267748	3R	br-1
FBgn0267115	3R	br0
FBgn0262105	3R	br0
FBgn0267154	3R	br1
FBgn0267780	3R	br2
FBgn0265065	3R	br-1
FBgn0267203	3R	br-1
FBgn0263620	3R	br-1
FBgn0263768	3R	br4
FBgn0266302	3R	br2
FBgn0265551	3R	br0
FBgn0267785	3R	br0
FBgn0265379	3R	br-1
FBgn0263499	3R	br1
FBgn0263622	3R	br-1
FBgn0267787	3R	br-1
FBgn0267129	3R	br-1
FBgn0267994	3R	br-2
FBgn0267151	3R	br-2
FBgn0262025	3R	br-1
FBgn0264916	3R	br-1
FBgn0267814	3R	br2
FBgn0267110	3R	br-1
FBgn0267772	3R	br-1
FBgn0263663	3R	br0
FBgn0266251	3R	br-1
FBgn0267798	3R	br-2
FBgn0263498	3R	br1
FBgn0286035	3R	br0
FBgn0267805	3R	br0
FBgn0265162	3R	br0
FBgn0266231	3R	br-1
FBgn0266752	3R	br-2
FBgn0051084	3R	br-1
FBgn0267157	3R	br1
FBgn0266706	3R	br0
FBgn0265315	3R	br-1
FBgn0266414	3R	br-1
FBgn0267240	3R	br2
FBgn0267712	3R	br-2
FBgn0267193	3R	br-1
FBgn0266751	3R	br-1
FBgn0286937	3R	br4
FBgn0267128	3R	br-1
FBgn0262741	3R	br-1
FBgn0263455	3R	br-1
FBgn0263501	3R	br-1
FBgn0265377	3R	br4
FBgn0267158	3R	br-1
FBgn0265066	3R	br-1
FBgn0267222	3R	br2
FBgn0265426	3R	br0
FBgn0267817	3R	br0
FBgn0263414	3R	br-2
FBgn0264826	3R	br2
FBgn0263497	3R	br-1
FBgn0265378	3R	br-1
FBgn0266415	3R	br-1
FBgn0265064	3R	br4
FBgn0267706	3R	br1
FBgn0264984	3R	br-1
FBgn0267755	3R	br0
FBgn0267215	3R	br2
FBgn0267114	3R	br-1
FBgn0263595	3R	br-1
FBgn0267653	3R	br-1
FBgn0267201	3R	br-1
FBgn0267720	3R	br-1
FBgn0267678	3R	br-1
FBgn0000003	3R	br-2
FBgn0267760	3R	br1
FBgn0262825	3R	br0
FBgn0266564	3R	br0
FBgn0265376	3R	br0
FBgn0261833	3R	br0
FBgn0266736	3R	br-2
FBgn0267658	3R	br2
FBgn0286042	3R	br-1
FBgn0266254	3R	br0
FBgn0266381	3R	br-1
FBgn0265156	3R	br2
FBgn0267946	3R	br2
FBgn0264840	3R	br1
FBgn0263382	3R	br-1
FBgn0267745	3R	br-1
FBgn0266747	3R	br4
FBgn0267197	3R	br-1
FBgn0264871	3R	br-1
FBgn0267742	3R	br-1
FBgn0266252	3R	br0
FBgn0287463	3R	br-2
FBgn0267813	3R	br-2
FBgn0266705	3R	br0
FBgn0267937	3R	br-1
FBgn0266401	3R	br-2
FBgn0001234	3R	br-1
FBgn0264789	3R	br3
FBgn0261702	3R	br4
FBgn0267768	3R	br-2
FBgn0266241	3R	br4
FBgn0267574	3R	br-1
FBgn0267724	3R	br0
FBgn0267438	3R	br-1
FBgn0267804	3R	br-2
FBgn0266257	3R	br-1
FBgn0286738	3R	br-2
FBgn0267945	3R	br-1
FBgn0265420	3R	br0
FBgn0266390	3R	br2
FBgn0267214	3R	br-1
FBgn0267156	3R	br1
FBgn0286867	3R	br-1
FBgn0263626	3R	br3
FBgn0265164	3R	br-1
FBgn0266753	3R	br-1
FBgn0262972	3R	br-2
FBgn0267133	3R	br-1
FBgn0267815	3R	br-2
FBgn0265316	3R	br0
FBgn0267958	3R	br-1
FBgn0264839	3R	br-1
FBgn0262995	3R	br-1
FBgn0265200	3R	br-1
FBgn0267778	3R	br-2
FBgn0264844	3R	br-2
FBgn0265380	3R	br-1
FBgn0283501	3R	br-1
FBgn0266249	3R	br-1
FBgn0265424	3R	br-1
FBgn0267763	3R	br-1
FBgn0267130	3R	br-1
FBgn0287605	3R	br0
FBgn0265039	3R	br4
FBgn0265421	3R	br-1
FBgn0265043	3R	br-1
FBgn0267143	3R	br-1
FBgn0040569	3R	br-1
FBgn0267694	3R	br0
FBgn0264792	3R	br0
FBgn0267782	3R	br-1
FBgn0267149	3R	br-1
FBgn0267570	3R	br0
FBgn0267672	3R	br-1
FBgn0267229	3R	br0
FBgn0261638	3R	br-1
FBgn0267144	3R	br-1
FBgn0264986	3R	br-1
FBgn0267783	3R	br0
FBgn0267721	3R	br-1
FBgn0267944	3R	br0
FBgn0267673	3R	br0
FBgn0262993	3R	br2
FBgn0267679	3R	br2
FBgn0052865	3R	br6
FBgn0265038	3R	br-2
FBgn0266239	3R	br-1
FBgn0267941	3R	br1
FBgn0266244	3R	br-1
FBgn0267142	3R	br-1
FBgn0267683	3R	br0
FBgn0267746	3R	br-1
FBgn0265205	3R	br-1
FBgn0267701	3R	br4
FBgn0265202	3R	br2
FBgn0267725	3R	br-2
FBgn0267207	3R	br1
FBgn0265040	3R	br2
FBgn0264825	3R	br-1
FBgn0267213	3R	br2
FBgn0266236	3R	br0
FBgn0267113	3R	br2
FBgn0266234	3R	br-2
FBgn0267206	3R	br2
FBgn0267688	3R	br2
FBgn0266243	3R	br0
FBgn0265382	3R	br-1
FBgn0266258	3R	br0
FBgn0267126	3R	br-1
FBgn0267577	3R	br0
FBgn0267773	3R	br-2
FBgn0263130	3R	br-1
FBgn0265157	3R	br1
FBgn0267752	3R	br1
FBgn0267693	3R	br-1
FBgn0263619	3R	br-2
FBgn0054046	3R	br1
FBgn0267762	3R	br-1
FBgn0267786	3R	br0
FBgn0065094	3R	br-2
FBgn0266232	3R	br-1
FBgn0263405	3R	br-1
FBgn0263410	3R	br-1
FBgn0265253	3R	br-2
FBgn0267749	3R	br-1
FBgn0265204	3R	br0
FBgn0264791	3R	br-2
FBgn0264982	3R	br-1
FBgn0266699	3R	br0
FBgn0267136	3R	br-1
FBgn0267811	3R	br-1
FBgn0264983	3R	br-2
FBgn0267198	3R	br2
FBgn0267120	3R	br0
FBgn0265450	3R	br-1
FBgn0265381	3R	br-1
FBgn0262992	3R	br-1
FBgn0267988	3R	br2
FBgn0263588	3R	br-1
FBgn0267800	3R	br-1
FBgn0267217	3R	br-1
FBgn0266749	3R	br-1
FBgn0264833	3R	br-1
FBgn0267559	3R	br-1
FBgn0264857	3R	br-1
FBgn0051044	3R	br-1
FBgn0267150	3R	br0
FBgn0267141	3R	br0
FBgn0267687	3R	br-1
FBgn0266230	3R	br-1
FBgn0263448	3R	br-2
FBgn0054006	3R	br-1
FBgn0286736	3R	br0
FBgn0263500	3R	br2
FBgn0265198	3R	br0
FBgn0267560	3R	br-1
FBgn0264788	3R	br-1
FBgn0051386	3R	br-1
FBgn0286032	3R	br0
FBgn0266260	3R	br-1
FBgn0286034	3R	br-2
FBgn0267146	3R	br0
FBgn0267820	3R	br-1
FBgn0261503	3R	br0
FBgn0284418	3R	br-1
FBgn0267771	3R	br1
FBgn0267703	3R	br-1
FBgn0263454	3R	br-2
FBgn0267134	3R	br-1
FBgn0267677	3R	br-1
FBgn0267750	3R	br-2
FBgn0266389	3R	br2
FBgn0267865	3R	br-1
FBgn0267399	3R	br0
FBgn0267812	3R	br-2
FBgn0266412	3R	br0
FBgn0264429	3R	br0
FBgn0263407	3R	br-1
FBgn0267731	3R	br1
FBgn0264824	3R	br0
FBgn0266250	3R	br-1
FBgn0264837	3R	br-1
FBgn0267684	3R	br-2
FBgn0284420	3R	br-1
FBgn0267776	3R	br-2
FBgn0267135	3R	br-1
FBgn0287600	3R	br-1
FBgn0267125	3R	br-1
FBgn0265550	3R	br-1
FBgn0262903	3R	br-1
FBgn0267566	3R	br-1
FBgn0263217	3R	br-1
FBgn0265081	3R	br-2
FBgn0267723	3R	br3
FBgn0267155	3R	br-2
FBgn0267705	3R	br-2
FBgn0264985	3R	br-1
FBgn0261861	3R	br-1
FBgn0267803	3R	br-2
FBgn0265383	3R	br0
FBgn0054044	3R	br0
FBgn0266237	3R	br-1
FBgn0262604	3R	br4
FBgn0267109	3R	br2
FBgn0266255	3R	br-1
FBgn0267940	3R	br-1
FBgn0265168	3R	br-1
FBgn0266226	3R	br-1
FBgn0266703	3R	br-1
FBgn0267190	3R	br-1
FBgn0264828	3R	br-1
FBgn0266741	3R	br-2
FBgn0267747	3R	br-1
FBgn0267729	3R	br0
FBgn0264431	3R	br0
FBgn0266565	3R	br-1
FBgn0264838	3R	br1
FBgn0267938	3R	br-1
FBgn0267765	3R	br-2
FBgn0267779	3R	br-1
FBgn0267147	3R	br-1
FBgn0266400	3R	br4
FBgn0263452	3R	br1
FBgn0267802	3R	br0
FBgn0266246	3R	br-1
FBgn0264987	3R	br3
FBgn0264787	3R	br3
FBgn0267196	3R	br0
FBgn0286031	3R	br0
FBgn0264504	3R	br-1
FBgn0266397	3R	br-1
FBgn0265196	3R	br-1
FBgn0263488	3L	br-2
FBgn0267636	3L	br-2
FBgn0267581	3L	br-1
FBgn0266929	3L	br1
FBgn0052160	3L	br2
FBgn0265755	3L	br0
FBgn0266778	3L	br-1
FBgn0286033	3L	br-1
FBgn0265883	3L	br2
FBgn0265718	3L	br-1
FBgn0052224	3L	br-2
FBgn0264698	3L	br5
FBgn0266777	3L	br-1
FBgn0267304	3L	br-2
FBgn0267480	3L	br-2
FBgn0267303	3L	br-1
FBgn0265728	3L	br0
FBgn0267627	3L	br-1
FBgn0266594	3L	br0
FBgn0263380	3L	br2
FBgn0267552	3L	br-2
FBgn0263379	3L	br-1
FBgn0267597	3L	br-1
FBgn0267245	3L	br0
FBgn0286739	3L	br-2
FBgn0083120	3L	br-1
FBgn0047205	3L	br2
FBgn0265703	3L	br0
FBgn0266653	3L	br-2
FBgn0267983	3L	br4
FBgn0265447	3L	br0
FBgn0266677	3L	br-2
FBgn0264467	3L	br-2
FBgn0267311	3L	br2
FBgn0267714	3L	br-2
FBgn0265913	3L	br-1
FBgn0267452	3L	br-2
FBgn0267309	3L	br0
FBgn0264554	3L	br-2
FBgn0267456	3L	br-2
FBgn0266680	3L	br-1
FBgn0267919	3L	br2
FBgn0267483	3L	br-1
FBgn0267306	3L	br-1
FBgn0264514	3L	br-1
FBgn0266689	3L	br2
FBgn0265448	3L	br3
FBgn0267717	3L	br-1
FBgn0267598	3L	br-1
FBgn0263345	3L	br-1
FBgn0267668	3L	br0
FBgn0265893	3L	br-1
FBgn0266678	3L	br0
FBgn0266990	3L	br0
FBgn0267477	3L	br0
FBgn0265721	3L	br0
FBgn0267626	3L	br0
FBgn0261636	3L	br0
FBgn0266963	3L	br-1
FBgn0267471	3L	br0
FBgn0265894	3L	br-1
FBgn0267950	3L	br-1
FBgn0267546	3L	br-1
FBgn0286028	3L	br0
FBgn0267933	3L	br1
FBgn0266975	3L	br1
FBgn0267537	3L	br0
FBgn0266593	3L	br-1
FBgn0266989	3L	br0
FBgn0267544	3L	br2
FBgn0265886	3L	br0
FBgn0267602	3L	br0
FBgn0265752	3L	br2
FBgn0266967	3L	br-1
FBgn0265724	3L	br0
FBgn0065081	3L	br2
FBgn0267550	3L	br-2
FBgn0266983	3L	br-1
FBgn0267249	3L	br0
FBgn0266676	3L	br2
FBgn0266687	3L	br4
FBgn0264724	3L	br0
FBgn0264479	3L	br-2
FBgn0266780	3L	br-1
FBgn0266595	3L	br-1
FBgn0264551	3L	br2
FBgn0267323	3L	br0
FBgn0265742	3L	br0
FBgn0265759	3L	br2
FBgn0267219	3L	br-1
FBgn0262109	3L	br-1
FBgn0266589	3L	br-1
FBgn0262898	3L	br2
FBgn0263495	3L	br-1
FBgn0265722	3L	br-1
FBgn0265934	3L	br-2
FBgn0267665	3L	br-1
FBgn0264567	3L	br4
FBgn0265897	3L	br0
FBgn0265719	3L	br2
FBgn0267553	3L	br-2
FBgn0265756	3L	br0
FBgn0265738	3L	br0
FBgn0265732	3L	br-1
FBgn0264553	3L	br4
FBgn0266782	3L	br-1
FBgn0267916	3L	br-1
FBgn0267548	3L	br0
FBgn0267620	3L	br-1
FBgn0266117	3L	br-2
FBgn0267454	3L	br-2
FBgn0266649	3L	br0
FBgn0267247	3L	br-1
FBgn0267237	3L	br2
FBgn0265900	3L	br0
FBgn0267472	3L	br-1
FBgn0264469	3L	br-2
FBgn0266769	3L	br2
FBgn0265741	3L	br2
FBgn0265743	3L	br-1
FBgn0266986	3L	br-1
FBgn0266772	3L	br-1
FBgn0265748	3L	br0
FBgn0266981	3L	br0
FBgn0267540	3L	br2
FBgn0266932	3L	br2
FBgn0266994	3L	br-2
FBgn0267295	3L	br0
FBgn0264721	3L	br0
FBgn0264569	3L	br3
FBgn0264310	3L	br4
FBgn0266596	3L	br0
FBgn0266941	3L	br0
FBgn0263844	3L	br-1
FBgn0266396	3L	br-2
FBgn0266988	3L	br-1
FBgn0267321	3L	br4
FBgn0266931	3L	br2
FBgn0264484	3L	br-1
FBgn0266936	3L	br1
FBgn0263845	3L	br-1
FBgn0264480	3L	br4
FBgn0266650	3L	br0
FBgn0263587	3L	br-1
FBgn0266685	3L	br-2
FBgn0265926	3L	br-1
FBgn0266965	3L	br-1
FBgn0264518	3L	br5
FBgn0266773	3L	br0
FBgn0052111	3L	br-1
FBgn0265733	3L	br-1
FBgn0265880	3L	br0
FBgn0262681	3L	br2
FBgn0266786	3L	br0
FBgn0266781	3L	br-1
FBgn0052205	3L	br-2
FBgn0266956	3L	br0
FBgn0266971	3L	br-2
FBgn0262689	3L	br-2
FBgn0267308	3L	br-1
FBgn0265754	3L	br0
FBgn0264604	3L	br1
FBgn0267224	3L	br-2
FBgn0264470	3L	br0
FBgn0266395	3L	br0
FBgn0267660	3L	br-1
FBgn0287615	3L	br-2
FBgn0267664	3L	br-1
FBgn0267934	3L	br-1
FBgn0266937	3L	br-1
FBgn0263616	3L	br0
FBgn0267637	3L	br-2
FBgn0266933	3L	br-1
FBgn0267556	3L	br-2
FBgn0267462	3L	br-2
FBgn0264697	3L	br2
FBgn0267320	3L	br3
FBgn0266648	3L	br-1
FBgn0264468	3L	br1
FBgn0267618	3L	br0
FBgn0265760	3L	br2
FBgn0083121	3L	br-1
FBgn0267318	3L	br-1
FBgn0265920	3L	br-1
FBgn0266960	3L	br-1
FBgn0266944	3L	br0
FBgn0264570	3L	br-2
FBgn0265704	3L	br2
FBgn0266946	3L	br-2
FBgn0266958	3L	br0
FBgn0267662	3L	br-1
FBgn0267696	3L	br0
FBgn0267221	3L	br1
FBgn0267451	3L	br-2
FBgn0267603	3L	br-1
FBgn0267960	3L	br-1
FBgn0267231	3L	br-1
FBgn0264709	3L	br-1
FBgn0266588	3L	br-1
FBgn0266692	3L	br-2
FBgn0267605	3L	br-1
FBgn0287614	3L	br-2
FBgn0267235	3L	br-1
FBgn0267936	3L	br-1
FBgn0026197	3L	br-1
FBgn0266654	3L	br-2
FBgn0266684	3L	br4
FBgn0265898	3L	br2
FBgn0262622	3L	br0
FBgn0265451	3L	br-2
FBgn0264473	3L	br2
FBgn0267794	3L	br-1
FBgn0266675	3L	br2
FBgn0267617	3L	br-1
FBgn0266961	3L	br-2
FBgn0052194	3L	br0
FBgn0266955	3L	br-1
FBgn0266978	3L	br-1
FBgn0267607	3L	br0
FBgn0267580	3L	br0
FBgn0267457	3L	br-2
FBgn0265933	3L	br2
FBgn0264717	3L	br-1
FBgn0267644	3L	br0
FBgn0267667	3L	br-2
FBgn0267715	3L	br3
FBgn0266683	3L	br-1
FBgn0266384	3L	br-2
FBgn0267297	3L	br-1
FBgn0267218	3L	br-1
FBgn0267248	3L	br-1
FBgn0267241	3L	br0
FBgn0267458	3L	br-1
FBgn0265885	3L	br-1
FBgn0265929	3L	br-1
FBgn0285994	3L	br4
FBgn0265889	3L	br-1
FBgn0264573	3L	br2
FBgn0287462	3L	br-1
FBgn0266973	3L	br0
FBgn0266688	3L	br0
FBgn0265706	3L	br-1
FBgn0267475	3L	br-1
FBgn0267307	3L	br-1
FBgn0267576	3L	br-1
FBgn0266535	3L	br-1
FBgn0065092	3L	br2
FBgn0267317	3L	br-1
FBgn0264719	3L	br2
FBgn0267484	3L	br-1
FBgn0265467	3L	br0
FBgn0267542	3L	br-2
FBgn0265757	3L	br-1
FBgn0266995	3L	br4
FBgn0262107	3L	br-1
FBgn0267299	3L	br2
FBgn0267322	3L	br4
FBgn0267736	3L	br-2
FBgn0267614	3L	br-2
FBgn0267485	3L	br-2
FBgn0266652	3L	br4
FBgn0267951	3L	br2
FBgn0267628	3L	br-1
FBgn0286914	3L	br-1
FBgn0265745	3L	br-1
FBgn0264843	3L	br2
FBgn0267305	3L	br-1
FBgn0267545	3L	br-2
FBgn0266788	3L	br-1
FBgn0265720	3L	br1
FBgn0266951	3L	br3
FBgn0265712	3L	br-1
FBgn0267716	3L	br-1
FBgn0267619	3L	br0
FBgn0052218	3L	br-1
FBgn0266690	3L	br4
FBgn0017424	3L	br-2
FBgn0266651	3L	br2
FBgn0265708	3L	br0
FBgn0264600	3L	br-1
FBgn0264572	3L	br-2
FBgn0267536	3L	br-1
FBgn0267932	3L	br0
FBgn0267465	3L	br-1
FBgn0267468	3L	br-2
FBgn0263447	3L	br-2
FBgn0262680	3L	br1
FBgn0267526	3L	br0
FBgn0264474	3L	br0
FBgn0266968	3L	br-1
FBgn0264700	3L	br-1
FBgn0267961	3L	br0
FBgn0266939	3L	br-1
FBgn0264702	3L	br0
FBgn0267232	3L	br0
FBgn0263618	3L	br-1
FBgn0265729	3L	br-1
FBgn0265731	3L	br0
FBgn0265470	3L	br-2
FBgn0267469	3L	br3
FBgn0267616	3L	br2
FBgn0267319	3L	br3
FBgn0267604	3L	br1
FBgn0265468	3L	br-1
FBgn0267538	3L	br-1
FBgn0264705	3L	br0
FBgn0267966	3L	br-1
FBgn0265753	3L	br4
FBgn0265744	3L	br0
FBgn0267312	3L	br1
FBgn0052207	3L	br-2
FBgn0265723	3L	br-1
FBgn0265892	3L	br-1
FBgn0267535	3L	br-2
FBgn0265895	3L	br-1
FBgn0263839	3L	br0
FBgn0264482	3L	br2
FBgn0265734	3L	br-1
FBgn0264512	3L	br0
FBgn0267634	3L	br-1
FBgn0266590	3L	br-1
FBgn0264842	3L	br1
FBgn0265924	3L	br0
FBgn0267558	3L	br-1
FBgn0266776	3L	br2
FBgn0266979	3L	br-1
FBgn0267298	3L	br-1
FBgn0265707	3L	br0
FBgn0267525	3L	br-1
FBgn0267481	3L	br-2
FBgn0267527	3L	br-1
FBgn0263767	3L	br4
FBgn0263381	3L	br-1
FBgn0266938	3L	br1
FBgn0275434	3L	br-1
FBgn0284411	3L	br-1
FBgn0266403	3L	br0
FBgn0058053	3L	br4
FBgn0266959	3L	br-1
FBgn0267460	3L	br-1
FBgn0263615	3L	br-1
FBgn0265747	3L	br-1
FBgn0265711	3L	br-1
FBgn0263661	3L	br-1
FBgn0266954	3L	br-2
FBgn0266774	3L	br-1
FBgn0264568	3L	br-1
FBgn0266980	3L	br-1
FBgn0265932	3L	br2
FBgn0266691	3L	br4
FBgn0267482	3L	br-2
FBgn0264460	3L	br-1
FBgn0052027	3L	br4
FBgn0267639	3L	br-1
FBgn0264701	3L	br1
FBgn0265899	3L	br0
FBgn0267737	3L	br-2
FBgn0264483	3L	br-2
FBgn0265925	3L	br0
FBgn0266982	3L	br5
FBgn0265884	3L	br2
FBgn0267613	3L	br-2
FBgn0267549	3L	br-1
FBgn0266943	3L	br0
FBgn0266682	3L	br-2
FBgn0266383	3L	br1
FBgn0261813	3L	br-1
FBgn0054047	3L	br0
FBgn0267625	3L	br-1
FBgn0265716	3L	br0
FBgn0267663	3L	br-1
FBgn0266992	3L	br-1
FBgn0267296	3L	br0
FBgn0266985	3L	br2
FBgn0266991	3L	br0
FBgn0266930	3L	br-1
FBgn0264723	3L	br-1
FBgn0267632	3L	br-2
FBgn0265888	3L	br0
FBgn0267464	3L	br-2
FBgn0267455	3L	br-1
FBgn0267641	3L	br-1
FBgn0266657	3L	br-1
FBgn0267623	3L	br2
FBgn0267530	3L	br-2
FBgn0263492	3L	br-1
FBgn0264704	3L	br-1
FBgn0265881	3L	br0
FBgn0266942	3L	br2
FBgn0266394	3L	br4
FBgn0267316	3L	br-1
FBgn0266987	3L	br3
FBgn0262951	3L	br-1
FBgn0265750	3L	br4
FBgn0266949	3L	br2
FBgn0267302	3L	br3
FBgn0052252	3L	br-2
FBgn0265751	3L	br-1
FBgn0266783	3L	br-1
FBgn0264471	3L	br0
FBgn0265890	3L	br-1
FBgn0267622	3L	br-2
FBgn0263342	3L	br-1
FBgn0265896	3L	br-1
FBgn0065097	3L	br-2
FBgn0286827	3L	br-1
FBgn0267313	3L	br-1
FBgn0267473	3L	br0
FBgn0265295	3L	br-1
FBgn0264466	3L	br-1
FBgn0267633	3L	br-1
FBgn0264727	3L	br-2
FBgn0267223	3L	br-2
FBgn0267985	3L	br4
FBgn0267935	3L	br-1
FBgn0267982	3L	br1
FBgn0266694	3L	br-2
FBgn0266592	3L	br2
FBgn0267666	3L	br-1
FBgn0267470	3L	br-1
FBgn0284412	3L	br0
FBgn0262969	3L	br-1
FBgn0266656	3L	br-2
FBgn0266950	3L	br2
FBgn0265739	3L	br3
FBgn0267528	3L	br-1
FBgn0267234	3L	br4
FBgn0266976	3L	br0
FBgn0263617	3L	br-1
FBgn0267645	3L	br0
FBgn0264710	3L	br-2
FBgn0265735	3L	br-1
FBgn0267601	3L	br-1
FBgn0267697	3L	br0
FBgn0264602	3L	br0
FBgn0267582	3L	br-1
FBgn0264481	3L	br-1
FBgn0266947	3L	br-2
FBgn0264464	3L	br-2
FBgn0267947	3L	br-1
FBgn0264462	3L	br-1
FBgn0266993	3L	br2
FBgn0265715	3L	br-1
FBgn0004911	3L	br2
FBgn0267479	3L	br3
FBgn0266686	3L	br-1
FBgn0265730	3L	br-1
FBgn0265740	3L	br-1
FBgn0262998	3L	br-1
FBgn0266785	3L	br-1
FBgn0267917	3L	br-2
FBgn0266536	3L	br-1
FBgn0286037	3L	br-1
FBgn0266655	3L	br-1
FBgn0266974	3L	br2
FBgn0065088	3L	br-1
FBgn0266970	3L	br1
FBgn0266790	3L	br0
FBgn0266927	3L	br0
FBgn0267242	3L	br-2
FBgn0264708	3L	br-1
FBgn0267478	3L	br0
FBgn0267572	3L	br-2
FBgn0264515	3L	br0
FBgn0267246	3L	br-1
FBgn0265746	3L	br-1
FBgn0267310	3L	br-1
FBgn0267230	3L	br0
FBgn0267557	3L	br0
FBgn0267238	3L	br2
FBgn0267606	3L	br-1
FBgn0267531	3L	br-2
FBgn0265709	3L	br2
FBgn0267615	3L	br2
FBgn0266945	3L	br-2
FBgn0266984	3L	br-2
FBgn0265758	3L	br-2
FBgn0267600	3L	br0
FBgn0265737	3L	br2
FBgn0264475	3L	br0
FBgn0266681	3L	br-1
FBgn0265713	3L	br-1
FBgn0264513	3L	br-1
FBgn0264476	3L	br-1
FBgn0265891	3L	br-1
FBgn0265930	3L	br0
FBgn0266789	3L	br0
FBgn0267459	3L	br0
FBgn0267547	3L	br0
FBgn0263496	3L	br-1
FBgn0266784	3L	br-1
FBgn0267534	3L	br-2
FBgn0264601	3L	br-1
FBgn0267541	3L	br2
FBgn0267532	3L	br-2
FBgn0267220	3L	br0
FBgn0267543	3L	br2
FBgn0264603	3L	br0
FBgn0264722	3L	br-1
FBgn0267555	3L	br1
FBgn0287460	3L	br-1
FBgn0264477	3L	br0
FBgn0262892	3L	br0
FBgn0267984	3L	br-2
FBgn0265931	3L	br2
FBgn0267640	3L	br-1
FBgn0265882	3L	br-1
FBgn0267646	3L	br1
FBgn0267647	3L	br0
FBgn0264720	3L	br0
FBgn0266964	3L	br-1
FBgn0264571	3L	br0
FBgn0267599	3L	br-1
FBgn0267476	3L	br-1
FBgn0266775	3L	br-1
FBgn0267453	3L	br0
FBgn0267301	3L	br-2
FBgn0264511	3L	br0
FBgn0265928	3L	br-1
FBgn0264517	3L	br-1
FBgn0266537	3L	br-1
FBgn0264485	3L	br-1
FBgn0267554	3L	br-2
FBgn0267638	3L	br-1
FBgn0267463	3L	br-2
FBgn0266768	3L	br3
FBgn0267631	3L	br-2
FBgn0267461	3L	br0
FBgn0267624	3L	br-1
FBgn0265927	3L	br-1
FBgn0265879	3L	br-1
FBgn0265887	3L	br-1
FBgn0266953	3L	br-2
FBgn0264726	3L	br-1
FBgn0262895	3L	br0
FBgn0266679	3L	br-2
FBgn0267635	3L	br3
FBgn0267474	3L	br-1
FBgn0267642	3L	br-1
FBgn0267300	3L	br-1
FBgn0266957	3L	br0
FBgn0266928	3L	br-1
FBgn0266737	3L	br1
FBgn0267695	3L	br-1
FBgn0267533	3L	br-2
FBgn0266116	3L	br-1
FBgn0266771	3L	br-1
FBgn0267630	3L	br-2
FBgn0267621	3L	br0
FBgn0266402	3L	br-2
FBgn0266969	3L	br-1
FBgn0266952	3L	br-1
FBgn0266966	3L	br-2
FBgn0265736	3L	br0
FBgn0062928	3L	br4
FBgn0267629	3L	br-1
FBgn0266935	3L	br1
FBgn0267643	3L	br2
FBgn0063083	3L	br2
FBgn0264550	3L	br1
FBgn0266948	3L	br0
FBgn0267529	3L	br-2
FBgn0264879	2R	br-1
FBgn0263802	2R	br2
FBgn0267590	2R	br-1
FBgn0265049	2R	br0
FBgn0265650	2R	br4
FBgn0265982	2R	br2
FBgn0264501	2R	br1
FBgn0266858	2R	br-1
FBgn0266868	2R	br-1
FBgn0264360	2R	br2
FBgn0263335	2R	br-1
FBgn0265345	2R	br0
FBgn0266086	2R	br2
FBgn0263445	2R	br-2
FBgn0266074	2R	br-1
FBgn0267023	2R	br2
FBgn0266631	2R	br4
FBgn0265107	2R	br4
FBgn0266867	2R	br-2
FBgn0264956	2R	br-1
FBgn0264715	2R	br0
FBgn0265347	2R	br3
FBgn0265655	2R	br2
FBgn0266042	2R	br-2
FBgn0266635	2R	br-2
FBgn0285969	2R	br-1
FBgn0265305	2R	br-1
FBgn0266636	2R	br0
FBgn0050121	2R	br0
FBgn0267913	2R	br-1
FBgn0265537	2R	br-1
FBgn0265044	2R	br-2
FBgn0266862	2R	br-1
FBgn0287612	2R	br4
FBgn0266815	2R	br0
FBgn0265591	2R	br0
FBgn0263378	2R	br0
FBgn0265666	2R	br-1
FBgn0266379	2R	br-1
FBgn0265302	2R	br-2
FBgn0266625	2R	br-2
FBgn0265301	2R	br0
FBgn0267793	2R	br-1
FBgn0265937	2R	br1
FBgn0263976	2R	br-1
FBgn0267027	2R	br3
FBgn0266007	2R	br-1
FBgn0265863	2R	br0
FBgn0265667	2R	br-1
FBgn0264379	2R	br2
FBgn0266847	2R	br2
FBgn0265976	2R	br0
FBgn0267954	2R	br2
FBgn0287215	2R	br-1
FBgn0265509	2R	br-1
FBgn0265364	2R	br0
FBgn0050009	2R	br-2
FBgn0050055	2R	br-1
FBgn0266818	2R	br2
FBgn0266925	2R	br2
FBgn0284238	2R	br-2
FBgn0266805	2R	br-1
FBgn0265427	2R	br-1
FBgn0265847	2R	br-1
FBgn0265144	2R	br-1
FBgn0265589	2R	br0
FBgn0265304	2R	br0
FBgn0266860	2R	br4
FBgn0265654	2R	br0
FBgn0265860	2R	br0
FBgn0265639	2R	br-1
FBgn0265963	2R	br-1
FBgn0261429	2R	br2
FBgn0267990	2R	br-2
FBgn0263659	2R	br0
FBgn0265299	2R	br-1
FBgn0266813	2R	br-2
FBgn0286890	2R	br1
FBgn0266040	2R	br4
FBgn0287216	2R	br0
FBgn0265765	2R	br0
FBgn0265857	2R	br-1
FBgn0264539	2R	br1
FBgn0265051	2R	br2
FBgn0266630	2R	br0
FBgn0265649	2R	br0
FBgn0262690	2R	br-1
FBgn0265660	2R	br0
FBgn0266645	2R	br-2
FBgn0266634	2R	br-2
FBgn0266926	2R	br-1
FBgn0265308	2R	br-1
FBgn0265096	2R	br0
FBgn0265300	2R	br-1
FBgn0261706	2R	br3
FBgn0265854	2R	br-1
FBgn0264510	2R	br0
FBgn0265511	2R	br-1
FBgn0265653	2R	br-1
FBgn0264716	2R	br0
FBgn0265978	2R	br2
FBgn0264327	2R	br-2
FBgn0267957	2R	br0
FBgn0265702	2R	br0
FBgn0265645	2R	br2
FBgn0265176	2R	br2
FBgn0266787	2R	br-1
FBgn0267024	2R	br-1
FBgn0266045	2R	br-1
FBgn0265145	2R	br0
FBgn0263709	2R	br0
FBgn0266865	2R	br-1
FBgn0264957	2R	br0
FBgn0265699	2R	br-1
FBgn0261632	2R	br0
FBgn0266637	2R	br-2
FBgn0266863	2R	br-1
FBgn0267589	2R	br-2
FBgn0265851	2R	br-1
FBgn0265097	2R	br0
FBgn0262564	2R	br0
FBgn0265878	2R	br0
FBgn0266849	2R	br-1
FBgn0263337	2R	br0
FBgn0266810	2R	br-1
FBgn0265095	2R	br2
FBgn0287602	2R	br-1
FBgn0262902	2R	br-2
FBgn0265656	2R	br-2
FBgn0265058	2R	br-1
FBgn0266764	2R	br-1
FBgn0265852	2R	br1
FBgn0265344	2R	br4
FBgn0265977	2R	br2
FBgn0262888	2R	br2
FBgn0265496	2R	br-1
FBgn0265849	2R	br2
FBgn0050267	2R	br-2
FBgn0264876	2R	br2
FBgn0266046	2R	br-1
FBgn0264877	2R	br2
FBgn0265651	2R	br5
FBgn0287608	2R	br-2
FBgn0264834	2R	br-1
FBgn0266624	2R	br1
FBgn0265643	2R	br3
FBgn0266378	2R	br2
FBgn0286039	2R	br4
FBgn0265536	2R	br0
FBgn0266626	2R	br-2
FBgn0265938	2R	br-1
FBgn0265646	2R	br0
FBgn0286740	2R	br-1
FBgn0266808	2R	br-2
FBgn0265652	2R	br5
FBgn0263334	2R	br-1
FBgn0266791	2R	br0
FBgn0285940	2R	br-1
FBgn0264914	2R	br2
FBgn0264336	2R	br0
FBgn0265981	2R	br0
FBgn0085582	2R	br4
FBgn0265915	2R	br-2
FBgn0266087	2R	br-2
FBgn0266814	2R	br0
FBgn0287466	2R	br-1
FBgn0266643	2R	br2
FBgn0266819	2R	br-1
FBgn0265593	2R	br-1
FBgn0265696	2R	br0
FBgn0287607	2R	br-2
FBgn0266859	2R	br4
FBgn0267655	2R	br0
FBgn0264599	2R	br-1
FBgn0265846	2R	br0
FBgn0266846	2R	br3
FBgn0264506	2R	br-1
FBgn0264496	2R	br-2
FBgn0266763	2R	br-1
FBgn0265498	2R	br-2
FBgn0265500	2R	br1
FBgn0265143	2R	br0
FBgn0267733	2R	br0
FBgn0265306	2R	br0
FBgn0266817	2R	br3
FBgn0265839	2R	br-1
FBgn0265061	2R	br2
FBgn0263377	2R	br-2
FBgn0265307	2R	br-1
FBgn0265837	2R	br-1
FBgn0263981	2R	br-2
FBgn0265858	2R	br-1
FBgn0265644	2R	br0
FBgn0266009	2R	br-1
FBgn0266623	2R	br-2
FBgn0266041	2R	br2
FBgn0264271	2R	br2
FBgn0265659	2R	br2
FBgn0061188	2R	br2
FBgn0266766	2R	br-1
FBgn0265853	2R	br1
FBgn0265104	2R	br1
FBgn0265341	2R	br2
FBgn0265642	2R	br-1
FBgn0265665	2R	br0
FBgn0265844	2R	br0
FBgn0265838	2R	br-1
FBgn0264909	2R	br4
FBgn0265658	2R	br0
FBgn0265594	2R	br-1
FBgn0266644	2R	br-2
FBgn0266008	2R	br-1
FBgn0265099	2R	br0
FBgn0265855	2R	br-1
FBgn0287464	2R	br-2
FBgn0062961	2R	br0
FBgn0264880	2R	br-2
FBgn0265529	2R	br0
FBgn0265842	2R	br-1
FBgn0278599	2R	br-2
FBgn0265657	2R	br0
FBgn0265365	2R	br-1
FBgn0265053	2R	br0
FBgn0266048	2R	br2
FBgn0266640	2R	br-2
FBgn0265348	2R	br0
FBgn0265527	2R	br2
FBgn0266816	2R	br0
FBgn0265648	2R	br4
FBgn0266632	2R	br4
FBgn0266628	2R	br-1
FBgn0267949	2R	br2
FBgn0264980	2R	br2
FBgn0265840	2R	br1
FBgn0265339	2R	br4
FBgn0265592	2R	br0
FBgn0267587	2R	br-2
FBgn0265540	2R	br-1
FBgn0265338	2R	br-1
FBgn0266633	2R	br2
FBgn0266972	2R	br0
FBgn0264328	2R	br-2
FBgn0265311	2R	br2
FBgn0266889	2R	br-2
FBgn0267025	2R	br-1
FBgn0264679	2R	br-2
FBgn0266010	2R	br0
FBgn0264505	2R	br-1
FBgn0287620	2R	br-2
FBgn0265859	2R	br-1
FBgn0267028	2R	br4
FBgn0263613	2R	br-1
FBgn0265098	2R	br-2
FBgn0263336	2R	br0
FBgn0265363	2R	br3
FBgn0265103	2R	br-2
FBgn0266857	2R	br-1
FBgn0266812	2R	br2
FBgn0264358	2R	br0
FBgn0264337	2R	br0
FBgn0266804	2R	br0
FBgn0287214	2R	br-1
FBgn0265635	2R	br0
FBgn0266809	2R	br-2
FBgn0265984	2R	br0
FBgn0265637	2R	br0
FBgn0265497	2R	br-1
FBgn0265444	2R	br-1
FBgn0263341	2R	br-2
FBgn0265845	2R	br-2
FBgn0263970	2R	br-1
FBgn0263290	2R	br1
FBgn0265661	2R	br2
FBgn0264961	2R	br1
FBgn0083123	2R	br-2
FBgn0045800	2R	br-2
FBgn0265862	2R	br2
FBgn0265059	2R	br2
FBgn0265961	2R	br2
FBgn0265443	2R	br0
FBgn0267744	2R	br3
FBgn0267955	2R	br1
FBgn0266864	2R	br3
FBgn0265983	2R	br4
FBgn0263708	2R	br0
FBgn0266049	2R	br3
FBgn0263443	2R	br2
FBgn0266806	2R	br-2
FBgn0266802	2R	br-2
FBgn0262901	2R	br-1
FBgn0265343	2R	br0
FBgn0266639	2R	br0
FBgn0265526	2R	br2
FBgn0265843	2R	br-1
FBgn0266855	2R	br-1
FBgn0265962	2R	br2
FBgn0287618	2R	br-2
FBgn0265614	2R	br0
FBgn0266380	2R	br2
FBgn0267659	2R	br-1
FBgn0266729	2R	br-2
FBgn0265312	2R	br2
FBgn0084008	2R	br2
FBgn0046297	2R	br4
FBgn0265914	2R	br0
FBgn0266852	2R	br0
FBgn0266577	2R	br-2
FBgn0266856	2R	br-1
FBgn0259112	2R	br-1
FBgn0265979	2R	br1
FBgn0265105	2R	br1
FBgn0283428	2R	br2
FBgn0266629	2R	br0
FBgn0266620	2R	br-1
FBgn0265764	2R	br-1
FBgn0266392	2R	br-1
FBgn0265371	2R	br-1
FBgn0265374	2R	br0
FBgn0265340	2R	br4
FBgn0266391	2R	br-1
FBgn0265876	2R	br-1
FBgn0263660	2R	br-1
FBgn0266073	2R	br0
FBgn0083124	2R	br-2
FBgn0263444	2R	br-1
FBgn0265525	2R	br3
FBgn0265508	2R	br3
FBgn0263586	2R	br2
FBgn0264338	2R	br2
FBgn0265985	2R	br0
FBgn0265763	2R	br-1
FBgn0265590	2R	br-1
FBgn0264508	2R	br4
FBgn0266646	2R	br0
FBgn0287621	2R	br-1
FBgn0266642	2R	br-2
FBgn0285941	2R	br0
FBgn0065102	2R	br-2
FBgn0264958	2R	br4
FBgn0265106	2R	br-1
FBgn0265640	2R	br-1
FBgn0266850	2R	br-1
FBgn0267656	2R	br0
FBgn0266851	2R	br-1
FBgn0266853	2R	br3
FBgn0263967	2R	br-1
FBgn0263992	2R	br-1
FBgn0286038	2R	br-1
FBgn0266621	2R	br2
FBgn0260720	2R	br-2
FBgn0266627	2R	br0
FBgn0266088	2R	br0
FBgn0265638	2R	br-2
FBgn0287616	2R	br-2
FBgn0265346	2R	br0
FBgn0267586	2R	br0
FBgn0266807	2R	br3
FBgn0265841	2R	br0
FBgn0265980	2R	br2
FBgn0265636	2R	br-1
FBgn0265861	2R	br2
FBgn0267588	2R	br-2
FBgn0287609	2R	br4
FBgn0265850	2R	br-1
FBgn0265530	2R	br0
FBgn0262142	2R	br3
FBgn0266866	2R	br1
FBgn0264878	2R	br-1
FBgn0266638	2R	br-1
FBgn0265864	2R	br-1
FBgn0264359	2R	br-2
FBgn0264835	2R	br0
FBgn0265499	2R	br-1
FBgn0265641	2R	br-1
FBgn0266641	2R	br-1
FBgn0264378	2R	br-1
FBgn0267585	2R	br-1
FBgn0265697	2R	br-2
FBgn0265698	2R	br-1
FBgn0265856	2R	br-1
FBgn0265539	2R	br3
FBgn0263340	2R	br-1
FBgn0266861	2R	br-1
FBgn0265375	2R	br4
FBgn0266803	2R	br1
FBgn0265303	2R	br0
FBgn0265510	2R	br0
FBgn0283426	2R	br0
FBgn0267578	2R	br-1
FBgn0265060	2R	br-1
FBgn0265050	2R	br0
FBgn0266622	2R	br-2
FBgn0265372	2R	br1
FBgn0265766	2R	br0
FBgn0265310	2R	br2
FBgn0265309	2R	br-1
FBgn0261700	2R	br0
FBgn0052835	2R	br4
FBgn0263446	2R	br-2
FBgn0265871	2R	br0
FBgn0266011	2R	br4
FBgn0263503	X	br-1
FBgn0267081	X	br0
FBgn0267072	X	br1
FBgn0265694	X	br-1
FBgn0267067	X	br0
FBgn0264385	X	br2
FBgn0267180	X	br-2
FBgn0264941	X	br2
FBgn0267442	X	br2
FBgn0267103	X	br0
FBgn0262822	X	br0
FBgn0264863	X	br0
FBgn0265830	X	br-1
FBgn0266549	X	br-2
FBgn0265701	X	br0
FBgn0263415	X	br2
FBgn0267056	X	br4
FBgn0262945	X	br4
FBgn0267032	X	br3
FBgn0266348	X	br0
FBgn0267963	X	br2
FBgn0266275	X	br-2
FBgn0263506	X	br0
FBgn0263509	X	br2
FBgn0264948	X	br2
FBgn0263769	X	br2
FBgn0266457	X	br2
FBgn0267274	X	br-1
FBgn0267962	X	br-1
FBgn0030356	X	br4
FBgn0267102	X	br2
FBgn0267657	X	br-1
FBgn0267022	X	br-2
FBgn0286868	X	br-2
FBgn0267070	X	br-1
FBgn0286029	X	br4
FBgn0265534	X	br-1
FBgn0040859	X	br4
FBgn0267082	X	br-1
FBgn0058469	X	br5
FBgn0263507	X	br4
FBgn0267089	X	br-1
FBgn0263504	X	br2
FBgn0267188	X	br0
FBgn0266199	X	br-1
FBgn0267185	X	br-1
FBgn0267495	X	br1
FBgn0267076	X	br-1
FBgn0263589	X	br-2
FBgn0267179	X	br3
FBgn0266114	X	br-1
FBgn0267189	X	br-1
FBgn0267083	X	br0
FBgn0263590	X	br-1
FBgn0265865	X	br0
FBgn0265872	X	br0
FBgn0266352	X	br-2
FBgn0267080	X	br-1
FBgn0265967	X	br2
FBgn0264713	X	br0
FBgn0265922	X	br-1
FBgn0266362	X	br4
FBgn0267031	X	br4
FBgn0267272	X	br-1
FBgn0265453	X	br-2
FBgn0267079	X	br-1
FBgn0267164	X	br-2
FBgn0262981	X	br4
FBgn0265749	X	br2
FBgn0267041	X	br-2
FBgn0262905	X	br4
FBgn0261835	X	br5
FBgn0267184	X	br-2
FBgn0267062	X	br-1
FBgn0265458	X	br0
FBgn0266279	X	br0
FBgn0052657	X	br4
FBgn0267868	X	br4
FBgn0052773	X	br0
FBgn0052660	X	br5
FBgn0266281	X	br2
FBgn0054052	X	br3
FBgn0262968	X	br4
FBgn0266182	X	br0
FBgn0266262	X	br-1
FBgn0267037	X	br-2
FBgn0267091	X	br-2
FBgn0267100	X	br-2
FBgn0265831	X	br2
FBgn0264893	X	br3
FBgn0266568	X	br-1
FBgn0267173	X	br2
FBgn0267704	X	br0
FBgn0264394	X	br0
FBgn0265901	X	br-2
FBgn0265866	X	br0
FBgn0265918	X	br-1
FBgn0267066	X	br-2
FBgn0267099	X	br-1
FBgn0265524	X	br-2
FBgn0264509	X	br3
FBgn0265693	X	br-1
FBgn0267167	X	br2
FBgn0267096	X	br-1
FBgn0259993	X	br-2
FBgn0264674	X	br2
FBgn0267069	X	br2
FBgn0267170	X	br2
FBgn0267171	X	br4
FBgn0264678	X	br-2
FBgn0263505	X	br1
FBgn0265252	X	br-2
FBgn0052582	X	br5
FBgn0267085	X	br2
FBgn0264939	X	br-2
FBgn0265987	X	br4
FBgn0267086	X	br2
FBgn0264818	X	br2
FBgn0267178	X	br3
FBgn0267065	X	br-1
FBgn0264949	X	br0
FBgn0267826	X	br0
FBgn0265695	X	br-1
FBgn0263778	X	br2
FBgn0262687	X	br4
FBgn0266179	X	br0
FBgn0264786	X	br2
FBgn0047092	X	br-1
FBgn0265874	X	br-2
FBgn0266278	X	br4
FBgn0266351	X	br-2
FBgn0267075	X	br0
FBgn0265869	X	br0
FBgn0265691	X	br-1
FBgn0265611	X	br2
FBgn0267273	X	br0
FBgn0267035	X	br-2
FBgn0267186	X	br3
FBgn0261927	X	br0
FBgn0267036	X	br2
FBgn0267034	X	br0
FBgn0267914	X	br-2
FBgn0266115	X	br-1
FBgn0262991	X	br2
FBgn0267097	X	br0
FBgn0264940	X	br4
FBgn0267177	X	br0
FBgn0267225	X	br4
FBgn0267275	X	br0
FBgn0287603	X	br-1
FBgn0267088	X	br-1
FBgn0264507	X	br-2
FBgn0286878	X	br-2
FBgn0267168	X	br-1
FBgn0266707	X	br-2
FBgn0265692	X	br0
FBgn0264955	X	br4
FBgn0264862	X	br-2
FBgn0267969	X	br2
FBgn0065095	X	br0
FBgn0266197	X	br3
FBgn0266094	X	br3
FBgn0264675	X	br0
FBgn0262979	X	br0
FBgn0083994	X	br2
FBgn0262606	X	br4
FBgn0264383	X	br5
FBgn0065101	X	br-1
FBgn0265710	X	br2
FBgn0265531	X	br3
FBgn0264445	X	br0
FBgn0266349	X	br-2
FBgn0267039	X	br-1
FBgn0264500	X	br2
FBgn0265761	X	br-1
FBgn0264380	X	br2
FBgn0267166	X	br1
FBgn0267061	X	br2
FBgn0267074	X	br0
FBgn0267591	X	br-2
FBgn0267175	X	br-2
FBgn0263627	X	br0
FBgn0265903	X	br0
FBgn0263628	X	br-1
FBgn0052636	X	br3
FBgn0267090	X	br-1
FBgn0267030	X	br5
FBgn0287604	X	br0
FBgn0267174	X	br0
FBgn0265965	X	br-1
FBgn0266264	X	br-2
FBgn0266419	X	br0
FBgn0262108	X	br0
FBgn0286040	X	br2
FBgn0265875	X	br-1
FBgn0265964	X	br-1
FBgn0267187	X	br2
FBgn0267226	X	br5
FBgn0267077	X	br2
FBgn0053218	X	br4
FBgn0265662	X	br4
FBgn0262828	X	br0
FBgn0264381	X	br4
FBgn0267278	X	br-2
FBgn0262682	X	br4
FBgn0266005	X	br2
FBgn0265664	X	br3
FBgn0265717	X	br3
FBgn0267162	X	br2
FBgn0267063	X	br-1
FBgn0267057	X	br-2
FBgn0030911	X	br-1
FBgn0264384	X	br0
FBgn0265873	X	br2
FBgn0264446	X	br-1
FBgn0266201	X	br-1
FBgn0266361	X	br-2
FBgn0019660	X	br0
FBgn0266277	X	br-2
FBgn0265457	X	br-1
FBgn0266376	X	br-2
FBgn0267078	X	br4
FBgn0052652	X	br4
FBgn0266180	X	br0
FBgn0266731	X	br-2
FBgn0065084	X	br-1
FBgn0267172	X	br4
FBgn0264444	X	br-1
FBgn0265902	X	br0
FBgn0267165	X	br2
FBgn0265532	X	br2
FBgn0262989	X	br-1
FBgn0267020	X	br-1
FBgn0053963	X	br-1
FBgn0263457	X	br0
FBgn0267169	X	br-1
FBgn0267930	X	br4
FBgn0285992	X	br5
FBgn0267058	X	br4
FBgn0266051	X	br3
FBgn0263502	X	br0
FBgn0266183	X	br0
FBgn0267038	X	br0
FBgn0267970	X	br-1
FBgn0264677	X	br0
FBgn0266097	X	br4
FBgn0265727	X	br-1
FBgn0266200	X	br2
FBgn0265612	X	br0
FBgn0052690	X	br4
FBgn0052553	X	br2
FBgn0265663	X	br4
FBgn0265923	X	br4
FBgn0266198	X	br0
FBgn0265966	X	br0
FBgn0266355	X	br-1
FBgn0267087	X	br-1
FBgn0267060	X	br0
FBgn0264960	X	br0
FBgn0261522	X	br0
FBgn0265921	X	br2
FBgn0265596	X	br1
FBgn0264382	X	br4
FBgn0267183	X	br0
FBgn0267029	X	br-2
FBgn0286870	X	br-2
FBgn0267910	X	br0
FBgn0267064	X	br0
FBgn0267098	X	br-1
FBgn0267181	X	br-2
FBgn0262990	X	br-1
FBgn0266196	X	br-1
FBgn0264942	X	br1
FBgn0266350	X	br0
FBgn0267073	X	br-1
FBgn0265919	X	br4
FBgn0267228	X	br1
FBgn0019661	X	br0
FBgn0265705	X	br2
FBgn0265609	X	br-1
FBgn0267101	X	br-1
FBgn0266095	X	br0
FBgn0264390	X	br4
FBgn0266276	X	br-2
FBgn0265700	X	br2
FBgn0265428	X	br4
FBgn0266052	X	br0
FBgn0267182	X	br0
FBgn0267227	X	br4
FBgn0267040	X	br-1
FBgn0265832	X	br2
FBgn0265868	X	br0
FBgn0265613	X	br-2
FBgn0264676	X	br0
FBgn0267447	X	br-1
FBgn0262967	X	br4
FBgn0266096	X	br-1
FBgn0265986	X	br0
FBgn0286869	X	br-2
FBgn0265454	X	br0
FBgn0267965	X	br-1
FBgn0266263	X	br-2
FBgn0267071	X	br0
FBgn0263665	X	br-1
FBgn0266280	X	br4
FBgn0267059	X	br-1
FBgn0267176	X	br1
FBgn0265916	X	br0
FBgn0267084	X	br3
FBgn0267021	X	br3
FBgn0264268	X	br2
FBgn0267068	X	br-1
FBgn0267161	X	br-2
FBgn0266023	2L	br0
FBgn0266027	2L	br0
FBgn0263049	2L	br-2
FBgn0266224	2L	br-1
FBgn0267986	2L	br3
FBgn0265805	2L	br0
FBgn0266215	2L	br-2
FBgn0267292	2L	br-1
FBgn0265810	2L	br-2
FBgn0266824	2L	br-1
FBgn0266304	2L	br-2
FBgn0065107	2L	br-2
FBgn0266896	2L	br-1
FBgn0265688	2L	br-1
FBgn0266222	2L	br-1
FBgn0053730	2L	br-2
FBgn0264868	2L	br0
FBgn0264952	2L	br4
FBgn0266324	2L	br-2
FBgn0264996	2L	br-1
FBgn0265910	2L	br2
FBgn0266901	2L	br-1
FBgn0265788	2L	br0
FBgn0266871	2L	br0
FBgn0264441	2L	br0
FBgn0266070	2L	br-1
FBgn0265791	2L	br-1
FBgn0265679	2L	br1
FBgn0266798	2L	br0
FBgn0264448	2L	br-2
FBgn0263582	2L	br-1
FBgn0266157	2L	br0
FBgn0267915	2L	br0
FBgn0286889	2L	br2
FBgn0266428	2L	br-2
FBgn0264864	2L	br-1
FBgn0053735	2L	br-1
FBgn0266844	2L	br-1
FBgn0263765	2L	br-1
FBgn0263843	2L	br-1
FBgn0262947	2L	br4
FBgn0264266	2L	br-2
FBgn0267743	2L	br-2
FBgn0263649	2L	br-1
FBgn0266318	2L	br-1
FBgn0267268	2L	br-1
FBgn0265907	2L	br0
FBgn0264867	2L	br1
FBgn0264349	2L	br0
FBgn0266843	2L	br4
FBgn0263327	2L	br-1
FBgn0266160	2L	br4
FBgn0266140	2L	br-1
FBgn0265995	2L	br-1
FBgn0267927	2L	br2
FBgn0266910	2L	br-1
FBgn0265070	2L	br2
FBgn0265452	2L	br0
FBgn0267267	2L	br-1
FBgn0265794	2L	br-1
FBgn0263866	2L	br-2
FBgn0265816	2L	br0
FBgn0266169	2L	br0
FBgn0264993	2L	br-2
FBgn0053731	2L	br-2
FBgn0267282	2L	br0
FBgn0266221	2L	br-1
FBgn0264994	2L	br-1
FBgn0053728	2L	br-2
FBgn0265687	2L	br-1
FBgn0265909	2L	br-1
FBgn0267285	2L	br2
FBgn0265585	2L	br-1
FBgn0266838	2L	br-2
FBgn0265582	2L	br0
FBgn0265992	2L	br-1
FBgn0267006	2L	br-1
FBgn0264872	2L	br-1
FBgn0264368	2L	br-1
FBgn0267005	2L	br-1
FBgn0263333	2L	br-1
FBgn0265254	2L	br4
FBgn0266209	2L	br-1
FBgn0264874	2L	br-2
FBgn0264353	2L	br-2
FBgn0266328	2L	br0
FBgn0265072	2L	br-1
FBgn0264351	2L	br2
FBgn0266886	2L	br-1
FBgn0266870	2L	br-1
FBgn0266322	2L	br2
FBgn0264346	2L	br-1
FBgn0267269	2L	br-1
FBgn0263870	2L	br0
FBgn0262148	2L	br-1
FBgn0266832	2L	br0
FBgn0265954	2L	br2
FBgn0263019	2L	br-1
FBgn0266316	2L	br-1
FBgn0267928	2L	br-1
FBgn0265946	2L	br-2
FBgn0264870	2L	br0
FBgn0266907	2L	br-1
FBgn0266223	2L	br0
FBgn0266308	2L	br-1
FBgn0265817	2L	br0
FBgn0267992	2L	br0
FBgn0263648	2L	br-1
FBgn0266220	2L	br-1
FBgn0267996	2L	br-2
FBgn0266022	2L	br-1
FBgn0262886	2L	br4
FBgn0265949	2L	br-1
FBgn0264370	2L	br-1
FBgn0266025	2L	br-1
FBgn0267011	2L	br-1
FBgn0266212	2L	br-2
FBgn0262543	2L	br0
FBgn0265683	2L	br0
FBgn0265587	2L	br-1
FBgn0265813	2L	br-1
FBgn0275432	2L	br0
FBgn0267276	2L	br-1
FBgn0264261	2L	br0
FBgn0265672	2L	br2
FBgn0265080	2L	br-1
FBgn0263330	2L	br2
FBgn0266831	2L	br-1
FBgn0266878	2L	br-2
FBgn0267260	2L	br0
FBgn0284414	2L	br-1
FBgn0053746	2L	br-1
FBgn0262097	2L	br2
FBgn0265680	2L	br2
FBgn0266020	2L	br-1
FBgn0265821	2L	br0
FBgn0266874	2L	br-1
FBgn0264434	2L	br2
FBgn0266913	2L	br-1
FBgn0266138	2L	br-1
FBgn0053727	2L	br-1
FBgn0266151	2L	br-1
FBgn0266366	2L	br0
FBgn0264438	2L	br-1
FBgn0266882	2L	br-2
FBgn0262033	2L	br0
FBgn0266912	2L	br2
FBgn0284413	2L	br-1
FBgn0266821	2L	br0
FBgn0051840	2L	br-1
FBgn0265148	2L	br-1
FBgn0265586	2L	br1
FBgn0065104	2L	br-1
FBgn0266325	2L	br-2
FBgn0265085	2L	br0
FBgn0266319	2L	br-1
FBgn0265997	2L	br0
FBgn0266037	2L	br2
FBgn0266153	2L	br-1
FBgn0265686	2L	br0
FBgn0265583	2L	br-1
FBgn0264371	2L	br-1
FBgn0266150	2L	br-1
[truncated: 504 more rows]

## Sheet: S4
Supplementary Table S4. The re-annotation of gene age of D. melanogaster based on 11 reference species. The corresponding tree is provided in Figure 1A of our Supplementary Materials ( Supplementary Materials.docx)
Branch	Chromosome	Start	End	Gene	GeneMaskRatio
br0	3R	7145880	7150968	FBgn0250732	0.05
br0	3R	6198811	6207678	FBgn0037409	0.045
br0	3R	16050801	16060675	FBgn0027948	0.028
br0	3R	19031503	19032409	FBgn0038675	0.127
br0	3R	4189692	4190260	FBgn0000500	0.007
br0	3R	8676915	8678233	FBgn0037610	0
br0	3R	25097672	25102146	FBgn0053095	0.053
br0	3R	12640163	12642482	FBgn0038070	0.085
br0	3R	15095957	15131926	FBgn0261859	0.099
br0	3R	5669713	5679930	FBgn0037363	0.121
br0	3R	27871501	27872390	FBgn0039552	0.076
br0	3R	29996961	29997676	FBgn0039732	0.144
br0	3R	14326947	14327735	FBgn0038224	0.097
br0	3R	15507940	15508886	FBgn0264776	0.046
br0	3R	17609359	17610533	FBgn0038525	0.005
br4	3R	7738965	7739563	FBgn0262899	0.081
br0	3R	4227387	4229238	FBgn0261436	0.025
br0	3R	20611251	20616901	FBgn0038814	0.071
br0	3R	14918628	14923083	FBgn0038279	0.054
br0	3R	8749206	8768200	FBgn0037625	0.127
br1	3R	22530694	22531922	FBgn0053093	0.045
br0	3R	27112566	27115126	FBgn0027574	0.08
br0	3R	11999278	12003516	FBgn0260746	0.025
br0	3R	11674221	11674923	FBgn0037930	0.097
br3	3R	19489570	19491115	FBgn0038709	0.081
br0	3R	16349404	16350801	FBgn0027095	0.098
br0	3R	8561917	8562593	FBgn0051450	0.093
br0	3R	20169435	20174872	FBgn0038774	0.131
br0	3R	10159144	10161331	FBgn0037794	0.061
br0	3R	24817464	24822350	FBgn0039229	0.041
br0	3R	19861610	19862600	FBgn0038737	0.027
br0	3R	6076804	6078283	FBgn0037399	0.07
br0	3R	25214325	25215188	FBgn0039291	0.075
br0	3R	8087252	8089526	FBgn0037547	0.037
br0	3R	22423316	22424929	FBgn0038966	0.094
br0	3R	9410329	9412293	FBgn0037690	0.069
br0	3R	20303955	20304977	FBgn0038783	0.031
br0	3R	12456573	12458444	FBgn0038055	0.026
br0	3R	18982964	18983650	FBgn0261792	0.116
br0	3R	26424698	26425105	FBgn0040606	0.113
br0	3R	9555785	9557776	FBgn0037709	0.039
br0	3R	25216297	25218708	FBgn0051106	0
br0	3R	23943628	23948424	FBgn0039131	0.04
br0	3R	10044596	10045542	FBgn0037777	0.104
br0	3R	24627066	24630075	FBgn0046685	0.028
br0	3R	13813109	13814648	FBgn0259733	0.166
br0	3R	22609485	22610715	FBgn0038993	0.021
br0	3R	25281548	25283237	FBgn0039313	0.025
br0	3R	23149653	23157862	FBgn0004395	0.191
br0	3R	20644154	20648716	FBgn0051201	0.109
br0	3R	21105046	21107972	FBgn0266674	0.055
br0	3R	22745620	22746605	FBgn0039019	0.077
br0	3R	24228342	24230035	FBgn0039172	0.155
br0	3R	11678386	11679690	FBgn0011290	0.089
br0	3R	9767834	9770027	FBgn0037747	0.093
br0	3R	9775121	9777943	FBgn0037751	0.02
br0	3R	27102988	27106184	FBgn0039486	0.009
br0	3R	24807621	24808677	FBgn0039228	0.029
br0	3R	23361889	23363574	FBgn0039073	0.026
br0	3R	11126597	11128328	FBgn0040256	0.045
br0	3R	11240041	11240991	FBgn0037888	0
br0	3R	26056630	26057350	FBgn0039404	0
br0	3R	15481906	15482904	FBgn0038342	0.025
br0	3R	23952136	23958391	FBgn0005674	0.02
br0	3R	10870906	10872381	FBgn0011768	0.038
br0	3R	11581576	11585305	FBgn0037917	0.088
br0	3R	24273029	24275728	FBgn0086365	0.039
br0	3R	15836048	15837117	FBgn0017567	0.022
br0	3R	25199818	25214255	FBgn0039290	0.035
br0	3R	16203371	16204961	FBgn0051287	0.064
br0	3R	18187805	18188707	FBgn0038577	0.041
br0	3R	9591309	9625073	FBgn0037720	0.118
br0	3R	12390166	12395980	FBgn0038033	0.061
br0	3R	7252063	7265703	FBgn0001112	0.039
br0	3R	15486050	15493310	FBgn0038344	0.007
br0	3R	9330885	9331885	FBgn0037678	0.027
br0	3R	19941997	19942412	FBgn0267709	0.025
br0	3R	26842462	26863130	FBgn0051072	0.047
br0	3R	12465453	12467776	FBgn0013277	0.027
br0	3R	9586942	9589581	FBgn0037718	0.062
br0	3R	27487927	27489968	FBgn0039520	0.097
br0	3R	15442246	15476193	FBgn0286071	0.063
br0	3R	17265278	17265821	FBgn0265197	0.125
br0	3R	4852813	4869979	FBgn0003002	0.179
br0	3R	29149896	29151794	FBgn0041588	0.002
br0	3R	27919844	27921089	FBgn0039557	0.102
br0	3R	30166631	30171207	FBgn0051028	0.011
br0	3R	8000548	8001309	FBgn0266598	0.038
br0	3R	6301804	6303653	FBgn0037424	0.05
br0	3R	19652369	19657866	FBgn0038725	0.037
br0	3R	18252843	18255487	FBgn0263757	0.08
br0	3R	25109226	25112516	FBgn0039277	0.06
br0	3R	25249348	25258672	FBgn0039302	0.037
br0	3R	26876630	26880459	FBgn0039461	0.03
br0	3R	11412522	11416142	FBgn0037894	0.019
br0	3R	30742880	30744474	FBgn0039799	0.084
br0	3R	31098868	31101169	FBgn0039817	0.075
br0	3R	18650121	18659309	FBgn0051224	0.083
br0	3R	20580683	20581522	FBgn0054008	0.027
br0	3R	11958535	11960909	FBgn0013276	0.035
br0	3R	29863701	29868895	FBgn0039714	0.042
br0	3R	10779569	10780825	FBgn0037832	0.082
br0	3R	10255349	10261849	FBgn0037802	0.043
br0	3R	6695148	6696271	FBgn0004781	0.058
br0	3R	7420765	7423057	FBgn0037502	0.028
br4	3R	18671679	18672094	FBgn0051230	0.12
br0	3R	25329530	25331203	FBgn0039328	0.065
br4	3R	14111151	14112166	FBgn0038204	0.042
br0	3R	24947632	24949539	FBgn0285912	0
br0	3R	11797244	11813207	FBgn0051116	0.069
br0	3R	5754932	5758997	FBgn0266672	0
br0	3R	4986500	5011031	FBgn0037292	0.067
br0	3R	25999851	26000761	FBgn0002735	0.065
br0	3R	5607275	5613112	FBgn0017550	0.128
br0	3R	9332064	9334714	FBgn0037679	0.076
br0	3R	10811581	10815047	FBgn0037837	0.123
br0	3R	27291535	27292209	FBgn0040609	0.068
br1	3R	13038375	13040184	FBgn0038113	0.064
br2	3R	7913851	7916550	FBgn0014931	0.088
br0	3R	15532137	15537292	FBgn0267408	0.011
br0	3R	13049398	13051453	FBgn0038115	0.012
br0	3R	19897372	19903689	FBgn0038745	0.084
br0	3R	15337908	15343256	FBgn0038321	0.085
br0	3R	22032150	22034286	FBgn0266538	0.025
br0	3R	4403076	4407182	FBgn0263594	0.086
br0	3R	21877870	21878686	FBgn0083984	0.165
br0	3R	25832230	25842878	FBgn0039378	0.074
br0	3R	7545733	7549124	FBgn0015568	0.068
br0	3R	21318300	21349601	FBgn0038881	0.117
br0	3R	11815206	11819339	FBgn0259139	0.077
br0	3R	16368855	16370533	FBgn0038423	0.112
br0	3R	29794597	29795805	FBgn0262112	0.039
br0	3R	25023256	25024482	FBgn0039258	0.018
br0	3R	26133154	26137148	FBgn0039415	0.045
br0	3R	25318550	25320101	FBgn0039325	0.03
br0	3R	5522299	5523120	FBgn0264427	0.086
br0	3R	10737592	10751228	FBgn0004841	0.082
br0	3R	29804290	29807127	FBgn0002924	0.053
br0	3R	22702007	22704338	FBgn0039008	0.075
br0	3R	13779624	13780795	FBgn0259721	0.081
br0	3R	11949680	11954038	FBgn0051211	0.055
br0	3R	19607254	19609322	FBgn0038717	0.029
br0	3R	12138833	12158595	FBgn0037993	0.115
br1	3R	24830301	24830973	FBgn0262962	0.246
br0	3R	12434098	12435643	FBgn0038049	0.061
br0	3R	9747875	9751094	FBgn0005777	0.059
br0	3R	7094596	7124185	FBgn0261238	0.12
br0	3R	7797078	7798771	FBgn0042101	0.048
br0	3R	11244302	11246862	FBgn0037891	0.064
br0	3R	24328455	24333316	FBgn0039182	0.023
br4	3R	14256108	14256930	FBgn0262808	0.097
br0	3R	15230585	15231686	FBgn0085345	0.068
br0	3R	28146880	28240526	FBgn0085383	0.24
br0	3R	27582840	27586376	FBgn0040080	0.053
br0	3R	5822026	5824532	FBgn0037383	0.484
br0	3R	10047252	10048797	FBgn0037779	0.037
br0	3R	15328729	15330408	FBgn0000533	0.024
br0	3R	27065436	27065807	FBgn0264563	0.062
br0	3R	27695235	27696531	FBgn0263025	0.015
br0	3R	17149667	17150455	FBgn0264291	0.103
br0	3R	14124163	14125548	FBgn0010340	0.111
br0	3R	29912991	29914346	FBgn0039722	0.056
br0	3R	17150587	17151630	FBgn0038490	0.035
br0	3R	11765038	11779128	FBgn0265276	0.14
br0	3R	7912017	7913290	FBgn0014930	0.093
br0	3R	20581770	20585833	FBgn0038809	0.067
br0	3R	19094394	19094905	FBgn0038678	0.136
br0	3R	27228673	27229468	FBgn0261996	0.038
br0	3R	7144724	7151270	FBgn0037478	0.078
br0	3R	16441843	16443007	FBgn0038428	0.038
br0	3R	13964885	13967075	FBgn0015270	0.047
br0	3R	21083043	21097827	FBgn0038853	0.126
br0	3R	15227605	15229408	FBgn0038306	0.032
br0	3R	6109642	6111034	FBgn0046876	0.073
br0	3R	14358356	14361786	FBgn0051320	0.109
br4	3R	17417467	17418042	FBgn0053333	0.113
br2	3R	17031802	17033515	FBgn0051268	0.099
br0	3R	23996262	23997017	FBgn0051184	0.067
br0	3R	14262387	14263367	FBgn0038219	0.061
br0	3R	23481865	23483541	FBgn0051225	0.02
br0	3R	19948443	19948907	FBgn0038756	0.159
br0	3R	4781120	4784722	FBgn0037276	0.033
br0	3R	31744282	31745178	FBgn0039870	0.028
br0	3R	9066343	9237682	FBgn0003165	0.213
br0	3R	26947830	26949682	FBgn0039463	0.105
br0	3R	29905464	29906448	FBgn0039719	0.021
br0	3R	20008947	20011712	FBgn0038760	0.234
br0	3R	21350846	21377401	FBgn0002781	0.049
br0	3R	25275790	25277212	FBgn0039311	0.04
br1	3R	12396007	12398929	FBgn0038034	0.066
br0	3R	26318355	26362588	FBgn0053970	0.058
br0	3R	15370036	15372212	FBgn0038332	0.061
br0	3R	10408618	10412869	FBgn0024957	0.019
br0	3R	12360008	12363255	FBgn0038017	0.072
br0	3R	20578222	20579850	FBgn0023212	0.119
br2	3R	20986504	20987936	FBgn0263400	0.153
br0	3R	27561675	27582241	FBgn0027492	0.168
br0	3R	27251112	27256463	FBgn0011289	0.082
br0	3R	22694959	22697990	FBgn0263986	0.018
br0	3R	25983013	25995737	FBgn0015269	0.041
br0	3R	17137893	17138865	FBgn0038485	0.045
br0	3R	5508842	5523328	FBgn0010399	0.057
br0	3R	25776276	25777198	FBgn0039369	0.098
br0	3R	23070516	23112730	FBgn0039054	0.157
br0	3R	18674626	18677539	FBgn0286828	0.105
br0	3R	10101420	10110121	FBgn0028734	0.2
br0	3R	30584020	30587302	FBgn0039789	0.043
br1	3R	12061070	12062944	FBgn0037988	0.055
br0	3R	10873038	10875582	FBgn0037849	0.062
br0	3R	21620304	21660871	FBgn0011766	0.269
br4	3R	21736513	21736849	FBgn0262143	0.004
br0	3R	2554162	3263582	FBgn0267430	0.123
br0	3R	25117218	25122920	FBgn0051510	0.098
br1	3R	12208159	12210360	FBgn0037996	0.014
br0	3R	17673732	17682515	FBgn0038535	0.152
br0	3R	12630647	12633188	FBgn0260444	0.028
br0	3R	16481861	16482452	FBgn0038437	0.028
br0	3R	15834648	15836021	FBgn0038369	0.223
br0	3R	18725399	18726434	FBgn0038645	0.069
br0	3R	8308881	8310778	FBgn0037570	0.072
br0	3R	22381340	22382147	FBgn0263047	0.061
br0	3R	24319000	24328619	FBgn0011785	0.049
br0	3R	23593625	23596273	FBgn0039092	0.018
br0	3R	9535625	9551806	FBgn0037705	0.195
br0	3R	16645072	16647004	FBgn0038454	0.068
br0	3R	18693293	18693711	FBgn0038643	0
br0	3R	14559166	14560054	FBgn0038238	0.122
br4	3R	20873938	20874522	FBgn0038838	0.133
br0	3R	11967708	11971686	FBgn0260743	0.04
br0	3R	31800963	31802774	FBgn0039879	0.042
br0	3R	24901116	24903048	FBgn0039246	0.059
br0	3R	31126149	31127335	FBgn0039820	0
br0	3R	14886456	14889146	FBgn0067629	0.067
br0	3R	22899284	22961731	FBgn0017590	0.074
br0	3R	29934582	29935888	FBgn0039726	0.02
br0	3R	23808285	23819237	FBgn0260634	0.128
br0	3R	4307435	4310947	FBgn0037231	0.066
br0	3R	10753331	10755634	FBgn0037829	0.042
br0	3R	5821972	5822435	FBgn0284081	0.075
br0	3R	6218318	6221781	FBgn0037412	0.021
br0	3R	10434789	10436704	FBgn0037817	0.035
br1	3R	27959346	27960573	FBgn0051253	0.067
br0	3R	24634625	24635165	FBgn0262858	0.141
br0	3R	13717454	13718176	FBgn0267383	0
br0	3R	28756999	28758234	FBgn0039598	0.044
br0	3R	9874681	9988876	FBgn0287598	0.168
br0	3R	19044882	19094270	FBgn0004876	0.104
br0	3R	29716254	29716896	FBgn0039685	0.071
br0	3R	25897476	25899744	FBgn0039387	0.041
br0	3R	15310193	15315197	FBgn0004117	0.256
br6	3R	10338342	10340872	FBgn0037811	0.071
br0	3R	30037003	30037730	FBgn0041102	0.124
br0	3R	14899606	14900277	FBgn0262514	0
br0	3R	15704676	15708434	FBgn0038354	0.088
br0	3R	10786481	10788226	FBgn0037834	0.012
br0	3R	18899423	18901019	FBgn0003248	0.059
br0	3R	9367603	9394546	FBgn0000723	0.058
br0	3R	30164692	30166419	FBgn0051030	0.05
br0	3R	14092504	14096835	FBgn0038199	0.217
br0	3R	5355092	5356748	FBgn0037313	0.09
br0	3R	11242208	11243999	FBgn0037890	0.065
br0	3R	25637843	25651874	FBgn0039350	0.164
br0	3R	8059284	8087049	FBgn0037546	0.065
br0	3R	19028931	19030159	FBgn0015781	0.015
br1	3R	22115471	22117249	FBgn0051424	0.085
br0	3R	6661427	6678590	FBgn0002522	0.129
br0	3R	9740899	9742844	FBgn0037737	0.173
br0	3R	7315724	7317207	FBgn0037498	0.021
br0	3R	5627852	5632033	FBgn0051551	0.029
br0	3R	24655160	24659379	FBgn0039215	0.067
br1	3R	28755484	28756979	FBgn0039597	0.067
br0	3R	11741890	11744027	FBgn0037943	0.053
br0	3R	17088280	17091938	FBgn0038478	0.087
br0	3R	23752876	23754623	FBgn0028684	0.053
br0	3R	20757269	20762369	FBgn0051195	0.066
br0	3R	13695263	13700838	FBgn0028487	0.067
br0	3R	12713103	12722442	FBgn0002719	0.082
br0	3R	30216484	30216938	FBgn0000279	0.127
br0	3R	18659618	18661126	FBgn0027841	0.088
br0	3R	31746445	31747558	FBgn0261479	0.038
br0	3R	29795697	29799354	FBgn0039696	0.031
br0	3R	31196916	31203722	FBgn0039827	0.029
br0	3R	15371957	15374237	FBgn0038331	0.19
br1	3R	18902338	18902933	FBgn0085313	0.004
br1	3R	29928701	29930386	FBgn0051202	0
br0	3R	25033876	25039249	FBgn0039261	0.091
br0	3R	8794684	8796966	FBgn0037630	0
br0	3R	7272617	7309629	FBgn0267337	0.126
br0	3R	9763650	9766135	FBgn0037746	0.022
br0	3R	21098229	21101718	FBgn0038854	0.012
br0	3R	9015446	9016822	FBgn0037656	0.055
br0	3R	27294286	27322325	FBgn0039510	0.015
br0	3R	9504656	9505865	FBgn0037700	0.048
br0	3R	20894452	20897320	FBgn0038839	0.124
br0	3R	29587237	29588104	FBgn0039670	0.092
br0	3R	31751825	31754705	FBgn0039872	0.001
br0	3R	15832708	15833432	FBgn0263023	0.099
br1	3R	28790522	28791461	FBgn0039599	0.021
br0	3R	7067401	7071624	FBgn0037466	0.039
br2	3R	23682503	23683980	FBgn0039101	0.049
br0	3R	31611046	31615375	FBgn0011655	0.119
br0	3R	25074877	25076382	FBgn0039274	0.134
br0	3R	29995357	29997034	FBgn0039731	0.015
br0	3R	24922473	24925160	FBgn0039250	0.029
br0	3R	23781765	23801634	FBgn0015513	0.042
br0	3R	11750931	11764457	FBgn0017581	0.159
br0	3R	8356978	8359964	FBgn0020249	0.067
br0	3R	21370918	21373575	FBgn0267651	0.075
br1	3R	22747690	22749056	FBgn0051139	0.066
br0	3R	24769351	24770933	FBgn0040600	0.197
br0	3R	18733106	18743594	FBgn0024329	0.031
br0	3R	26996980	27057935	FBgn0004842	0.05
br0	3R	26961064	26964817	FBgn0039465	0.114
br0	3R	24101600	24105763	FBgn0013343	0.21
br0	3R	15348048	15350391	FBgn0261679	0.009
br0	3R	19886255	19888206	FBgn0002940	0.106
br0	3R	29034573	29037062	FBgn0027873	0.007
br0	3R	14056945	14087978	FBgn0038197	0.21
br0	3R	25613666	25614451	FBgn0039346	0.243
br0	3R	24107391	24108358	FBgn0039147	0.023
br0	3R	22372835	22375579	FBgn0038952	0.079
br0	3R	24650125	24653376	FBgn0000139	0.038
br0	3R	18242531	18250550	FBgn0020238	0.279
br0	3R	17080244	17084781	FBgn0038476	0.036
br0	3R	25491460	25493262	FBgn0039341	0.035
br0	3R	10878204	10879319	FBgn0037850	0.039
br0	3R	31759404	31761579	FBgn0039873	0
br0	3R	11499984	11505951	FBgn0037908	0.082
br0	3R	4712882	4714182	FBgn0037270	0.054
br0	3R	17733598	17734381	FBgn0038540	0.044
br0	3R	22421161	22423302	FBgn0038965	0.15
br0	3R	28872905	28875031	FBgn0039609	0
br0	3R	26401909	26403656	FBgn0039424	0
br0	3R	31580951	31588244	FBgn0003268	0.015
br0	3R	9240757	9245869	FBgn0260935	0.026
br0	3R	6656030	6657442	FBgn0026566	0.041
br0	3R	8013791	8016610	FBgn0037540	0.058
br2	3R	29816738	29817764	FBgn0039703	0.027
br0	3R	23487501	23489180	FBgn0039080	0
br0	3R	27623359	27626011	FBgn0039529	0.054
br0	3R	18663738	18665307	FBgn0044871	0.044
br0	3R	29619065	29620758	FBgn0039674	0.06
br0	3R	4441415	4462883	FBgn0051522	0.112
br0	3R	5591763	5595356	FBgn0283535	0.102
br0	3R	18573091	18589459	FBgn0023083	0.093
br0	3R	11435850	11437523	FBgn0037902	0.038
br0	3R	24147436	24148967	FBgn0051133	0.052
br0	3R	6010573	6011932	FBgn0037395	0.018
br0	3R	20748184	20749074	FBgn0265606	0.04
br0	3R	24373456	24375661	FBgn0039196	0.07
br0	3R	20735623	20738414	FBgn0004107	0.004
br0	3R	16272452	16304768	FBgn0250823	0.206
br4	3R	10340949	10341668	FBgn0037812	0.065
br0	3R	11787176	11789393	FBgn0037950	0.065
br0	3R	27172090	27194267	FBgn0004197	0.057
br0	3R	12028070	12031757	FBgn0260231	0.08
br0	3R	7722417	7724715	FBgn0037512	0.043
br0	3R	9570414	9571623	FBgn0037714	0.028
br0	3R	24861659	24862165	FBgn0039237	0.041
br0	3R	21370918	21373575	FBgn0267652	0.075
br0	3R	10856807	10858066	FBgn0037844	0.047
br0	3R	21365609	21368279	FBgn0261839	0.071
br0	3R	11231912	11232539	FBgn0037883	0.179
br0	3R	31790592	31793907	FBgn0039877	0.084
br0	3R	22586149	22586625	FBgn0014949	0
br0	3R	14122654	14124474	FBgn0038206	0.067
br0	3R	30423032	30423929	FBgn0039764	0.248
br0	3R	16149369	16151312	FBgn0038402	0.015
br0	3R	25184383	25192806	FBgn0039286	0.1
br0	3R	13780964	13782082	FBgn0038183	0.065
br0	3R	16305758	16308700	FBgn0038412	0.144
br0	3R	20577053	20578131	FBgn0038806	0.163
br0	3R	18164661	18165439	FBgn0022943	0.033
br0	3R	9628691	9630851	FBgn0005585	0.076
br0	3R	25485618	25490936	FBgn0040212	0.092
br0	3R	8780113	8780789	FBgn0053189	0.034
br0	3R	13260356	13262227	FBgn0040551	0.131
br0	3R	20042757	20048716	FBgn0064119	0.049
br0	3R	17687818	17718350	FBgn0261885	0.131
br0	3R	27157948	27159781	FBgn0039494	0.024
br0	3R	28636411	28638799	FBgn0039591	0.049
br0	3R	11820381	11822493	FBgn0037955	0.03
br0	3R	18236192	18239602	FBgn0011701	0.189
br0	3R	22749014	22750597	FBgn0086253	0.046
br0	3R	17320004	17366119	FBgn0038498	0.124
br0	3R	15483158	15484699	FBgn0019940	0.057
br1	3R	12033142	12035525	FBgn0037985	0.047
br0	3R	17719454	17722955	FBgn0261987	0.027
br0	3R	25237614	25238895	FBgn0039297	0.037
br0	3R	18267789	18271172	FBgn0038592	0.211
br0	3R	14745901	14751246	FBgn0038257	0.091
br0	3R	25025235	25029351	FBgn0015240	0.049
br0	3R	26622451	26623543	FBgn0039436	0.05
br0	3R	5685855	5712837	FBgn0261261	0.053
br1	3R	17407876	17409460	FBgn0038505	0.056
br0	3R	23723331	23731499	FBgn0039109	0.063
br0	3R	14225098	14226762	FBgn0027563	0.013
br0	3R	27547775	27559145	FBgn0004387	0.062
br0	3R	16360329	16368306	FBgn0038422	0.047
br0	3R	14032371	14035041	FBgn0038195	0.06
br0	3R	9726020	9730872	FBgn0262477	0.15
br0	3R	27703379	27706751	FBgn0039543	0.065
br0	3R	24660197	24661851	FBgn0020018	0.01
br0	3R	20503102	20503746	FBgn0002869	0.08
br0	3R	31204180	31210730	FBgn0267435	0.025
br0	3R	5589601	5591459	FBgn0014366	0.01
br0	3R	5255444	5256681	FBgn0037305	0.012
br1	3R	9258964	9260400	FBgn0037670	0.123
br0	3R	17033588	17036045	FBgn0038469	0.061
br2	3R	11625051	11626638	FBgn0037923	0.058
br0	3R	6267591	6268757	FBgn0037418	0.021
br0	3R	9553696	9555408	FBgn0037708	0.012
br0	3R	18251115	18251539	FBgn0038589	0
br0	3R	10262123	10263899	FBgn0040078	0.037
br0	3R	10768001	10777374	FBgn0266446	0.096
br0	3R	13667046	13674542	FBgn0038165	0.127
br2	3R	9256689	9257716	FBgn0037668	0
br0	3R	10312039	10331353	FBgn0266717	0.038
br0	3R	22750901	22794030	FBgn0039026	0.153
br0	3R	25381065	25382781	FBgn0039332	0.01
br0	3R	29113071	29116197	FBgn0039635	0.022
br0	3R	10073821	10075373	FBgn0037786	0.041
br0	3R	10428137	10428424	FBgn0278600	0.17
br0	3R	12383336	12385624	FBgn0038029	0.087
br0	3R	19929277	20008512	FBgn0038755	0.098
br0	3R	30476684	30478849	FBgn0260440	0.065
br0	3R	19890689	19898738	FBgn0038744	0.107
br0	3R	13522951	13523535	FBgn0038157	0.135
br0	3R	11170817	11172664	FBgn0026315	0.031
br0	3R	12258737	12302785	FBgn0003651	0.152
br0	3R	28026615	28090740	FBgn0085391	0.251
br0	3R	13694053	13695513	FBgn0038170	0.03
br0	3R	24043056	24048265	FBgn0005649	0.104
br0	3R	27662439	27677099	FBgn0039536	0.017
br4	3R	15774772	15775342	FBgn0266734	0.133
br0	3R	5258336	5262692	FBgn0037307	0.045
br0	3R	18226396	18228718	FBgn0262559	0.037
br0	3R	5414527	5458394	FBgn0037326	0.117
br0	3R	30693572	30695498	FBgn0039796	0.022
br1	3R	12237138	12239266	FBgn0038007	0.044
br0	3R	5791879	5793383	FBgn0037377	0.013
br0	3R	9756491	9759313	FBgn0037743	0.095
br0	3R	26470078	26535217	FBgn0039431	0.134
br0	3R	17073942	17079945	FBgn0038475	0.057
br2	3R	12195294	12195574	FBgn0263404	0
br0	3R	13287655	13288813	FBgn0038132	0.194
br0	3R	25046323	25047409	FBgn0039264	0.073
br0	3R	22308663	22324094	FBgn0263117	0.159
br0	3R	24871202	24876654	FBgn0039240	0.112
br4	3R	31393582	31395304	FBgn0051002	0.025
br0	3R	10413301	10414242	FBgn0037815	0.018
br0	3R	30827819	30842034	FBgn0039804	0.084
br0	3R	12431321	12432556	FBgn0086134	0.042
br0	3R	4719458	4731878	FBgn0027570	0.06
br2	3R	17403272	17403718	FBgn0085309	0.13
br0	3R	11679743	11680976	FBgn0037933	0.036
br0	3R	5226158	5227526	FBgn0037299	0.067
br0	3R	11559896	11567054	FBgn0037912	0.042
br0	3R	4811444	4816025	FBgn0037279	0.066
br0	3R	13382106	13385283	FBgn0038145	0.084
br0	3R	5240014	5240735	FBgn0053293	0.185
br0	3R	19865417	19875678	FBgn0038740	0.053
br0	3R	29765995	29794113	FBgn0001297	0.203
br0	3R	31127965	31130666	FBgn0039821	0.009
br0	3R	31572143	31575707	FBgn0028968	0.021
br0	3R	14314854	14315716	FBgn0013767	0.075
br0	3R	22087075	22088501	FBgn0040582	0.131
br0	3R	15965446	15968138	FBgn0038390	0.051
br0	3R	21044068	21044905	FBgn0038847	0.116
br0	3R	30043341	30044886	FBgn0003512	0.053
br0	3R	7907333	7909721	FBgn0024909	0.047
br2	3R	14234984	14244677	FBgn0262983	0.156
br0	3R	16617950	16619878	FBgn0038450	0.043
br3	3R	21409123	21409924	FBgn0051438	0.071
br0	3R	25899903	25902172	FBgn0051091	0.02
br0	3R	21163778	21165161	FBgn0038866	0.017
br0	3R	21664389	21666676	FBgn0038894	0
br0	3R	31775049	31776652	FBgn0039876	0.1
br0	3R	16613398	16614391	FBgn0022344	0.045
br0	3R	17805679	17807085	FBgn0038550	0.029
br0	3R	15825747	15830321	FBgn0038366	0.025
br0	3R	22584773	22586209	FBgn0038989	0.028
br0	3R	15320756	15325279	FBgn0026441	0.098
br0	3R	15925629	15927577	FBgn0085305	0.184
br0	3R	22497215	22520078	FBgn0038980	0.147
br0	3R	23355220	23356064	FBgn0016119	0.071
br0	3R	10062624	10063327	FBgn0053630	0
br0	3R	21116254	21117899	FBgn0010770	0.002
br0	3R	23091724	23095184	FBgn0039049	0.043
br0	3R	14035018	14036398	FBgn0038196	0.173
br0	3R	6605997	6608914	FBgn0250846	0.095
br0	3R	17725777	17733207	FBgn0016650	0.042
br4	3R	30237094	30237734	FBgn0263402	0
br0	3R	18598691	18600097	FBgn0038630	0.073
br0	3R	5633627	5634640	FBgn0037354	0.075
br4	3R	16990334	16991878	FBgn0038461	0.076
br0	3R	29226204	29227725	FBgn0039655	0.016
br2	3R	15789473	15792579	FBgn0000246	0.057
br3	3R	7054586	7058671	FBgn0026563	0.046
br3	3R	16993016	16994532	FBgn0051274	0
br0	3R	13329070	13334166	FBgn0038139	0.068
br0	3R	31216145	31219630	FBgn0039830	0.112
br0	3R	10868708	10870555	FBgn0037848	0.054
br0	3R	21219077	21222843	FBgn0038870	0.015
br0	3R	5552823	5554316	FBgn0086768	0.071
br0	3R	8244055	8248054	FBgn0064126	0.056
br0	3R	21378977	21381970	FBgn0004110	0.099
br4	3R	17418759	17419294	FBgn0262023	0.119
br0	3R	26055657	26056547	FBgn0039403	0.076
br0	3R	7770860	7771756	FBgn0037516	0.062
br0	3R	30056859	30058131	FBgn0085346	0.062
br2	3R	18564264	18565173	FBgn0262823	0.187
br0	3R	16625238	16639771	FBgn0285925	0.09
br0	3R	16154982	16171766	FBgn0063649	0.127
br1	3R	22528920	22530572	FBgn0053099	0.035
br0	3R	15079320	15095631	FBgn0038286	0.166
br0	3R	27652760	27653363	FBgn0027494	0.046
br0	3R	25071126	25072712	FBgn0039272	0.017
br1	3R	5224139	5225542	FBgn0040682	0.072
br0	3R	24833952	24840488	FBgn0039232	0.171
br0	3R	4251894	4253043	FBgn0250821	0
br0	3R	14328051	14329608	FBgn0003480	0.053
br0	3R	30000530	30003678	FBgn0039734	0.025
br0	3R	11237815	11240114	FBgn0051388	0.027
br0	3R	18403026	18404726	FBgn0264816	0.047
br0	3R	15214762	15218874	FBgn0038303	0.026
br0	3R	11236286	11237624	FBgn0051441	0.058
br0	3R	18759236	18795169	FBgn0038652	0.13
br0	3R	28875621	28877805	FBgn0039611	0.029
br0	3R	21362968	21365290	FBgn0266170	0.054
br0	3R	8651391	8652916	FBgn0000447	0.014
br0	3R	25245955	25247514	FBgn0039300	0.075
br3	3R	15833462	15834425	FBgn0263022	0.024
br0	3R	22758810	22761076	FBgn0039022	0.027
br0	3R	23677358	23678421	FBgn0039098	0.057
br0	3R	29037058	29039071	FBgn0039626	0.056
br0	3R	19164211	19170576	FBgn0010768	0.157
br0	3R	31458380	31459869	FBgn0039848	0
br0	3R	17402362	17403288	FBgn0085308	0.133
br0	3R	8651084	8651493	FBgn0037602	0.044
br0	3R	29738275	29741952	FBgn0039690	0.038
br0	3R	4218463	4220130	FBgn0051516	0.065
br0	3R	12662831	12673959	FBgn0038073	0.064
br0	3R	7348849	7349552	FBgn0262982	0.106
br3	3R	25806445	25806961	FBgn0250831	0.083
br4	3R	13838240	13839934	FBgn0051495	0.135
br0	3R	5478390	5483906	FBgn0015402	0.075
br0	3R	30171438	30174551	FBgn0002773	0.106
br0	3R	17433991	17434430	FBgn0264899	0.013
br0	3R	15358481	15361657	FBgn0026634	0.062
br0	3R	16652446	16655662	FBgn0051217	0.024
br0	3R	25851632	25853989	FBgn0039379	0.062
br1	3R	15788521	15789494	FBgn0038361	0
br0	3R	14697689	14724261	FBgn0262127	0.125
br0	3R	30597004	30599296	FBgn0051019	0.02
br0	3R	10122365	10125664	FBgn0001321	0.082
br4	3R	25830061	25830228	FBgn0261061	0.173
br0	3R	23281201	23284123	FBgn0025781	0.024
br0	3R	14898739	14899617	FBgn0038275	0.099
br0	3R	24945237	24947400	FBgn0039254	0.03
br0	3R	18158701	18159471	FBgn0038568	0
br0	3R	25047706	25049455	FBgn0039265	0.035
br0	3R	19373757	19374789	FBgn0038697	0.135
br0	3R	18252843	18255487	FBgn0263738	0.042
br0	3R	9335170	9337459	FBgn0037680	0.063
br0	3R	30503665	30505661	FBgn0051014	0.026
br4	3R	17420638	17420989	FBgn0262024	0.08
br0	3R	20021704	20026482	FBgn0243511	0.043
br0	3R	29722538	29723013	FBgn0085325	0.05
br0	3R	29685736	29689311	FBgn0039682	0.027
br0	3R	10696534	10703316	FBgn0020385	0.023
br0	3R	24393896	24457157	FBgn0000036	0.256
br0	3R	17625268	17626086	FBgn0038530	0.027
br0	3R	9404385	9407857	FBgn0037689	0.048
br0	3R	15275522	15276474	FBgn0038313	0.06
br0	3R	21354445	21359768	FBgn0267649	0.085
br0	3R	23695221	23696245	FBgn0039104	0.048
br0	3R	21883924	21884454	FBgn0038914	0.111
br0	3R	11984862	11993315	FBgn0260745	0.044
br0	3R	20816445	20818929	FBgn0038828	0.117
br0	3R	16323415	16325128	FBgn0038414	0.042
br0	3R	9999771	10001276	FBgn0037773	0.072
br0	3R	18687556	18692719	FBgn0038642	0.026
br0	3R	10972381	11050175	FBgn0083950	0.163
br0	3R	29806811	29815047	FBgn0000247	0.046
br0	3R	12526188	12529076	FBgn0028374	0.038
br0	3R	17014576	17027987	FBgn0004577	0.017
br0	3R	30039719	30043071	FBgn0003510	0.035
br0	3R	18404940	18406002	FBgn0038619	0.059
br0	3R	22487039	22488110	FBgn0038976	0.1
br0	3R	24230562	24250248	FBgn0043884	0.125
br3	3R	11750333	11750916	FBgn0262364	0.06
br0	3R	22389780	22392349	FBgn0038957	0.131
br0	3R	20499992	20501427	FBgn0038797	0.057
br0	3R	14630478	14641776	FBgn0038247	0.012
br0	3R	4174632	4186751	FBgn0037213	0.164
br0	3R	20810804	20816190	FBgn0038827	0.027
br0	3R	8105332	8122294	FBgn0243512	0.158
br0	3R	26425290	26425781	FBgn0085320	0.116
br0	3R	25811911	25813134	FBgn0011273	0.059
br0	3R	24934869	24938222	FBgn0020626	0.063
br1	3R	25103670	25109032	FBgn0054027	0.09
br0	3R	12998089	13008404	FBgn0038108	0.076
br0	3R	22639808	22683827	FBgn0266418	0.095
br0	3R	25287474	25288930	FBgn0039315	0.038
br0	3R	22367536	22372746	FBgn0267385	0.041
br0	3R	6389162	6405895	FBgn0037443	0.112
br0	3R	19905164	19914272	FBgn0038747	0.083
br0	3R	29128584	29130972	FBgn0039638	0.057
br0	3R	7909598	7911779	FBgn0004901	0.048
br0	3R	15853868	15857470	FBgn0038376	0.035
br0	3R	15889194	15896078	FBgn0038380	0.067
br0	3R	29827281	29835101	FBgn0039705	0.03
br0	3R	12460414	12462418	FBgn0038057	0.03
br0	3R	20593139	20612540	FBgn0023097	0.078
br0	3R	24814262	24814930	FBgn0083986	0.063
br0	3R	5787337	5789384	FBgn0037376	0.054
br0	3R	4429798	4433895	FBgn0037249	0.032
br1	3R	5369540	5371744	FBgn0085306	0.038
br0	3R	27634625	27636060	FBgn0039531	0.08
br0	3R	31812609	31846570	FBgn0039883	0.085
br3	3R	21738345	21739110	FBgn0054034	0.102
br0	3R	7978959	7979614	FBgn0010401	0.031
br0	3R	8319025	8333792	FBgn0003129	0.075
br0	3R	30425427	30428276	FBgn0039767	0.045
br3	3R	11554145	11554869	FBgn0037910	0.095
br0	3R	22042191	22079321	FBgn0264491	0.203
br0	3R	23388373	23388898	FBgn0051515	0.075
br0	3R	13030913	13031598	FBgn0002354	0.152
br0	3R	13373104	13379775	FBgn0038143	0.094
br0	3R	19665007	19670827	FBgn0038727	0.074
br0	3R	15259864	15263458	FBgn0263755	0.095
br0	3R	29197556	29199211	FBgn0039648	0
br0	3R	6686728	6688039	FBgn0004777	0.057
br3	3R	7363307	7363773	FBgn0004175	0.06
br0	3R	26041736	26049911	FBgn0001139	0.169
br0	3R	7325597	7326459	FBgn0265423	0.178
br1	3R	12991449	12993201	FBgn0041710	0.047
br0	3R	27700361	27703445	FBgn0045862	0.099
br0	3R	23227727	23248903	FBgn0039064	0.114
br0	3R	18669390	18674679	FBgn0038638	0.044
br0	3R	27767966	27905843	FBgn0085382	0.114
br0	3R	23062713	23067259	FBgn0039048	0.043
br0	3R	31777020	31790681	FBgn0005632	0.043
br0	3R	28641585	28642891	FBgn0039592	0.045
br1	3R	6368965	6371115	FBgn0037439	0.062
br0	3R	26634885	26635998	FBgn0051081	0.013
br0	3R	7814361	7855392	FBgn0085413	0.065
br0	3R	27121618	27124688	FBgn0039491	0.042
br0	3R	26126659	26127868	FBgn0039413	0.13
br0	3R	4649176	4654624	FBgn0087013	0.048
br0	3R	12996876	12997726	FBgn0265083	0.025
br0	3R	30490074	30491987	FBgn0039779	0.019
br0	3R	27287366	27288526	FBgn0039509	0.039
br0	3R	30602206	30604041	FBgn0051021	0.019
br0	3R	23091724	23095441	FBgn0039050	0.036
br0	3R	5548115	5551168	FBgn0014342	0.096
br0	3R	18361994	18364277	FBgn0038607	0.073
br0	3R	26455462	26456141	FBgn0023178	0.09
br0	3R	22616511	22618300	FBgn0051161	0.075
br0	3R	7244232	7246969	FBgn0037489	0.036
br0	3R	8747798	8754104	FBgn0037624	0.083
br0	3R	21365609	21370249	FBgn0261844	0.104
br0	3R	31252872	31253686	FBgn0039835	0.057
br0	3R	11656149	11673974	FBgn0259227	0.084
br0	3R	12094876	12111420	FBgn0051361	0.105
br0	3R	8997697	8998678	FBgn0037650	0
br0	3R	9627321	9628676	FBgn0037722	0.034
br0	3R	21159238	21161092	FBgn0038865	0.055
br0	3R	31588673	31590392	FBgn0039854	0
br0	3R	25344761	25346921	FBgn0261575	0.034
br0	3R	31617977	31622217	FBgn0039861	0.044
br0	3R	16983510	16987732	FBgn0038460	0.056
br0	3R	26869238	26871995	FBgn0026562	0.014
br0	3R	21365609	21369330	FBgn0261840	0.079
br0	3R	24055080	24057310	FBgn0001230	0.039
br0	3R	13409543	13415286	FBgn0041711	0.054
br0	3R	24360705	24361683	FBgn0039190	0.096
br0	3R	16204194	16205250	FBgn0010438	0.07
br0	3R	24172628	24184144	FBgn0039161	0.199
br0	3R	20042757	20048716	FBgn0260466	0.049
br2	3R	24149020	24150203	FBgn0267339	0.092
br0	3R	20628972	20634732	FBgn0015279	0.059
br0	3R	13398526	13401862	FBgn0038149	0.047
br0	3R	23405509	23407402	FBgn0259194	0.008
br0	3R	24850627	24851385	FBgn0039233	0.03
br0	3R	16927212	16972236	FBgn0000015	0.172
br1	3R	29026439	29027174	FBgn0039622	0.054
br0	3R	23596561	23599034	FBgn0039093	0.011
br0	3R	20309344	20324196	FBgn0261550	0.086
br0	3R	11975156	11977197	FBgn0037972	0.079
br2	3R	27685632	27688134	FBgn0051055	0.034
br3	3R	22769775	22770307	FBgn0262539	0.05
br0	3R	25483098	25485481	FBgn0259991	0.041
br0	3R	5818794	5821440	FBgn0037382	0.033
br0	3R	8313208	8314864	FBgn0037573	0.056
br0	3R	21397781	21399742	FBgn0038886	0
br0	3R	8643070	8645650	FBgn0037601	0.034
br0	3R	13369648	13370346	FBgn0038142	0
br0	3R	15265591	15266690	FBgn0016691	0.031
br0	3R	20909213	20945530	FBgn0051191	0.151
br0	3R	23927728	23929000	FBgn0264740	0.061
br0	3R	15484730	15485396	FBgn0038343	0
br0	3R	11408792	11409875	FBgn0264694	0.088
br0	3R	21365609	21368279	FBgn0261842	0.032
br3	3R	8678954	8680034	FBgn0053325	0.08
br0	3R	22380128	22381253	FBgn0083985	0.033
br0	3R	22761440	22763711	FBgn0039023	0.037
br0	3R	18746370	18750360	FBgn0260399	0.028
br0	3R	15225576	15227564	FBgn0263979	0.072
br0	3R	24753849	24760513	FBgn0000140	0.029
br0	3R	12403340	12406028	FBgn0038037	0.035
br0	3R	27913777	27916516	FBgn0039554	0.022
br0	3R	12648058	12652910	FBgn0038071	0.064
br0	3R	24805445	24814012	FBgn0027539	0.056
br0	3R	19412689	19460311	FBgn0051221	0.265
br0	3R	20948714	20976239	FBgn0002921	0.161
br2	3R	29835610	29836288	FBgn0260969	0.077
br2	3R	14152885	14153829	FBgn0038209	0.06
br0	3R	4204493	4215314	FBgn0037217	0
br4	3R	29857652	29858936	FBgn0039711	0.049
br0	3R	28599834	28605777	FBgn0001215	0.085
br0	3R	8302686	8304023	FBgn0265351	0.015
br0	3R	14879457	14882631	FBgn0038268	0.135
br0	3R	23288217	23290189	FBgn0039071	0.023
br1	3R	23534900	23536710	FBgn0039086	0.012
br0	3R	9461084	9493677	FBgn0037698	0.167
br0	3R	25242020	25243262	FBgn0039299	0.077
br0	3R	5758680	5781076	FBgn0027608	0.055
br0	3R	26016514	26017470	FBgn0002592	0.181
br0	3R	20770828	20772601	FBgn0046689	0.03
br0	3R	14661176	14663197	FBgn0025808	0.048
br0	3R	22520087	22528663	FBgn0038981	0.053
br0	3R	25477868	25482834	FBgn0039338	0.054
br0	3R	13292052	13293198	FBgn0038134	0.023
br0	3R	14391683	14481713	FBgn0285955	0.124
br0	3R	5960294	5960987	FBgn0040679	0.072
br0	3R	7783843	7786119	FBgn0042102	0.062
br0	3R	27227070	27228561	FBgn0261995	0.063
br0	3R	6690887	6691758	FBgn0004779	0
br0	3R	19603375	19606475	FBgn0038716	0.026
br0	3R	27679291	27680336	FBgn0039538	0.052
br0	3R	25685236	25687370	FBgn0039360	0.068
br0	3R	11168503	11170246	FBgn0026314	0.02
br0	3R	12916056	12934813	FBgn0038092	0.1
br0	3R	14316038	14320494	FBgn0011474	0.123
br0	3R	17811541	17872507	FBgn0261649	0.113
br0	3R	8005924	8008110	FBgn0037537	0.056
br0	3R	22468512	22486969	FBgn0038975	0.109
br0	3R	24187724	24188896	FBgn0039163	0.104
br0	3R	21070557	21073319	FBgn0003257	0.037
br0	3R	15014770	15016034	FBgn0038280	0.029
br0	3R	30418767	30422971	FBgn0027544	0.078
br0	3R	22981459	22998528	FBgn0263390	0.08
br0	3R	15402598	15407070	FBgn0038337	0.024
br0	3R	18680604	18685290	FBgn0284234	0.035
br0	3R	31210966	31213376	FBgn0061476	0.056
br0	3R	15367816	15369945	FBgn0038330	0.041
br0	3R	4830849	4831297	FBgn0037284	0.194
br6	3R	9687060	9692775	FBgn0260463	0.046
br0	3R	25923499	25956270	FBgn0039396	0.141
br0	3R	4465421	4479207	FBgn0051523	0.076
br0	3R	22103414	22105590	FBgn0038931	0.028
br0	3R	16445007	16453821	FBgn0044826	0.112
br0	3R	12017156	12018550	FBgn0037981	0.111
br0	3R	6344029	6345087	FBgn0037433	0.022
br1	3R	28789617	28790483	FBgn0085324	0
br0	3R	4247020	4248313	FBgn0037224	0.084
br0	3R	13040165	13042770	FBgn0003450	0.026
br0	3R	27948711	27952151	FBgn0039562	0.06
br0	3R	16988814	16990419	FBgn0043069	0.015
br0	3R	11157098	11159744	FBgn0040259	0.028
br0	3R	31253659	31254900	FBgn0039836	0.057
br0	3R	21044898	21045842	FBgn0051189	0.023
br0	3R	11819359	11820299	FBgn0019624	0.001
br0	3R	21047462	21048829	FBgn0038849	0.032
br0	3R	19775459	19777280	FBgn0038731	0.038
br0	3R	5555084	5557786	FBgn0037338	0.025
br0	3R	22460662	22462054	FBgn0028688	0.029
br4	3R	13379842	13381509	FBgn0038144	0.087
br0	3R	21119252	21127485	FBgn0283468	0.105
br2	3R	30807117	30807978	FBgn0039802	0.037
br0	3R	16261355	16264115	FBgn0287225	0.065
br0	3R	12950042	12967712	FBgn0040493	0.025
br0	3R	30004785	30010352	FBgn0016685	0.111
br0	3R	23986642	23988738	FBgn0039136	0.06
br0	3R	6457088	6458822	FBgn0037446	0.042
br0	3R	19633418	19642722	FBgn0038721	0.049
br0	3R	21051383	21060800	FBgn0011672	0.105
br0	3R	29801599	29802945	FBgn0039697	0.016
br0	3R	29741972	29745092	FBgn0027518	0.036
br0	3R	11208887	11209849	FBgn0037873	0
br0	3R	29861582	29863902	FBgn0039713	0.054
br0	3R	28820221	28824508	FBgn0039602	0.056
br0	3R	23255070	23258087	FBgn0039067	0.06
br0	3R	28606079	28608372	FBgn0039589	0.052
br0	3R	12260969	12261230	FBgn0264830	0.042
br0	3R	9803486	9809368	FBgn0037760	0.079
br0	3R	23772998	23774127	FBgn0039118	0.049
br0	3R	12550625	12595725	FBgn0038063	0.173
br0	3R	25624805	25626924	FBgn0039349	0.022
br0	3R	29494782	29498923	FBgn0039667	0.085
br0	3R	27094533	27095856	FBgn0039483	0.055
br0	3R	6343002	6343799	FBgn0037432	0.032
br0	3R	11419376	11421693	FBgn0037896	0.005
br0	3R	18161392	18164397	FBgn0038569	0.075
br2	3R	8049673	8050059	FBgn0262363	0
br0	3R	18904933	18905655	FBgn0038658	0.108
br0	3R	28486953	28519398	FBgn0013813	0.019
br0	3R	17796376	17798304	FBgn0038546	0.034
br0	3R	8729790	8731698	FBgn0037621	0.078
br0	3R	13700565	13703164	FBgn0002937	0
br0	3R	14619030	14625703	FBgn0003169	0.129
br0	3R	25082684	25084878	FBgn0004897	0.068
br0	3R	10049199	10051527	FBgn0037780	0.036
br0	3R	20252770	20303942	FBgn0262582	0.186
br3	3R	19875974	19877514	FBgn0038741	0.043
br0	3R	21046032	21047027	FBgn0051207	0.022
br0	3R	10203875	10213007	FBgn0025879	0.097
br1	3R	11164423	11166074	FBgn0040253	0.034
br0	3R	23803859	23859167	FBgn0085384	0.109
br0	3R	16597073	16604861	FBgn0027562	0.059
br0	3R	28675041	28695939	FBgn0039594	0.106
br0	3R	5407183	5412406	FBgn0037324	0.044
br0	3R	14511838	14512691	FBgn0038234	0.112
br0	3R	24382920	24385052	FBgn0039197	0.139
br0	3R	15910372	15918007	FBgn0266566	0.081
br0	3R	15343653	15346176	FBgn0019925	0.072
br0	3R	27083130	27087778	FBgn0039480	0.039
br0	3R	8676915	8678955	FBgn0037611	0.061
br0	3R	15242687	15246614	FBgn0266599	0.061
br0	3R	23249443	23251477	FBgn0039065	0.123
br0	3R	20026487	20028040	FBgn0038765	0.04
br0	3R	14260208	14261213	FBgn0038217	0.023
br0	3R	18221522	18223682	FBgn0038584	0.031
br0	3R	29724159	29724950	FBgn0039687	0.026
br0	3R	17152995	17202130	FBgn0038492	0.033
br2	3R	11235140	11236077	FBgn0037885	0.097
br0	3R	31810460	31812296	FBgn0266268	0.037
br1	3R	22331991	22332559	FBgn0038942	0
br0	3R	29490544	29491150	FBgn0040623	0.105
br0	3R	7214339	7217083	FBgn0037485	0.069
br0	3R	21672303	21719660	FBgn0051176	0.176
br0	3R	10121773	10122320	FBgn0051477	0.053
br0	3R	24528047	24529815	FBgn0039204	0.059
br1	3R	13765756	13767103	FBgn0038179	0.053
br0	3R	18239420	18242159	FBgn0038588	0.031
br0	3R	8314784	8316543	FBgn0037574	0.064
br0	3R	21274243	21276249	FBgn0038878	0.036
br0	3R	17425768	17446499	FBgn0038511	0.056
br0	3R	24050783	24053592	FBgn0026576	0.075
br0	3R	8564105	8569248	FBgn0266916	0.025
br0	3R	17406678	17407534	FBgn0261932	0.147
br0	3R	25262741	25263292	FBgn0039305	0.089
br0	3R	12350815	12352103	FBgn0038014	0
br0	3R	17136111	17137195	FBgn0038484	0.086
br0	3R	12511570	12548229	FBgn0250910	0.072
br0	3R	28853606	28859497	FBgn0265274	0.067
br0	3R	8725479	8726730	FBgn0037618	0.043
br0	3R	31300918	31305384	FBgn0039840	0.051
br0	3R	13450590	13464184	FBgn0038156	0.063
br0	3R	4808336	4812096	FBgn0026417	0
br0	3R	12380869	12382691	FBgn0038028	0.09
br0	3R	6335362	6337196	FBgn0037429	0.023
br0	3R	26866929	26869220	FBgn0001197	0.114
br0	3R	12505793	12508139	FBgn0013278	0.033
br0	3R	22488033	22488955	FBgn0038977	0.055
br0	3R	25815479	25816574	FBgn0039376	0.1
br0	3R	22582028	22583225	FBgn0024558	0.033
br0	3R	31772219	31775163	FBgn0039875	0.057
br0	3R	26619118	26620224	FBgn0039434	0.077
br2	3R	15320378	15320691	FBgn0264832	0.118
br0	3R	8240747	8243792	FBgn0037556	0.114
br0	3R	17404487	17405109	FBgn0262005	0.077
br0	3R	29256485	29257425	FBgn0267104	0.161
br0	3R	5376780	5377975	FBgn0041707	0.017
br0	3R	4248723	4251341	FBgn0037225	0.085
br0	3R	26910775	26912886	FBgn0004510	0.045
br0	3R	12679279	12681375	FBgn0038076	0.015
br0	3R	23963180	23983232	FBgn0051140	0.089
br0	3R	25773334	25775369	FBgn0039366	0.048
br0	3R	17540421	17545148	FBgn0025571	0.018
br0	3R	25618414	25621838	FBgn0039347	0.139
br0	3R	31158156	31169106	FBgn0086704	0.032
br4	3R	28282580	28283548	FBgn0085465	0.023
br2	3R	13854599	13855454	FBgn0038186	0.042
br0	3R	26735417	26736307	FBgn0039453	0
br0	3R	5858083	5862405	FBgn0037391	0.042
br0	3R	20819129	20821848	FBgn0038829	0.16
br3	3R	13185526	13186496	FBgn0038123	0.058
br0	3R	13782288	13785676	FBgn0000454	0.027
br0	3R	25611013	25624662	FBgn0039348	0.053
br0	3R	4197206	4204572	FBgn0037215	0.011
br0	3R	8950246	8963037	FBgn0286204	0.191
br0	3R	8009400	8011018	FBgn0037538	0.044
br0	3R	16358144	16360108	FBgn0259917	0.181
br0	3R	12219881	12221464	FBgn0037999	0.042
br0	3R	15896926	15904643	FBgn0027657	0.086
br0	3R	11137177	11139742	FBgn0037862	0.029
br0	3R	21866172	21867919	FBgn0038909	0.016
br0	3R	13219644	13220578	FBgn0038127	0.113
br0	3R	26057347	26058223	FBgn0039405	0.022
br0	3R	15666183	15690513	FBgn0053207	0.132
br0	3R	26978541	26985706	FBgn0039467	0.107
br0	3R	29933287	29934587	FBgn0260760	0.078
br0	3R	30912754	30930682	FBgn0020912	0.108
br0	3R	30765926	30789202	FBgn0004606	0.152
br0	3R	20056418	20059750	FBgn0038771	0.016
br1	3R	17127126	17128201	FBgn0051269	0.021
br0	3R	26440778	26448991	FBgn0263118	0.092
br0	3R	12121583	12128201	FBgn0037992	0.078
br0	3R	27093143	27094224	FBgn0039482	0.001
br0	3R	26023821	26024579	FBgn0002629	0.08
br0	3R	9260638	9262590	FBgn0037671	0.129
br0	3R	12811145	12817029	FBgn0051345	0.076
br0	3R	25316461	25318111	FBgn0039324	0.012
br0	3R	9065183	9066303	FBgn0037661	0.057
br0	3R	14157560	14160278	FBgn0051327	0.028
br0	3R	23012412	23015475	FBgn0039038	0.046
br0	3R	27989699	27990751	FBgn0039568	0.055
br0	3R	31106362	31109191	FBgn0039818	0.042
br0	3R	19024092	19024853	FBgn0038673	0.101
br0	3R	8094124	8105083	FBgn0037548	0.038
br0	3R	26061268	26063011	FBgn0039408	0.098
br0	3R	7500951	7502376	FBgn0037506	0.055
br0	3R	22580773	22582033	FBgn0028837	0.032
br0	3R	4786284	4812096	FBgn0260794	0.12
br2	3R	30936589	30937102	FBgn0039811	0.13
br0	3R	25995879	25996996	FBgn0262576	0.12
br0	3R	13833497	13837991	FBgn0266464	0.103
br0	3R	8732091	8735837	FBgn0037622	0.013
br0	3R	10223440	10224725	FBgn0037798	0.085
br0	3R	24114043	24116322	FBgn0039151	0.111
br0	3R	11215028	11216287	FBgn0086472	0.071
br0	3R	11897582	11898419	FBgn0085336	0.079
br0	3R	22341236	22342251	FBgn0038945	0.185
br0	3R	12413828	12421251	FBgn0082831	0.039
br0	3R	26727314	26730117	FBgn0040608	0.131
br0	3R	20557930	20559760	FBgn0043457	0.088
br0	3R	30035240	30036870	FBgn0039740	0.083
br0	3R	18400373	18402716	FBgn0038617	0.026
br0	3R	10858202	10859813	FBgn0037845	0
br4	3R	28263871	28264773	FBgn0262587	0.085
br0	3R	18705501	18718916	FBgn0270928	0.155
br0	3R	16060589	16067594	FBgn0038397	0.023
br2	3R	27464189	27467080	FBgn0039518	0.042
br0	3R	11175529	11177910	FBgn0040252	0.05
br0	3R	15802275	15803653	FBgn0038365	0
br0	3R	9770532	9771542	FBgn0037749	0.024
br0	3R	9267019	9270224	FBgn0285911	0.018
br0	3R	4965445	4968485	FBgn0037290	0.057
br0	3R	30045229	30046161	FBgn0002626	0.016
br0	3R	20552635	20554400	FBgn0067782	0.017
br0	3R	6215832	6218199	FBgn0037411	0.077
br0	3R	23680039	23682317	FBgn0040227	0.009
br0	3R	20208201	20209791	FBgn0038775	0.027
br2	3R	20731631	20732707	FBgn0051205	0.059
br0	3R	16594414	16597241	FBgn0038447	0.06
br0	3R	16482694	16484223	FBgn0038438	0.078
br0	3R	23258365	23260602	FBgn0039068	0
br0	3R	16788311	16790021	FBgn0015230	0.045
br0	3R	11437785	11467372	FBgn0046225	0.117
br1	3R	29925226	29926189	FBgn0003358	0.052
br4	3R	28262735	28263622	FBgn0262588	0.115
br0	3R	7052335	7054541	FBgn0024289	0.058
br0	3R	24867934	24870816	FBgn0015625	0.068
br0	3R	21355692	21359768	FBgn0266175	0.069
br0	3R	28669233	28670452	FBgn0053346	0
br0	3R	11578826	11581476	FBgn0037916	0.015
br0	3R	18300195	18301728	FBgn0038601	0.086
br0	3R	14890231	14892387	FBgn0038271	0.039
br0	3R	24857585	24859801	FBgn0051105	0.017
br1	3R	21873739	21874922	FBgn0064912	0.023
br0	3R	27288769	27291592	FBgn0015737	0.025
br0	3R	26692546	26693590	FBgn0039448	0.053
br0	3R	19393360	19395188	FBgn0038702	0.052
br0	3R	27957356	27959245	FBgn0039565	0.09
br0	3R	10043270	10044606	FBgn0027524	0
br0	3R	15986152	16004085	FBgn0003507	0.205
br0	3R	7536687	7538615	FBgn0015572	0.029
br3	3R	23684057	23686537	FBgn0042106	0.09
br0	3R	17413077	17413639	FBgn0262003	0.069
br0	3R	27005899	27007055	FBgn0039471	0
br0	3R	29251826	29255800	FBgn0003525	0.139
br0	3R	21850694	21856266	FBgn0015229	0.26
br0	3R	21570248	21619321	FBgn0283499	0.14
br0	3R	27118646	27121590	FBgn0039490	0
br2	3R	5824615	5826576	FBgn0037384	0.12
br0	3R	4910552	4945576	FBgn0265082	0.067
br0	3R	4378600	4381210	FBgn0037239	0.043
br1	3R	24840509	24841163	FBgn0053658	0.073
br3	3R	23702761	23704542	FBgn0051413	0.037
br0	3R	29718663	29722388	FBgn0039686	0.052
br0	3R	14566432	14567429	FBgn0051313	0.111
br0	3R	29803196	29804389	FBgn0039698	0.054
br0	3R	8220146	8222188	FBgn0037553	0.023
br0	3R	30185423	30191252	FBgn0039754	0.044
br0	3R	13706757	13709129	FBgn0038173	0.02
br0	3R	24653371	24654820	FBgn0051125	0.052
br0	3R	31214776	31215942	FBgn0039829	0.133
br0	3R	27256595	27264055	FBgn0010328	0.044
br0	3R	17532325	17534587	FBgn0038515	0.108
br0	3R	30466050	30485799	FBgn0039776	0.033
br0	3R	22027709	22029393	FBgn0019957	0.024
br0	3R	31745172	31746077	FBgn0000150	0.059
br0	3R	12429560	12431235	FBgn0038047	0.017
br0	3R	32055279	32068441	FBgn0002645	0.119
br0	3R	4948755	4952682	FBgn0004436	0.109
br0	3R	9684469	9685476	FBgn0069242	0.021
br0	3R	25169565	25193776	FBgn0083946	0.049
br0	3R	15908398	15910367	FBgn0038381	0.075
br0	3R	10708487	10709364	FBgn0051373	0.089
br0	3R	11704030	11704916	FBgn0025821	0.045
br0	3R	5616644	5624125	FBgn0044823	0.08
br0	3R	27017180	27018287	FBgn0039472	0
br0	3R	4335098	4335506	FBgn0040687	0.071
br0	3R	13942238	13943460	FBgn0038188	0.018
br1	3R	18183656	18185715	FBgn0038575	0.061
br0	3R	23995659	23997544	FBgn0053108	0.049
br3	3R	21868681	21869514	FBgn0051174	0.062
br1	3R	23160477	23161338	FBgn0039059	0.042
br0	3R	30038622	30039533	FBgn0001280	0.082
br0	3R	20535323	20552311	FBgn0016917	0.094
br0	3R	25311027	25313833	FBgn0051087	0.025
br0	3R	25483098	25485855	FBgn0039339	0.098
br0	3R	12406532	12408107	FBgn0038038	0.034
br0	3R	23033284	23035563	FBgn0039040	0.02
br0	3R	14657447	14659228	FBgn0038250	0.014
br0	3R	23021222	23026713	FBgn0039039	0.122
br0	3R	12458421	12460294	FBgn0038056	0.023
br0	3R	19033538	19044693	FBgn0038676	0.076
br0	3R	22704254	22707278	FBgn0039009	0.033
br0	3R	24509228	24515106	FBgn0004118	0.107
br0	3R	12223991	12225019	FBgn0038001	0.044
br0	3R	30491813	30496153	FBgn0026190	0.032
br1	3R	28649909	28650480	FBgn0051050	0.171
br0	3R	9408383	9410282	FBgn0003889	0.012
br0	3R	5485543	5489489	FBgn0051550	0.044
br3	3R	15763115	15763551	FBgn0038356	0.105
br2	3R	12638481	12640033	FBgn0038069	0.033
br1	3R	17406048	17406511	FBgn0262006	0.103
br0	3R	25872900	25881427	FBgn0027865	0.185
br0	3R	10773197	10777374	FBgn0266451	0.089
br3	3R	12447653	12449046	FBgn0286507	0.096
br0	3R	9262654	9264142	FBgn0037672	0.086
br0	3R	21015949	21017120	FBgn0038846	0.121
br0	3R	15838146	15839515	FBgn0038371	0.082
br2	3R	13528597	13529356	FBgn0287587	0.262
br3	3R	20121060	20122277	FBgn0045471	0.091
br0	3R	30444076	30445046	FBgn0039771	0
br0	3R	27707100	27710857	FBgn0039544	0.018
br0	3R	9355495	9359189	FBgn0263750	0.099
br0	3R	31401560	31405452	FBgn0039846	0.037
br0	3R	3461351	3587054	FBgn0010247	0.117
br0	3R	10782563	10784092	FBgn0261380	0.038
br1	3R	9814161	9815158	FBgn0037762	0.092
br0	3R	15078530	15079285	FBgn0038285	0
br0	3R	28294048	28294550	FBgn0039576	0.054
br0	3R	22766732	22767699	FBgn0040588	0.068
br0	3R	23532945	23534767	FBgn0039085	0.015
br1	3R	25304137	25305651	FBgn0051436	0.013
br0	3R	9516007	9520938	FBgn0037703	0.039
br0	3R	23931639	23932728	FBgn0039128	0.044
br0	3R	5227289	5232209	FBgn0040208	0.061
br4	3R	17667572	17667825	FBgn0266405	0.102
br0	3R	24932010	24934919	FBgn0039252	0.062
br0	3R	18875528	18877204	FBgn0038654	0.229
br0	3R	29377646	29487131	FBgn0004369	0.113
br0	3R	26625932	26626738	FBgn0039438	0.042
br0	3R	26040240	26041008	FBgn0000591	0.121
br0	3R	29148248	29149901	FBgn0014869	0.042
br0	3R	24530576	24536395	FBgn0262167	0.022
br0	3R	8562673	8563445	FBgn0051460	0.057
br0	3R	26032911	26034047	FBgn0002632	0.069
br0	3R	24054391	24055092	FBgn0039145	0.073
br0	3R	12007476	12010434	FBgn0037978	0.037
br0	3R	5655139	5656336	FBgn0037359	0.08
br0	3R	14215459	14217882	FBgn0038211	0.04
br0	3R	6284462	6285200	FBgn0037420	0.159
br0	3R	27115152	27116707	FBgn0039488	0.101
br0	3R	13771495	13779317	FBgn0038181	0.068
br0	3R	24851601	24854869	FBgn0039234	0.068
br0	3R	30134856	30149606	FBgn0039747	0.073
br0	3R	14104488	14108321	FBgn0038202	0.091
br0	3R	18283660	18286624	FBgn0038597	0.013
br0	3R	6255175	6256602	FBgn0037415	0.033
br0	3R	14513901	14558304	FBgn0038237	0.075
br0	3R	30277932	30372382	FBgn0010113	0.221
br0	3R	30052514	30054697	FBgn0039743	0.04
br1	3R	12741958	12743680	FBgn0038083	0.045
br0	3R	22464985	22465938	FBgn0038972	0.046
br0	3R	31793981	31799799	FBgn0027620	0.05
br4	3R	25786329	25787298	FBgn0039371	0.101
br0	3R	24227023	24228538	FBgn0039170	0.096
br0	3R	30243978	30246703	FBgn0039759	0.055
br0	3R	10705170	10706863	FBgn0051467	0.068
br0	3R	27266326	27273273	FBgn0002441	0.044
br0	3R	14153990	14154441	FBgn0265146	0.241
br0	3R	17091533	17125389	FBgn0014141	0.041
br0	3R	14659438	14661177	FBgn0038251	0.09
br0	3R	29674007	29675421	FBgn0025457	0.031
br0	3R	11971694	11972896	FBgn0037970	0.095
br0	3R	9006456	9008030	FBgn0037653	0.045
br0	3R	13949454	13951138	FBgn0038190	0.068
br0	3R	17283795	17284511	FBgn0051418	0.024
br0	3R	17128212	17129120	FBgn0051265	0.05
br0	3R	15316471	15318285	FBgn0038315	0.12
br0	3R	14798986	14801163	FBgn0038261	0.03
br0	3R	16750741	16751334	FBgn0063261	0.121
br0	3R	13403423	13404870	FBgn0038150	0.015
br0	3R	28670704	28672021	FBgn0039593	0.041
br0	3R	16009105	16019133	FBgn0038391	0.094
br0	3R	25306407	25308391	FBgn0039321	0.057
br0	3R	21754324	21757758	FBgn0051198	0
br0	3R	8634320	8635878	FBgn0026399	0.024
br0	3R	29165643	29171508	FBgn0039645	0.025
br0	3R	24349182	24356241	FBgn0039187	0.028
br0	3R	5253153	5255403	FBgn0037304	0.01
br0	3R	11559896	11567054	FBgn0037913	0.044
br0	3R	25773334	25775369	FBgn0039367	0.049
br0	3R	23483863	23485500	FBgn0039079	0.012
br0	3R	12258737	12262879	FBgn0264829	0.046
br0	3R	9417940	9455500	FBgn0261552	0.231
br0	3R	15715505	15716585	FBgn0051294	0.083
br0	3R	21740105	21744431	FBgn0038897	0.022
br0	3R	10794058	10803955	FBgn0037836	0.105
br0	3R	22034298	22038925	FBgn0266581	0.084
br0	3R	10885540	10896418	FBgn0037856	0.093
br0	3R	22356685	22360711	FBgn0038947	0.123
br0	3R	21370918	21373575	FBgn0267650	0.075
br0	3R	31459822	31463037	FBgn0039849	0.058
br0	3R	31048929	31052540	FBgn0016123	0.036
br0	3R	15325325	15328269	FBgn0038318	0.033
br0	3R	30894038	30900688	FBgn0015032	0.016
br0	3R	27932982	27937853	FBgn0039559	0.029
br0	3R	21889539	21890171	FBgn0264426	0.066
br0	3R	5736748	5738013	FBgn0037370	0.018
br0	3R	19228217	19229276	FBgn0038691	0.055
br0	3R	10792904	10793643	FBgn0037835	0.035
br0	3R	20824667	20830580	FBgn0027493	0.081
br0	3R	31039374	31046821	FBgn0010015	0.12
br0	3R	10827079	10849030	FBgn0261053	0.046
br0	3R	10251518	10255268	FBgn0037801	0.042
br0	3R	14724760	14731509	FBgn0038256	0.123
br2	3R	17803225	17805249	FBgn0038549	0.064
br0	3R	16481167	16481878	FBgn0004087	0.032
br0	3R	24361847	24363142	FBgn0053339	0.003
br0	3R	7250725	7251957	FBgn0011282	0.022
br0	3R	18386841	18389805	FBgn0038613	0.007
br0	3R	7124548	7126503	FBgn0037472	0.102
br0	3R	13052245	13056725	FBgn0260962	0.025
br0	3R	9365398	9367763	FBgn0037684	0.053
br0	3R	19645026	19646906	FBgn0038722	0.045
br0	3R	7524567	7528777	FBgn0015574	0.012
br3	3R	30487016	30487928	FBgn0039777	0.036
br0	3R	10780965	10782267	FBgn0261356	0.057
br0	3R	19180659	19201096	FBgn0051475	0.166
br0	3R	30015513	30022221	FBgn0039738	0.042
br0	3R	25881984	25888230	FBgn0039381	0.109
br3	3R	19840845	19842040	FBgn0051459	0.087
br0	3R	27233698	27236360	FBgn0051068	0.044
br0	3R	4433965	4436175	FBgn0037250	0.038
br0	3R	15222251	15223180	FBgn0051155	0.111
br0	3R	19915868	19917839	FBgn0038750	0.009
br0	3R	23061493	23062751	FBgn0027526	0.021
br0	3R	25069927	25070914	FBgn0039271	0.024
br0	3R	19914396	19915412	FBgn0038749	0.022
br0	3R	8667868	8673702	FBgn0037607	0.021
br0	3R	8125290	8126357	FBgn0037550	0
br0	3R	19230764	19246130	FBgn0038693	0.026
br0	3R	10773339	10777374	FBgn0266448	0.122
br0	3R	11980704	11982062	FBgn0037974	0.037
br0	3R	21271078	21273817	FBgn0038877	0.08
br0	3R	30424499	30425162	FBgn0039766	0.084
br0	3R	12995620	12996925	FBgn0038106	0
br0	3R	5371795	5372397	FBgn0003275	0.107
br3	3R	18721967	18722590	FBgn0085312	0.062
br0	3R	12426578	12427877	FBgn0038045	0.014
br0	3R	6187315	6195403	FBgn0037408	0.077
br0	3R	16198000	16203083	FBgn0038407	0.019
br0	3R	29158122	29164966	FBgn0039644	0.024
br0	3R	10677737	10680925	FBgn0037819	0.063
br0	3R	13372630	13373326	FBgn0259831	0.102
br0	3R	4337755	4339914	FBgn0037235	0.057
br2	3R	21735909	21736296	FBgn0261060	0.061
br0	3R	21758764	21769301	FBgn0259237	0.008
br0	3R	22023527	22024341	FBgn0038923	0.031
br0	3R	26450671	26452327	FBgn0042710	0.026
br0	3R	10854501	10856412	FBgn0037843	0.105
br0	3R	10001554	10042895	FBgn0053208	0.044
br0	3R	4612870	4633304	FBgn0087012	0.11
br2	3R	22491829	22492381	FBgn0038978	0.154
br0	3R	5489505	5502702	FBgn0051547	0.009
br0	3R	10703372	10705075	FBgn0051391	0.055
br0	3R	20559708	20560280	FBgn0040575	0.048
br0	3R	24137895	24140936	FBgn0039154	0.084
br0	3R	21911816	21913591	FBgn0038918	0.053
br0	3R	20575245	20577010	FBgn0038805	0.044
br0	3R	17129339	17130426	FBgn0038481	0.017
br0	3R	15346205	15348012	FBgn0051301	0.013
br4	3R	22768883	22769667	FBgn0262538	0.089
br0	3R	14089517	14092425	FBgn0038198	0.056
br0	3R	25233636	25235529	FBgn0039296	0.029
br0	3R	25581223	25583179	FBgn0039344	0.059
br0	3R	5300145	5301186	FBgn0037310	0.064
br0	3R	16472601	16475477	FBgn0038435	0.019
br0	3R	9363305	9364838	FBgn0037683	0.02
br0	3R	30210874	30211273	FBgn0000276	0.204
br0	3R	5738178	5742476	FBgn0037371	0.032
br0	3R	5588873	5589703	FBgn0037345	0.052
br0	3R	20013872	20018248	FBgn0270925	0.037
br0	3R	8716243	8721320	FBgn0037614	0.169
br0	3R	7855582	7886733	FBgn0037525	0.181
br0	3R	12427795	12429282	FBgn0038046	0.043
br0	3R	20011776	20013504	FBgn0038761	0.07
br0	3R	17682669	17683773	FBgn0038536	0.064
br0	3R	5469463	5470636	FBgn0037330	0.015
br0	3R	15537713	15542414	FBgn0038348	0.01
br0	3R	24295078	24314541	FBgn0259685	0.063
br0	3R	25902643	25904178	FBgn0051089	0.014
br0	3R	22351696	22356264	FBgn0038946	0.072
br0	3R	7974409	7978428	FBgn0037533	0.049
br0	3R	9566195	9569189	FBgn0037712	0.031
br0	3R	7224414	7241138	FBgn0037487	0.047
br0	3R	22375923	22379955	FBgn0038953	0.035
br0	3R	10760071	10761032	FBgn0051390	0.074
br1	3R	30900718	30902161	FBgn0053483	0.029
br0	3R	18573091	18590726	FBgn0038627	0.095
br0	3R	4416438	4417665	FBgn0051528	0.055
br0	3R	29735269	29736745	FBgn0027583	0.058
br1	3R	12374100	12374824	FBgn0010040	0.037
br0	3R	29059272	29062975	FBgn0039632	0.055
br0	3R	6382914	6388304	FBgn0037442	0.121
br0	3R	12423621	12425917	FBgn0004103	0.1
br0	3R	29814921	29816451	FBgn0039702	0.078
br0	3R	8289395	8290578	FBgn0037563	0.057
br0	3R	16068523	16098761	FBgn0026059	0.048
br0	3R	29692591	29697025	FBgn0039683	0.139
br0	3R	24772181	24784562	FBgn0259233	0.017
br4	3R	31707870	31708340	FBgn0261583	0.096
br2	3R	27502090	27502956	FBgn0039521	0.06
br0	3R	23924399	23926436	FBgn0039125	0.034
br0	3R	17018780	17021120	FBgn0038467	0.092
br0	3R	17535533	17539963	FBgn0010926	0.05
br0	3R	15933847	15934940	FBgn0038387	0.068
br0	3R	4400510	4402017	FBgn0037244	0.015
br0	3R	12010772	12015059	FBgn0037979	0.055
br0	3R	9687402	9692794	FBgn0053105	0.038
br0	3R	30037984	30038728	FBgn0001281	0.192
br0	3R	27912447	27913785	FBgn0267366	0.068
br0	3R	14380663	14381699	FBgn0038225	0.15
br0	3R	24760530	24765071	FBgn0015591	0.124
br0	3R	6330248	6331809	FBgn0037428	0.04
br0	3R	15421108	15434738	FBgn0038339	0.154
br0	3R	8712906	8718456	FBgn0037613	0.028
br4	3R	17217116	17223074	FBgn0051262	0.054
br0	3R	8248438	8250324	FBgn0040528	0.047
br0	3R	15857871	15875939	FBgn0051183	0.025
br0	3R	20586129	20588356	FBgn0014029	0.037
br0	3R	24865350	24867651	FBgn0013949	0.037
br0	3R	7472458	7473781	FBgn0037504	0.085
br2	3R	30488963	30489895	FBgn0039778	0.024
br0	3R	11721734	11732479	FBgn0037941	0.11
br0	3R	26697697	26714159	FBgn0023179	0.076
br0	3R	25285473	25286974	FBgn0051104	0.071
br0	3R	27685962	27692790	FBgn0046258	0.039
br0	3R	12963791	12965923	FBgn0038095	0.012
br0	3R	24522478	24523678	FBgn0039202	0.083
br0	3R	19646930	19648410	FBgn0038723	0.046
br4	3R	30022345	30022648	FBgn0039739	0
br0	3R	10876384	10878257	FBgn0022359	0.035
br0	3R	6704084	6704903	FBgn0004783	0.043
br0	3R	11688381	11690051	FBgn0037936	0.02
br0	3R	13009895	13011086	FBgn0038109	0.069
br0	3R	17683740	17684915	FBgn0051251	0.061
br0	3R	14576331	14576611	FBgn0264903	0.071
br0	3R	23760737	23763263	FBgn0039113	0.046
br0	3R	14900432	14901563	FBgn0038277	0.058
br0	3R	26978541	26985706	FBgn0284229	0.054
br0	3R	19423779	19425199	FBgn0038706	0.063
br0	3R	26799041	26842403	FBgn0262473	0.062
br0	3R	20740108	20756639	FBgn0259222	0.09
br0	3R	19095000	19096271	FBgn0016120	0.139
br0	3R	19634949	19635879	FBgn0083974	0.052
br0	3R	10882433	10885001	FBgn0037853	0.029
br4	3R	24228975	24229279	FBgn0002863	0.107
br0	3R	18330932	18360728	FBgn0038606	0.123
br0	3R	30428820	30431362	FBgn0039768	0
br0	3R	31743490	31744248	FBgn0039869	0.101
br0	3R	6642262	6644434	FBgn0026565	0.046
br0	3R	26624587	26625652	FBgn0039437	0.065
br0	3R	14845043	14846737	FBgn0038266	0.025
br0	3R	9631641	9633673	FBgn0037723	0.065
br0	3R	23927728	23929000	FBgn0264741	0.098
br1	3R	8291240	8292034	FBgn0051464	0.024
br0	3R	10735277	10735957	FBgn0037828	0.025
br0	3R	13813109	13814648	FBgn0259730	0.166
br4	3R	18208779	18209282	FBgn0265041	0.232
br0	3R	16436045	16436597	FBgn0038426	0.12
br0	3R	9589468	9591002	FBgn0037719	0.089
br0	3R	12225282	12226339	FBgn0038002	0
br0	3R	23158017	23159316	FBgn0039058	0.049
br0	3R	25653091	25661286	FBgn0027508	0.059
br0	3R	9510561	9513067	FBgn0003205	0.162
br0	3R	10143070	10143483	FBgn0261817	0.053
br0	3R	27657078	27660177	FBgn0002772	0.193
br0	3R	5742510	5747138	FBgn0027497	0.16
br2	3R	20877736	20878363	FBgn0044809	0.072
br0	3R	6630151	6631184	FBgn0037462	0.077
br0	3R	22329300	22330546	FBgn0038941	0.049
br0	3R	10064007	10064645	FBgn0053631	0.014
br0	3R	26737610	26738593	FBgn0039454	0.234
br0	3R	17040682	17041895	FBgn0038471	0.11
br0	3R	9557712	9559525	FBgn0024833	0.064
br0	3R	15263552	15265253	FBgn0014879	0.08
br0	3R	19177000	19177986	FBgn0038685	0.018
br0	3R	26262662	26277050	FBgn0039420	0.176
br0	3R	24583067	24585160	FBgn0039210	0.04
br0	3R	19354051	19354884	FBgn0262839	0.157
br0	3R	23114014	23117931	FBgn0039055	0.071
br0	3R	27478675	27482904	FBgn0039519	0.074
br0	3R	9766031	9768984	FBgn0024330	0.127
br0	3R	18251069	18252734	FBgn0038590	0.005
br0	3R	9711142	9714675	FBgn0278604	0.078
br0	3R	20689018	20714577	FBgn0024944	0.078
br0	3R	16454492	16455797	FBgn0038431	0
br0	3R	26627885	26628724	FBgn0039439	0.089
br0	3R	20504788	20506186	FBgn0038798	0.015
br0	3R	8774286	8801176	FBgn0261015	0.038
br0	3R	24358095	24360144	FBgn0039189	0.036
br2	3R	30508023	30510146	FBgn0054041	0.063
br1	3R	19610225	19612437	FBgn0038718	0.012
br0	3R	9783407	9784370	FBgn0002868	0.076
br0	3R	9694386	9705417	FBgn0051352	0.064
br1	3R	17284648	17285421	FBgn0051419	0.026
br0	3R	19794073	19836817	FBgn0014135	0.141
br0	3R	21776138	21777213	FBgn0038902	0
br0	3R	8312188	8313097	FBgn0037572	0.042
br0	3R	14148508	14151940	FBgn0038208	0.025
br0	3R	21913747	21915546	FBgn0038919	0.033
br0	3R	29147016	29148172	FBgn0039642	0.111
br0	3R	10706974	10707460	FBgn0037824	0.053
br0	3R	24515278	24518128	FBgn0039201	0.014
br0	3R	30514777	30516980	FBgn0039784	0.027
br0	3R	24915840	24917864	FBgn0265189	0.03
br0	3R	25056286	25064348	FBgn0266719	0.072
br0	3R	6755842	6759466	FBgn0000166	0.126
br0	3R	13026283	13030659	FBgn0283438	0.085
br0	3R	29675651	29680257	FBgn0039680	0.005
br0	3R	29240580	29244827	FBgn0051445	0.041
br0	3R	14222074	14224155	FBgn0053329	0.036
br0	3R	11433488	11435703	FBgn0037901	0.036
br0	3R	17131211	17132198	FBgn0038482	0.044
br0	3R	29489468	29491383	FBgn0039664	0.098
br0	3R	26452534	26454585	FBgn0039427	0.075
br0	3R	15494602	15495620	FBgn0038345	0.073
br0	3R	18980995	18982749	FBgn0022338	0.107
br0	3R	23118400	23124217	FBgn0039056	0.045
br1	3R	25302464	25303986	FBgn0051370	0.055
br0	3R	6377797	6378233	FBgn0260645	0.13
br0	3R	25197571	25208283	FBgn0022800	0.044
br0	3R	7406869	7409384	FBgn0037501	0.033
br0	3R	30054696	30056037	FBgn0003479	0.052
br0	3R	25283620	25285224	FBgn0051300	0.059
br0	3R	24314660	24318419	FBgn0028471	0.036
br0	3R	17121577	17122087	FBgn0261847	0.202
br0	3R	14218136	14220205	FBgn0051326	0.01
br0	3R	13008384	13011310	FBgn0038110	0.083
br0	3R	11983098	11984541	FBgn0037975	0.038
br0	3R	30249583	30250661	FBgn0085328	0.204
br0	3R	25289889	25291366	FBgn0039316	0.112
br0	3R	6580784	6582271	FBgn0037455	0.049
br1	3R	8311203	8312137	FBgn0037571	0.072
br0	3R	6406855	6449274	FBgn0264495	0.162
br0	3R	7059315	7060524	FBgn0019828	0.224
br0	3R	9651179	9674643	FBgn0037726	0.01
br0	3R	5270116	5350443	FBgn0013576	0.122
br0	3R	19771382	19773225	FBgn0038730	0.06
br0	3R	12231645	12232729	FBgn0011270	0.028
br0	3R	16147029	16149636	FBgn0038401	0.077
br3	3R	9812747	9813939	FBgn0037761	0
br0	3R	29799658	29801584	FBgn0019972	0.063
br0	3R	17558930	17569097	FBgn0264005	0.202
br0	3R	13381276	13381809	FBgn0044511	0.139
br0	3R	19157238	19160202	FBgn0002962	0.139
br0	3R	5472810	5474600	FBgn0266539	0
br0	3R	12840560	12848419	FBgn0038087	0.205
br0	3R	7533496	7536390	FBgn0261393	0.08
br0	3R	8664115	8667772	FBgn0037606	0.113
br0	3R	8801564	8806234	FBgn0037632	0.043
br1	3R	12452464	12453196	FBgn0038054	0.063
br0	3R	16499058	16501050	FBgn0028381	0.005
br0	3R	26633732	26634714	FBgn0051080	0.058
br0	3R	9265027	9266904	FBgn0010803	0.028
br0	3R	9681415	9684264	FBgn0037730	0.024
br0	3R	18023707	18025378	FBgn0038565	0.028
br0	3R	29063040	29108948	FBgn0039633	0.139
br0	3R	23750937	23752834	FBgn0039110	0.145
br0	3R	21403735	21406690	FBgn0038887	0.032
br0	3R	21778114	21782536	FBgn0003867	0.053
br0	3R	4407227	4419578	FBgn0052944	0.045
br0	3R	27921283	27922356	FBgn0039558	0.085
br0	3R	5217751	5219528	FBgn0037296	0.071
br0	3R	18367927	18372738	FBgn0004618	0.106
br0	3R	12348987	12350644	FBgn0038013	0.061
br0	3R	4242785	4243146	FBgn0085334	0.097
br0	3R	25741348	25763105	FBgn0066101	0.091
br0	3R	24223445	24226934	FBgn0039169	0.102
br0	3R	14263358	14286903	FBgn0003862	0.077
br0	3R	20901956	20908263	FBgn0038840	0.066
br0	3R	21666562	21671750	FBgn0259113	0.012
br0	3R	17610856	17611511	FBgn0004554	0.033
br0	3R	21388880	21390449	FBgn0004862	0.059
br0	3R	28337019	28339765	FBgn0039580	0.037
br0	3R	15968134	15972913	FBgn0002783	0.064
br0	3R	5357012	5358364	FBgn0250746	0.081
br0	3R	10696647	10698976	FBgn0037822	0.06
br1	3R	17415739	17416505	FBgn0038508	0.079
br2	3R	18665361	18667733	FBgn0051231	0.019
br0	3R	16649981	16651157	FBgn0015351	0.042
br0	3R	24524794	24527533	FBgn0039203	0
br0	3R	13661311	13666891	FBgn0004587	0.088
br0	3R	24485428	24491147	FBgn0000039	0.07
br0	3R	26037038	26038019	FBgn0002633	0.125
br0	3R	27696466	27700110	FBgn0086346	0.013
br0	3R	6291737	6293489	FBgn0037422	0.028
br0	3R	22724884	22726414	FBgn0039013	0.047
br0	3R	10140103	10144184	FBgn0037792	0.064
br0	3R	31806867	31810186	FBgn0039882	0.02
br0	3R	29024971	29026159	FBgn0039621	0.07
br0	3R	8827068	8931896	FBgn0262614	0.098
br0	3R	30883464	30889062	FBgn0000416	0.025
br0	3R	26719847	26725216	FBgn0039451	0.075
br0	3R	29725027	29725690	FBgn0042213	0.034
br0	3R	4750035	4777490	FBgn0010750	0.058
br0	3R	9412548	9417264	FBgn0011740	0.023
br0	3R	11217898	11220064	FBgn0037877	0.026
br0	3R	25270209	25273267	FBgn0039308	0.032
br0	3R	20756729	20810726	FBgn0038826	0.202
br0	3R	24826665	24828409	FBgn0051118	0.059
br0	3R	26461527	26470008	FBgn0039430	0.025
br0	3R	27075870	27082818	FBgn0039479	0.049
br0	3R	19148632	19153686	FBgn0038682	0.06
br0	3R	23522264	23530986	FBgn0039084	0.049
br0	3R	29664779	29666783	FBgn0039675	0.012
br0	3R	12363667	12364680	FBgn0038018	0.08
br0	3R	22080382	22083473	FBgn0038929	0.066
br0	3R	22364573	22365983	FBgn0038950	0.038
br0	3R	19616024	19632718	FBgn0038720	0.051
br0	3R	30989478	30990006	FBgn0051008	0.119
br0	3R	4387742	4389813	FBgn0003882	0.053
br0	3R	29171191	29194994	FBgn0039647	0.171
br0	3R	6341968	6342873	FBgn0037431	0.028
br0	3R	12367817	12369268	FBgn0001149	0.025
br0	3R	5862865	5959555	FBgn0083949	0.115
br0	3R	20552385	20557667	FBgn0067783	0.072
br0	3R	16144401	16146855	FBgn0038400	0.073
br0	3R	10055356	10056083	FBgn0037782	0.071
br0	3R	13676549	13679430	FBgn0038167	0.094
br0	3R	15135138	15137004	FBgn0038290	0.133
br0	3R	20328465	20330915	FBgn0038788	0.075
br0	3R	7804665	7810014	FBgn0037521	0.139
br0	3R	24049180	24050782	FBgn0264325	0.054
br0	3R	22019505	22023335	FBgn0019960	0.077
br0	3R	16502770	16571363	FBgn0259244	0.138
br0	3R	25347431	25473058	FBgn0004509	0.157
br0	3R	25811096	25811775	FBgn0039373	0.103
br0	3R	9561583	9563673	FBgn0037710	0.03
br0	3R	17750129	17763188	FBgn0038542	0.086
br0	3R	27274794	27277418	FBgn0046247	0.169
br0	3R	10761310	10766756	FBgn0037831	0.065
br1	3R	24376865	24377705	FBgn0086610	0
br0	3R	7064186	7067136	FBgn0037465	0.095
br0	3R	11877235	11879754	FBgn0003312	0.015
br0	3R	22120061	22133367	FBgn0259736	0.107
br0	3R	9997163	10000314	FBgn0037772	0.027
br2	3R	25591502	25609127	FBgn0261287	0.068
br0	3R	4391711	4394259	FBgn0086608	0.093
br0	3R	20306216	20307537	FBgn0038784	0.053
br0	3R	21885676	21887355	FBgn0038916	0.047
br0	3R	20029560	20031309	FBgn0038767	0.011
br0	3R	29118330	29122879	FBgn0005596	0.045
br0	3R	25895822	25897174	FBgn0039386	0.024
br0	3R	5358873	5368306	FBgn0037315	0.042
br0	3R	29747704	29749163	FBgn0020235	0.071
br0	3R	24161727	24163215	FBgn0039158	0.04
br0	3R	20823313	20824239	FBgn0038830	0.055
br0	3R	10784383	10786465	FBgn0260944	0.101
br0	3R	23711527	23713313	FBgn0039107	0.075
br0	3R	25397788	25400645	FBgn0051439	0.376
br0	3R	28992977	29020406	FBgn0039620	0.018
br0	3R	26636688	26637557	FBgn0039443	0.032
br0	3R	11693410	11694311	FBgn0037937	0.127
br0	3R	4504612	4506365	FBgn0085454	0.014
br1	3R	25049616	25053074	FBgn0039266	0.093
br0	3R	29137970	29138573	FBgn0039639	0.038
br0	3R	8578205	8629996	FBgn0261929	0.078
br0	3R	27636412	27639871	FBgn0039532	0.177
br0	3R	29854695	29857491	FBgn0039710	0.039
br0	3R	9793295	9797754	FBgn0037757	0.08
br0	3R	5150908	5170121	FBgn0037295	0.083
br0	3R	14261391	14262418	FBgn0038218	0.089
br4	3R	28283719	28284725	FBgn0085466	0.048
br0	3R	21270126	21271408	FBgn0038876	0.107
br4	3R	4541356	4543215	FBgn0037260	0.135
br0	3R	11430740	11431582	FBgn0037899	0.084
br0	3R	31735503	31736963	FBgn0039867	0.017
br0	3R	27918182	27919460	FBgn0053213	0.036
br0	3R	8204195	8204830	FBgn0261290	0
br0	3R	13385648	13388709	FBgn0038146	0.026
br0	3R	29032660	29034008	FBgn0039625	0.021
br0	3R	31391894	31393527	FBgn0051204	0.026
br0	3R	14562340	14562845	FBgn0038240	0.038
br0	3R	13044157	13044529	FBgn0266615	0.2
br1	3R	12891956	12893158	FBgn0038089	0.114
br0	3R	21276664	21293998	FBgn0038880	0.079
br0	3R	9784653	9789323	FBgn0037754	0.146
br0	3R	7891331	7901147	FBgn0260005	0.034
br0	3R	18274665	18283005	FBgn0026250	0.21
br1	3R	23043990	23044661	FBgn0039042	0.034
br0	3R	9063132	9065078	FBgn0037660	0.041
br0	3R	22334257	22340307	FBgn0038944	0.122
br0	3R	11220268	11221639	FBgn0037878	0.091
br0	3R	17872748	17916578	FBgn0053547	0.156
br0	3R	26965124	26966485	FBgn0041224	0
br4	3R	6527508	6528674	FBgn0037449	0.05
br0	3R	5637234	5638657	FBgn0037356	0.013
br0	3R	6468437	6471016	FBgn0037447	0.054
br0	3R	20408265	20409243	FBgn0038796	0.085
br0	3R	19862517	19864393	FBgn0038738	0.06
br0	3R	18898121	18899342	FBgn0038655	0.084
br0	3R	20635480	20644279	FBgn0038816	0.023
br0	3R	16975204	16975697	FBgn0038458	0.128
br0	3R	8341100	8341872	FBgn0004908	0.117
br0	3R	18695252	18695995	FBgn0085311	0.15
br0	3R	15257844	15263458	FBgn0263740	0.075
br0	3R	15950201	15950943	FBgn0286741	0.193
br0	3R	17072732	17073795	FBgn0038474	0.041
br0	3R	19160099	19162300	FBgn0259704	0.041
br0	3R	27736538	27748366	FBgn0005659	0.106
br0	3R	16647605	16649978	FBgn0015019	0.05
br0	3R	22462455	22464603	FBgn0263351	0.078
br0	3R	11437547	11451791	FBgn0051374	0.08
br0	3R	21065241	21070917	FBgn0000083	0.07
br2	3R	21736933	21737364	FBgn0262144	0.163
br0	3R	24635270	24650043	FBgn0039214	0.054
br0	3R	20378458	20484588	FBgn0262869	0.118
br0	3R	18192494	18199595	FBgn0011481	0.251
br0	3R	16996446	16999449	FBgn0038463	0.045
br0	3R	4345015	4346646	FBgn0261434	0.094
br0	3R	16484566	16495422	FBgn0038439	0.027
br0	3R	5665139	5669334	FBgn0010772	0.094
br0	3R	13767549	13770732	FBgn0038180	0.07
br0	3R	6311772	6327308	FBgn0037427	0.077
br0	3R	13057755	13078124	FBgn0004666	0.134
br0	3R	5564865	5567435	FBgn0037341	0.011
br0	3R	10852724	10853644	FBgn0037841	0.047
br0	3R	12739642	12741417	FBgn0038082	0.032
br0	3R	9497101	9502581	FBgn0014380	0.097
br0	3R	25516118	25608423	FBgn0011666	0.224
br0	3R	15950201	15950943	FBgn0051088	0.193
br0	3R	15290309	15290799	FBgn0266745	0.211
br0	3R	19847311	19854403	FBgn0038735	0.136
br0	3R	25678683	25679529	FBgn0039356	0.038
br0	3R	21887029	21907182	FBgn0038917	0.103
br0	3R	6350896	6361614	FBgn0267698	0.144
br0	3R	25314494	25316116	FBgn0039323	0.031
br0	3R	8359958	8362554	FBgn0037583	0.046
br0	3R	16573179	16573752	FBgn0038446	0.063
br0	3R	18616754	18617511	FBgn0038631	0.12
br0	3R	14125791	14130111	FBgn0262955	0.03
br0	3R	16443207	16445010	FBgn0038429	0.071
br0	3R	21365609	21370249	FBgn0261843	0.106
br0	3R	8008249	8009297	FBgn0040524	0.098
br0	3R	9044183	9047977	FBgn0014018	0.037
br0	3R	29052680	29053913	FBgn0039629	0.035
br3	3R	12273126	12273521	FBgn0259975	0
br0	3R	11212308	11214539	FBgn0037875	0.055
br0	3R	24134831	24137538	FBgn0266673	0.037
br2	3R	12636540	12637976	FBgn0038068	0.086
br0	3R	25125632	25127359	FBgn0260229	0.038
br0	3R	9005313	9006226	FBgn0026380	0.065
br0	3R	7200970	7203450	FBgn0037483	0.056
br0	3R	25095012	25096099	FBgn0004898	0.043
br0	3R	13042050	13044086	FBgn0038114	0.059
br0	3R	20324274	20328003	FBgn0038787	0.126
br0	3R	13591632	13592657	FBgn0038159	0.273
br0	3R	19461879	19463066	FBgn0038708	0.033
br3	3R	15037366	15038149	FBgn0038281	0.089
br0	3R	21355692	21359768	FBgn0266177	0.069
br0	3R	23126581	23127981	FBgn0051457	0.019
br0	3R	8726854	8728370	FBgn0037619	0.023
br0	3R	23768399	23772859	FBgn0039117	0.035
br0	3R	6287733	6289824	FBgn0037421	0.061
br0	3R	16186999	16197584	FBgn0086370	0.153
br0	3R	9771795	9774419	FBgn0037750	0.054
br0	3R	14112451	14118450	FBgn0038205	0.028
br0	3R	18288866	18298879	FBgn0010877	0.158
br0	3R	26049731	26052257	FBgn0266668	0.09
br0	3R	26059496	26061293	FBgn0039407	0.043
br0	3R	10067905	10068572	FBgn0053784	0.065
br4	3R	10348761	10350010	FBgn0051406	0.139
br0	3R	27116745	27118532	FBgn0039489	0.053
br0	3R	8675283	8676613	FBgn0037609	0.067
br0	3R	30852315	30854400	FBgn0003720	0.046
br0	3R	10171156	10189603	FBgn0037796	0.152
br1	3R	30250928	30252830	FBgn0039760	0.041
br0	3R	25195527	25196531	FBgn0039288	0.047
br0	3R	18255530	18257677	FBgn0266195	0.061
br0	3R	7924323	7967408	FBgn0000504	0.118
br0	3R	22117640	22119454	FBgn0051423	0.017
br2	3R	7979588	7980322	FBgn0259974	0.072
br0	3R	13121951	13155687	FBgn0260793	0.143
br0	3R	23251563	23255071	FBgn0039066	0.1
br0	3R	22466905	22468157	FBgn0038974	0.033
br0	3R	30048635	30052112	FBgn0039742	0.093
br4	3R	8049167	8049456	FBgn0263596	0.004
br0	3R	12378500	12379255	FBgn0010043	0.06
br0	3R	6278531	6282495	FBgn0037419	0.116
br0	3R	8822849	8824177	FBgn0037637	0.143
br0	3R	29725830	29735360	FBgn0039688	0.072
br0	3R	5632192	5633321	FBgn0051549	0.015
br0	3R	10707398	10708340	FBgn0051278	0.029
br1	3R	6626930	6627900	FBgn0037460	0.199
br0	3R	27265457	27266423	FBgn0039504	0.025
br0	3R	28580976	28585264	FBgn0000659	0.234
br0	3R	15542748	15548188	FBgn0038349	0.053
br2	3R	21407445	21408324	FBgn0038888	0.1
br0	3R	19247052	19248136	FBgn0038694	0.027
br0	3R	13269137	13272011	FBgn0038129	0.019
br0	3R	20028058	20029561	FBgn0038766	0.091
br0	3R	21215079	21216226	FBgn0038868	0.061
br0	3R	13647004	13654527	FBgn0015778	0.265
br0	3R	13181304	13182154	FBgn0038122	0.029
br0	3R	25219318	25221444	FBgn0051103	0.048
br0	3R	25123373	25125619	FBgn0046214	0.038
br0	3R	13827151	13828008	FBgn0002862	0.101
br0	3R	26189004	26189977	FBgn0083966	0
br0	3R	17618281	17618799	FBgn0038527	0.054
br0	3R	25677072	25678682	FBgn0039355	0.069
br0	3R	26106868	26130674	FBgn0051324	0.188
br0	3R	6558618	6560351	FBgn0037454	0.12
br0	3R	22989295	22990568	FBgn0039034	0
br1	3R	9329223	9330331	FBgn0037677	0.091
br0	3R	24984384	25022867	FBgn0039257	0.051
br0	3R	5470926	5472754	FBgn0011715	0.013
br0	3R	9578042	9581225	FBgn0037716	0.04
br0	3R	6305247	6306366	FBgn0051561	0.064
br0	3R	9048645	9052231	FBgn0028708	0.115
br0	3R	21520928	21528598	FBgn0038890	0.065
br0	3R	10022845	10025150	FBgn0051407	0.07
br0	3R	29779273	29780452	FBgn0039694	0.018
br0	3R	8993253	8995212	FBgn0037648	0.089
br0	3R	13710017	13711835	FBgn0040076	0.067
br0	3R	8307473	8308645	FBgn0037569	0.045
br0	3R	8362826	8363894	FBgn0037584	0.043
br0	3R	14886456	14887739	FBgn0067628	0.047
br0	3R	26052821	26054128	FBgn0039402	0.062
br0	3R	24152347	24154896	FBgn0039156	0.018
br2	3R	22721320	22724587	FBgn0024958	0.024
br0	3R	21868003	21868770	FBgn0067317	0.127
br0	3R	26881734	26910997	FBgn0004359	0.087
br0	3R	27095867	27099679	FBgn0243514	0.009
br0	3R	9552034	9553747	FBgn0037707	0.074
br0	3R	9246649	9251431	FBgn0037664	0.058
br0	3R	27963415	27966958	FBgn0039566	0.034
br0	3R	16046347	16049421	FBgn0024222	0.053
br0	3R	7241760	7244006	FBgn0037488	0.026
br3	3R	16571515	16573158	FBgn0038445	0.041
br3	3R	7361368	7362123	FBgn0037500	0.022
br0	3R	18090803	18135583	FBgn0003499	0.261
br0	3R	8267943	8269896	FBgn0037561	0.027
br1	3R	13405109	13406998	FBgn0038151	0.025
br0	3R	21283197	21284050	FBgn0038879	0
br0	3R	23686255	23688147	FBgn0039102	0
br0	3R	19154097	19159878	FBgn0038683	0.084
br0	3R	16350786	16357015	FBgn0038420	0.128
br0	3R	23758339	23759606	FBgn0039111	0.016
br0	3R	23173873	23185642	FBgn0284226	0.102
br0	3R	23402808	23405139	FBgn0259193	0.022
br0	3R	23988806	23992916	FBgn0039137	0.054
br0	3R	24341551	24343825	FBgn0011581	0.067
br0	3R	11960883	11962805	FBgn0260741	0.043
br0	3R	23774225	23781621	FBgn0039120	0.042
br0	3R	22333088	22334150	FBgn0038943	0.142
br1	3R	26454794	26455112	FBgn0262577	0.056
br1	3R	30510083	30512214	FBgn0039783	0.025
br0	3R	8559540	8561764	FBgn0051453	0.03
br1	3R	20501316	20502010	FBgn0287211	0.109
br0	3R	19461085	19597288	FBgn0260003	0.078
br0	3R	3623143	3627690	FBgn0086378	0.35
br0	3R	20588711	20591040	FBgn0038810	0.019
br0	3R	26715165	26717389	FBgn0039449	0.121
br0	3R	19022458	19024030	FBgn0038672	0.098
br0	3R	7083225	7086083	FBgn0037470	0.011
br0	3R	29229161	29235302	FBgn0028476	0.066
br0	3R	19139054	19147910	FBgn0261285	0.137
br1	3R	8528423	8528877	FBgn0040531	0.119
br0	3R	13011649	13026275	FBgn0020496	0.206
br0	3R	12162887	12166186	FBgn0261714	0.055
br0	3R	5472810	5474600	FBgn0025825	0
br0	3R	28340334	28345169	FBgn0039581	0.039
br0	3R	27597563	27607396	FBgn0039528	0.097
br0	3R	25066712	25069637	FBgn0011336	0.018
br3	3R	8217957	8219734	FBgn0037552	0.057
br0	3R	5660635	5665169	FBgn0046222	0.028
br0	3R	13188519	13189568	FBgn0038124	0.1
br0	3R	29736965	29738070	FBgn0039689	0
br0	3R	8347579	8349296	FBgn0037581	0.08
br0	3R	7304592	7304954	FBgn0260713	0.149
br0	3R	24186359	24187785	FBgn0029503	0
br0	3R	27375088	27437482	FBgn0016061	0.152
br0	3R	12437817	12439139	FBgn0286930	0
br0	3R	4307908	4309835	FBgn0027930	0.018
br0	3R	11590386	11619906	FBgn0051363	0.149
br0	3R	29999795	30000403	FBgn0085327	0.115
br0	3R	15439969	15442177	FBgn0000047	0.023
br0	3R	23185580	23226711	FBgn0262975	0.155
br0	3R	24193832	24196880	FBgn0039165	0.028
br4	3R	22770613	22770987	FBgn0262540	0.065
br0	3R	17807407	17809222	FBgn0038551	0.068
br0	3R	17132662	17133719	FBgn0051266	0.067
br0	3R	17724410	17725063	FBgn0038539	0.026
br0	3R	29723163	29724226	FBgn0024841	0.106
br0	3R	27501366	27502025	FBgn0262613	0.12
br0	3R	14663450	14664822	FBgn0038252	0.113
br2	3R	5108678	5109178	FBgn0262605	0.053
br0	3R	21409979	21434133	FBgn0008651	0.143
br0	3R	29666814	29668877	FBgn0039676	0.037
br0	3R	11533483	11542949	FBgn0053512	0.123
br0	3R	21865168	21866238	FBgn0260940	0.027
br0	3R	11226762	11228227	FBgn0037880	0.013
br0	3R	26254069	26261591	FBgn0000064	0.166
br4	3R	30209948	30210382	FBgn0000094	0.252
br0	3R	9505853	9510324	FBgn0267790	0.045
br0	3R	11210247	11211898	FBgn0037874	0.113
br0	3R	29027236	29030938	FBgn0039623	0.068
br0	3R	9582515	9583222	FBgn0053654	0.036
br0	3R	10887345	10889588	FBgn0042094	0.097
br0	3R	25291370	25292977	FBgn0051098	0.045
br0	3R	17144475	17149412	FBgn0038488	0.099
br0	3R	12270890	12271300	FBgn0038009	0
br0	3R	22966284	22967842	FBgn0051281	0.118
br0	3R	11711676	11712371	FBgn0037940	0
br0	3R	5753318	5754774	FBgn0037372	0.091
br0	3R	15277981	15278668	FBgn0011476	0.11
br0	3R	22034455	22035617	FBgn0038928	0.031
br0	3R	23000139	23010562	FBgn0085404	0.084
br0	3R	30963290	30964320	FBgn0062411	0
br0	3R	11221894	11225173	FBgn0020910	0.065
br0	3R	8712933	8715263	FBgn0037612	0.017
br0	3R	18727573	18728468	FBgn0038646	0.047
br0	3R	28883693	28886015	FBgn0027578	0.052
br0	3R	19903665	19904868	FBgn0038746	0.052
br0	3R	14796305	14798474	FBgn0038260	0.028
br0	3R	23201644	23204034	FBgn0011596	0.062
br0	3R	23926372	23927634	FBgn0039126	0.043
br0	3R	23408684	23472278	FBgn0039078	0.194
br3	3R	27544443	27545836	FBgn0046886	0.065
br0	3R	6549036	6549983	FBgn0046873	0.094
br0	3R	22726967	22732362	FBgn0266409	0.195
br0	3R	8147368	8181444	FBgn0001138	0.238
br2	3R	19715186	19715927	FBgn0085315	0.066
br0	3R	8803471	8805802	FBgn0037633	0.032
br4	3R	20871036	20871700	FBgn0028396	0.107
br0	3R	21870681	21873640	FBgn0051431	0.107
br0	3R	14741582	14795868	FBgn0263929	0.158
br0	3R	14882498	14886246	FBgn0038269	0.043
br0	3R	29054347	29055837	FBgn0039630	0.079
br0	3R	17619100	17619688	FBgn0038528	0.13
br0	3R	10161464	10170487	FBgn0040238	0.042
br0	3R	25265844	25267757	FBgn0039306	0.032
br0	3R	20832799	20840118	FBgn0053094	0.097
br0	3R	5579301	5588380	FBgn0037344	0.052
br0	3R	11690386	11691799	FBgn0042110	0.017
br0	3R	13654556	13656394	FBgn0010258	0.033
br0	3R	20847068	20847748	FBgn0038833	0.026
br2	3R	7131560	7132695	FBgn0051493	0.079
br0	3R	4638010	4641838	FBgn0037261	0.035
br0	3R	25278427	25279846	FBgn0039312	0.024
br0	3R	9787816	9791221	FBgn0037755	0.158
br0	3R	26989035	26989852	FBgn0051076	0
br0	3R	10714798	10715901	FBgn0037827	0.062
br0	3R	11585354	11590146	FBgn0037918	0.051
br0	3R	30745479	30746290	FBgn0039801	0.048
br0	3R	567076	2532932	FBgn0267431	0.111
br0	3R	26014721	26016487	FBgn0002578	0.056
br0	3R	22923352	22924525	FBgn0039030	0.018
br1	3R	5369540	5371744	FBgn0051542	0.038
br4	3R	10120399	10121400	FBgn0266721	0.089
br0	3R	13044759	13047388	FBgn0001217	0.045
br0	3R	4422483	4429335	FBgn0037248	0.069
br0	3R	16615309	16617154	FBgn0038449	0.016
br0	3R	7112850	7117732	FBgn0014863	0.113
br0	3R	30459521	30465736	FBgn0039774	0.055
br0	3R	12432533	12433822	FBgn0029512	0.056
br0	3R	21140739	21214269	FBgn0264357	0.123
br0	3R	23358812	23360207	FBgn0002622	0.058
br0	3R	21749853	21753237	FBgn0051233	0
br1	3R	30505987	30507977	FBgn0039782	0.039
br0	3R	26949692	26958491	FBgn0039464	0.091
br0	3R	11744229	11750029	FBgn0037944	0.081
br0	3R	24625671	24634714	FBgn0039213	0.077
br0	3R	12978000	12980535	FBgn0038099	0.075
br0	3R	7747913	7750079	FBgn0037513	0.048
br0	3R	22016391	22019382	FBgn0038922	0.076
br1	3R	17411108	17412680	FBgn0038507	0.04
br0	3R	16656623	16734426	FBgn0003944	0.205
br0	3R	14560935	14561521	FBgn0038239	0.138
br0	3R	24894742	24897613	FBgn0039244	0.033
br0	3R	8995229	9003650	FBgn0051100	0.024
br0	3R	17685097	17685807	FBgn0051360	0.257
br0	3R	7060767	7061919	FBgn0037463	0.23
br0	3R	9801280	9803461	FBgn0037759	0.043
br0	3R	12040528	12043453	FBgn0037986	0.07
br0	3R	24788054	24797955	FBgn0039225	0.113
br0	3R	5425369	5427257	FBgn0037325	0.053
br0	3R	28806702	28807501	FBgn0261289	0.067
br0	3R	8341661	8343516	FBgn0037578	0.06
br0	3R	23759483	23760600	FBgn0039112	0.04
br0	3R	6747068	6748007	FBgn0085326	0.066
br0	3R	11994175	12005473	FBgn0037976	0.135
br0	3R	11684672	11688133	FBgn0037935	0.038
br0	3R	19730715	19775231	FBgn0024963	0.146
br0	3R	19403455	19406294	FBgn0038704	0.088
br0	3R	14119262	14122420	FBgn0020510	0.067
br0	3R	29927255	29928766	FBgn0039723	0.063
br0	3R	11789293	11796948	FBgn0025802	0.034
br0	3R	6596625	6598022	FBgn0037456	0.119
br0	3R	31065253	31083407	FBgn0024288	0.058
br2	3R	14220560	14221584	FBgn0053109	0.063
br1	3R	19397430	19398567	FBgn0051244	0.046
br0	3R	17455890	17456776	FBgn0038512	0.11
br0	3R	15920898	15932887	FBgn0038385	0.084
br0	3R	30003681	30004861	FBgn0039735	0.112
br0	3R	16994542	16996071	FBgn0038462	0.06
br0	3R	22425214	22436150	FBgn0038967	0.112
br0	3R	8807679	8813579	FBgn0037635	0.045
br0	3R	5712975	5716805	FBgn0004878	0.111
br0	3R	4577939	4578644	FBgn0052945	0.133
br0	3R	15209204	15211347	FBgn0038300	0.02
br0	3R	12682186	12689367	FBgn0001296	0.034
br0	3R	24717511	24717998	FBgn0039218	0.072
br0	3R	24034362	24038847	FBgn0039140	0.051
br0	3R	7151367	7154219	FBgn0011020	0.006
br0	3R	13679440	13687210	FBgn0038168	0.031
br0	3R	22700582	22702084	FBgn0039007	0.098
br0	3R	30643767	30645880	FBgn0051013	0.01
br0	3R	8244055	8248054	FBgn0042182	0.057
br1	3R	25309429	25310943	FBgn0051099	0.019
br0	3R	28598059	28599288	FBgn0026400	0.022
br0	3R	13047731	13049294	FBgn0051157	0.042
br0	3R	16432998	16434740	FBgn0038424	0.091
br0	3R	20914296	20929213	FBgn0038842	0.114
br0	3R	30213315	30213797	FBgn0000278	0.202
br4	3R	28484557	28486062	FBgn0039585	0.025
br0	3R	26656440	26657531	FBgn0243586	0.069
br0	3R	9731221	9733250	FBgn0003886	0
br0	3R	25383700	25384623	FBgn0051437	0.042
br0	3R	21021044	21024163	FBgn0046763	0.17
br0	3R	10224909	10225587	FBgn0083943	0.165
br0	3R	11781131	11787014	FBgn0037949	0.059
br0	3R	20860187	20866231	FBgn0038837	0.058
br0	3R	6346111	6347519	FBgn0037435	0.046
br0	3R	17409619	17410840	FBgn0038506	0.019
br0	3R	5638655	5648738	FBgn0027951	0.114
br0	3R	11696509	11698327	FBgn0265271	0.023
br0	3R	21769518	21770279	FBgn0038901	0.034
br0	3R	9778042	9779528	FBgn0261599	0.094
br0	3R	21061680	21064471	FBgn0025865	0.067
br0	3R	18278181	18279522	FBgn0038595	0.008
br0	3R	27329693	27330882	FBgn0039511	0.056
br4	3R	13397835	13398583	FBgn0038148	0.108
br0	3R	8813490	8820682	FBgn0286516	0.237
br0	3R	27957356	27959245	FBgn0259990	0.09
br0	3R	16611419	16613400	FBgn0038448	0.043
br0	3R	7810532	7811912	FBgn0051472	0.074
br0	3R	9815928	9816979	FBgn0037763	0.038
br0	3R	11736810	11741783	FBgn0002906	0.035
br0	3R	6248994	6251683	FBgn0037414	0.13
br0	3R	23933912	23935964	FBgn0039130	0.052
br0	3R	9761305	9763150	FBgn0266720	0.134
br0	3R	19215434	19226651	FBgn0267975	0.156
br0	3R	8778379	8779923	FBgn0053191	0.021
br4	3R	15206703	15208762	FBgn0038299	0.013
br0	3R	28291338	28292656	FBgn0002865	0.036
br0	3R	28737109	28744782	FBgn0039595	0.057
br0	3R	25263267	25265721	FBgn0027090	0.038
br0	3R	22024259	22025506	FBgn0038924	0.003
br0	3R	26187018	26188807	FBgn0039417	0.056
br0	3R	6449944	6456676	FBgn0037445	0.086
br0	3R	30056859	30058131	FBgn0260468	0.061
br0	3R	4381306	4387018	FBgn0037240	0.033
br0	3R	7391413	7392280	FBgn0261502	0.033
br0	3R	8321747	8323054	FBgn0037576	0.011
br0	3R	23513617	23519445	FBgn0039081	0.033
br0	3R	21127573	21129601	FBgn0038858	0.055
br0	3R	19226903	19228180	FBgn0038690	0.013
br0	3R	22814483	22816178	FBgn0039028	0.052
br0	3R	17151861	17153771	FBgn0038491	0.03
br0	3R	9982816	9986060	FBgn0037770	0.074
br0	3R	11114671	11115706	FBgn0037860	0.116
br0	3R	9513327	9514827	FBgn0014022	0.042
br0	3R	6111671	6112302	FBgn0046875	0.053
br0	3R	16171991	16180475	FBgn0038404	0.054
br0	3R	4750409	4773197	FBgn0264907	0.094
br0	3R	31763304	31764772	FBgn0003065	0.154
br2	3R	6304038	6304505	FBgn0286874	0.171
br0	3R	4334879	4337674	FBgn0037236	0.037
br0	3R	8982732	8984315	FBgn0037647	0.032
br0	3R	19659748	19663672	FBgn0003011	0.039
br0	3R	31262598	31263878	FBgn0040629	0.044
br0	3R	6707800	6742063	FBgn0051481	0.124
br0	3R	23099533	23100983	FBgn0039053	0.015
br1	3R	12437817	12439139	FBgn0038051	0
br0	3R	25959279	25961686	FBgn0039398	0.102
br0	3R	28520665	28540324	FBgn0003137	0.017
br0	3R	23958651	23962555	FBgn0039132	0.118
br0	3R	14162709	14163625	FBgn0038210	0.043
br0	3R	8674109	8675196	FBgn0037608	0.039
br0	3R	26230248	26234700	FBgn0039419	0.152
br0	3R	30877084	30881027	FBgn0039808	0.237
br0	3R	8660903	8670684	FBgn0086679	0.048
br0	3R	26640025	26641054	FBgn0039444	0.065
br0	3R	29819131	29825800	FBgn0039704	0.015
br0	3R	12509076	12511461	FBgn0013279	0.048
br0	3R	26536350	26604051	FBgn0263289	0.11
br0	3R	24109336	24110010	FBgn0039149	0.164
br2	3R	8287876	8288613	FBgn0037562	0.117
br0	3R	25053369	25054653	FBgn0051109	0.082
br0	3R	11410047	11412440	FBgn0011774	0.053
br3	3R	30177877	30180178	FBgn0039752	0.041
br0	3R	22392189	22394104	FBgn0038958	0.113
br0	3R	30579429	30582117	FBgn0039787	0
br0	3R	25970080	25982736	FBgn0259146	0.116
br0	3R	23860162	23890052	FBgn0025574	0.118
br0	3R	17534815	17537136	FBgn0038516	0.021
br0	3R	29860055	29861494	FBgn0039712	0.045
br0	3R	20033881	20036056	FBgn0038769	0.082
br0	3R	21832503	21834013	FBgn0041229	0.054
br0	3R	22085374	22086397	FBgn0038930	0.224
br0	3R	29515717	29516527	FBgn0039669	0.054
br0	3R	9818914	9819877	FBgn0037765	0.042
br0	3R	8749206	8768191	FBgn0083971	0.125
br0	3R	5856585	5857914	FBgn0028436	0.053
br0	3R	22619968	22639387	FBgn0020278	0.06
br0	3R	31594792	31596204	FBgn0039857	0
br0	3R	31405245	31457873	FBgn0261988	0.093
br0	3R	30039719	30043071	FBgn0003511	0.035
br0	3R	10815288	10817490	FBgn0037838	0.032
br0	3R	16456052	16458233	FBgn0038432	0.09
br0	3R	14626676	14642563	FBgn0038248	0.081
br0	3R	31669465	31677971	FBgn0039863	0.05
br0	3R	25907022	25921046	FBgn0250757	0.025
br0	3R	12855544	12859246	FBgn0038088	0.08
br0	3R	14512639	14513637	FBgn0038235	0.162
br0	3R	24518270	24522331	FBgn0003134	0.222
br0	3R	15766246	15767438	FBgn0038357	0.016
br0	3R	24938710	24944956	FBgn0029157	0.091
br0	3R	21355692	21359768	FBgn0266174	0.069
br0	3R	23891597	23893560	FBgn0039124	0.059
br0	3R	23699328	23700354	FBgn0047351	0.122
br0	3R	5236092	5237315	FBgn0087005	0.078
br0	3R	30517059	30527037	FBgn0027654	0.152
br0	3R	9293642	9328511	FBgn0037676	0.238
br0	3R	27124759	27151069	FBgn0039492	0.121
br0	3R	19643018	19644386	FBgn0283536	0.047
br0	3R	9714623	9725615	FBgn0002431	0.034
br0	3R	22804291	22807290	FBgn0039027	0.106
br0	3R	17669144	17670895	FBgn0038533	0.068
br0	3R	16225651	16260329	FBgn0040071	0.201
br0	3R	31575835	31580699	FBgn0043900	0.104
br3	3R	11931262	11933640	FBgn0037964	0.038
br0	3R	19879719	19886030	FBgn0014006	0.055
br0	3R	11620090	11621728	FBgn0037920	0.049
br0	3R	5539510	5547775	FBgn0037336	0.078
br0	3R	15203069	15206447	FBgn0028984	0.016
br0	3R	23704804	23708512	FBgn0051414	0.05
br0	3R	30435177	30443599	FBgn0039770	0.034
br0	3R	18045216	18052984	FBgn0010389	0.054
br0	3R	26054237	26055438	FBgn0028833	0.084
br4	3R	19651018	19652430	FBgn0051219	0.054
br3	3R	5275678	5277835	FBgn0051538	0.028
br0	3R	27246403	27247992	FBgn0039500	0.064
br0	3R	25475636	25476915	FBgn0039336	0.073
br3	3R	25102553	25103617	FBgn0266534	0.059
br0	3R	22382035	22386548	FBgn0263048	0.032
br0	3R	6260211	6262105	FBgn0037416	0.132
br0	3R	31178389	31195762	FBgn0051004	0.026
br0	3R	28303631	28304605	FBgn0039577	0
br0	3R	29950796	29969447	FBgn0004622	0.059
br0	3R	15530072	15531473	FBgn0051296	0.116
br0	3R	12676010	12676260	FBgn0263621	0.088
br0	3R	29131193	29137980	FBgn0028671	0.055
br0	3R	7916599	7920299	FBgn0037531	0.049
br0	3R	22419095	22421068	FBgn0038964	0.089
br0	3R	29315254	29319644	FBgn0015622	0.081
br0	3R	17809401	17811134	FBgn0038552	0.042
[truncated: 11,962 more rows]

## Sheet: S5
Supplementary Table S5. The comparison between GenTree and DroAge24 (listed in Supplementary Table S4). "Status" column indicates the comparison status, including three conditions: "comparable," "younger," and "older." These terms denote whether the gene age in both versions is the same, if the gene has a younger age compared to GenTree, or if the gene has an older age compared to GenTree, respec…
Gene	DroAge24	GenTree	Status	FlyBaseAge
FBgn0032083	br0	br0	comparable	br0
FBgn0015949	br0	br0	comparable	br0
FBgn0029870	br0	br0	comparable	br0
FBgn0040466	br0	br0	comparable	br0
FBgn0033543	br0	br0	comparable	br0
FBgn0036850	br0	br0	comparable	br0
FBgn0054005	br0	br0	comparable	br0
FBgn0033861	br0	br0	comparable	br0
FBgn0262563	br2	br2	comparable	br2
FBgn0016131	br0	br0	comparable	br0
FBgn0261477	br0	br0	comparable	br0
FBgn0036772	br0	br0	comparable	br0
FBgn0034974	br0	br0	comparable	br0
FBgn0037460	br1	br1	comparable	br1
FBgn0027556	br0	br0	comparable	br0
FBgn0085371	br0	br0	comparable	br0
FBgn0028866	br2	br0	younger	br4
FBgn0260026	br0	br0	comparable	br0
FBgn0039634	br0	br0	comparable	br0
FBgn0263005	br0	br0	comparable	br0
FBgn0036159	br0	br0	comparable	br0
FBgn0004880	br0	br0	comparable	br0
FBgn0052198	br4	br3	younger	NA
FBgn0044047	br2	br0	younger	br0
FBgn0031374	br0	br0	comparable	br0
FBgn0026324	br0	br0	comparable	br0
FBgn0033705	br0	br0	comparable	br0
FBgn0260474	br0	br4	older	br4
FBgn0030482	br0	br0	comparable	br0
FBgn0032635	br0	br0	comparable	br0
FBgn0036811	br0	br0	comparable	br0
FBgn0259699	br0	br0	comparable	br0
FBgn0037227	br0	br0	comparable	br0
FBgn0054008	br0	br0	comparable	br0
FBgn0052528	br0	br0	comparable	br0
FBgn0039052	br0	br0	comparable	br1
FBgn0034129	br0	br0	comparable	br0
FBgn0016684	br0	br0	comparable	br0
FBgn0033183	br0	br0	comparable	br0
FBgn0035402	br0	br0	comparable	br0
FBgn0039994	br0	br0	comparable	br0
FBgn0033827	br0	br0	comparable	br0
FBgn0000709	br0	br0	comparable	br0
FBgn0028704	br0	br0	comparable	br0
FBgn0260779	br0	br0	comparable	br0
FBgn0030794	br0	br0	comparable	br0
FBgn0030778	br0	br0	comparable	br0
FBgn0039855	br2	br4	older	br4
FBgn0038097	br1	br1	comparable	br1
FBgn0033866	br0	br0	comparable	br0
FBgn0004698	br0	br0	comparable	br0
FBgn0032494	br0	br0	comparable	br0
FBgn0082585	br0	br0	comparable	br0
FBgn0037855	br0	br0	comparable	br0
FBgn0021795	br0	br0	comparable	br0
FBgn0039712	br0	br0	comparable	br0
FBgn0243513	br0	br0	comparable	br0
FBgn0259715	br0	br0	comparable	br0
FBgn0263995	br0	br0	comparable	br0
FBgn0004463	br0	br0	comparable	br0
FBgn0015591	br0	br0	comparable	br0
FBgn0038839	br0	br0	comparable	br0
FBgn0266540	br0	br0	comparable	br2
FBgn0032763	br0	br0	comparable	br0
FBgn0037051	br0	br0	comparable	br0
FBgn0039421	br2	br2	comparable	br2
FBgn0033184	br0	br0	comparable	br0
FBgn0035887	br0	br2	older	br0
FBgn0036786	br0	br0	comparable	br0
FBgn0027548	br0	br0	comparable	br0
FBgn0030886	br0	br0	comparable	br0
FBgn0036118	br0	br0	comparable	br0
FBgn0033249	br0	br0	comparable	br0
FBgn0052638	br0	br0	comparable	br0
FBgn0015663	br0	br0	comparable	br0
FBgn0035398	br0	br0	comparable	br0
FBgn0030485	br0	br0	comparable	br0
FBgn0266489	br0	br0	comparable	NA
FBgn0051269	br1	br1	comparable	br1
FBgn0051648	br0	br0	comparable	br0
FBgn0086350	br2	br0	younger	br0
FBgn0261807	br0	br0	comparable	br0
FBgn0011837	br0	br0	comparable	br0
FBgn0026174	br2	br5	older	br4
FBgn0035679	br0	br0	comparable	br0
FBgn0083941	br4	br4	comparable	NA
FBgn0262029	br0	br0	comparable	br0
FBgn0040984	br1	br3	older	NA
FBgn0035124	br0	br0	comparable	br0
FBgn0033712	br0	br0	comparable	br0
FBgn0035572	br0	br0	comparable	br0
FBgn0030552	br0	br0	comparable	br0
FBgn0039016	br0	br0	comparable	br0
FBgn0053329	br0	br0	comparable	br0
FBgn0036062	br0	br0	comparable	br0
FBgn0036121	br0	br0	comparable	br0
FBgn0034959	br0	br0	comparable	br0
FBgn0028692	br0	br0	comparable	br0
FBgn0035996	br0	br0	comparable	br0
FBgn0066114	br0	br0	comparable	br0
FBgn0038275	br0	br0	comparable	br0
FBgn0035676	br0	br0	comparable	br0
FBgn0036294	br0	br0	comparable	br0
FBgn0025383	br0	br0	comparable	br0
FBgn0035153	br0	br0	comparable	br0
FBgn0032586	br0	br0	comparable	br0
FBgn0085303	br0	br0	comparable	br1
FBgn0262592	br0	br0	comparable	br0
FBgn0024558	br0	br0	comparable	br0
FBgn0030317	br0	br0	comparable	br0
FBgn0005677	br0	br0	comparable	br0
FBgn0001138	br0	br0	comparable	br0
FBgn0030905	br3	br0	younger	br1
FBgn0038380	br0	br0	comparable	br0
FBgn0052202	br0	br0	comparable	br0
FBgn0050148	br0	br0	comparable	br0
FBgn0026199	br0	br0	comparable	br0
FBgn0053971	br0	br0	comparable	br0
FBgn0050488	br1	br0	younger	br0
FBgn0035951	br0	br0	comparable	br0
FBgn0033961	br0	br0	comparable	br0
FBgn0037685	br0	br0	comparable	br0
FBgn0037165	br0	br0	comparable	br0
FBgn0039494	br0	br0	comparable	br0
FBgn0039656	br2	br3	older	br4
FBgn0031977	br0	br0	comparable	br0
FBgn0266723	br0	br0	comparable	br0
FBgn0261373	br0	br0	comparable	br0
FBgn0039277	br0	br0	comparable	br0
FBgn0010772	br0	br0	comparable	br0
FBgn0034180	br0	br0	comparable	br0
FBgn0036741	br0	br0	comparable	br0
FBgn0025724	br0	br0	comparable	br0
FBgn0010389	br0	br0	comparable	br0
FBgn0051493	br2	br2	comparable	br2
FBgn0039909	br0	br0	comparable	br0
FBgn0023550	br0	br0	comparable	br0
FBgn0053995	br0	br0	comparable	br0
FBgn0014009	br0	br0	comparable	br0
FBgn0037656	br0	br0	comparable	br0
FBgn0062442	br0	br0	comparable	br0
FBgn0032729	br0	br0	comparable	br0
FBgn0035198	br0	br0	comparable	br0
FBgn0033708	br0	br0	comparable	br0
FBgn0259203	br0	br0	comparable	br0
FBgn0267791	br0	br0	comparable	br0
FBgn0085271	br0	br0	comparable	br0
FBgn0028943	br0	br0	comparable	br0
FBgn0050037	br3	br3	comparable	br4
FBgn0034455	br0	br0	comparable	br0
FBgn0034468	br0	br0	comparable	br0
FBgn0029629	br0	br0	comparable	br0
FBgn0004465	br0	br0	comparable	br0
FBgn0036255	br0	br0	comparable	br0
FBgn0014033	br0	br0	comparable	br0
FBgn0040799	br0	br0	comparable	NA
FBgn0038238	br0	br0	comparable	br0
FBgn0011272	br0	br0	comparable	br0
FBgn0011336	br0	br0	comparable	br0
FBgn0037881	br0	br0	comparable	br0
FBgn0015576	br0	br0	comparable	br0
FBgn0036415	br0	br0	comparable	br0
FBgn0024945	br0	br0	comparable	br0
FBgn0037781	br0	br0	comparable	br0
FBgn0023023	br0	br0	comparable	br0
FBgn0038498	br0	br0	comparable	br0
FBgn0264362	br0	br0	comparable	br4
FBgn0025525	br0	br0	comparable	br0
FBgn0038626	br0	br0	comparable	br0
FBgn0038632	br0	br0	comparable	br0
FBgn0260484	br0	br6	older	br0
FBgn0266098	br0	br0	comparable	br0
FBgn0033931	br0	br0	comparable	br0
FBgn0038852	br0	br0	comparable	br0
FBgn0000564	br0	br0	comparable	br0
FBgn0052076	br0	br0	comparable	br0
FBgn0037044	br0	br0	comparable	br0
FBgn0050469	br0	br0	comparable	br0
FBgn0000384	br0	br0	comparable	br0
FBgn0032654	br0	br0	comparable	br0
FBgn0033683	br3	br2	younger	br4
FBgn0062978	br0	br0	comparable	NA
FBgn0028897	br0	br0	comparable	br0
FBgn0039407	br0	br0	comparable	br0
FBgn0039374	br0	br0	comparable	br0
FBgn0052073	br4	br3	younger	NA
FBgn0267727	br0	br0	comparable	NA
FBgn0034829	br0	br0	comparable	br0
FBgn0029819	br0	br0	comparable	br0
FBgn0038944	br0	br0	comparable	br1
FBgn0035852	br0	br0	comparable	br0
FBgn0015247	br0	br0	comparable	br0
FBgn0046888	br2	br2	comparable	br0
FBgn0031873	br0	br0	comparable	br0
FBgn0032059	br0	br0	comparable	br0
FBgn0086608	br0	br0	comparable	br0
FBgn0041250	br0	br0	comparable	br0
FBgn0262482	br3	br3	comparable	br3
FBgn0030617	br0	br0	comparable	br0
FBgn0039440	br0	br0	comparable	br0
FBgn0000015	br0	br0	comparable	br0
FBgn0000447	br0	br0	comparable	br0
FBgn0261289	br0	br2	older	br2
FBgn0035371	br0	br0	comparable	br0
FBgn0029679	br0	br0	comparable	br0
FBgn0021750	br0	br0	comparable	br0
FBgn0034458	br0	br0	comparable	br0
FBgn0032783	br0	br0	comparable	br0
FBgn0051950	br0	br0	comparable	br0
FBgn0014465	br0	br0	comparable	br0
FBgn0033096	br0	br0	comparable	br0
FBgn0034856	br0	br0	comparable	br0
FBgn0261292	br0	br2	older	br0
FBgn0262844	br0	br0	comparable	br0
FBgn0038810	br0	br0	comparable	br0
FBgn0028506	br0	br0	comparable	br0
FBgn0027514	br0	br0	comparable	br0
FBgn0031036	br0	br0	comparable	br0
FBgn0085261	br0	br0	comparable	br2
FBgn0021967	br0	br0	comparable	br0
FBgn0039356	br0	br0	comparable	br0
FBgn0052677	br0	br0	comparable	br0
FBgn0000808	br0	br0	comparable	br0
FBgn0039560	br0	br0	comparable	br0
FBgn0029685	br0	br0	comparable	br0
FBgn0038092	br0	br0	comparable	br0
FBgn0022985	br0	br0	comparable	br0
FBgn0030148	br0	br0	comparable	br0
FBgn0065032	br0	br0	comparable	br0
FBgn0037897	br0	br0	comparable	br0
FBgn0262123	br0	br0	comparable	br0
FBgn0041702	br1	br2	older	br3
FBgn0033349	br0	br0	comparable	br0
FBgn0033464	br0	br0	comparable	br0
FBgn0036705	br0	br0	comparable	br0
FBgn0051230	br4	br4	comparable	br4
FBgn0032377	br0	br0	comparable	br0
FBgn0038829	br0	br0	comparable	br0
FBgn0051713	br0	br0	comparable	NA
FBgn0030659	br0	br0	comparable	br0
FBgn0034083	br0	br0	comparable	br0
FBgn0031313	br0	br0	comparable	br0
FBgn0051681	br0	br4	older	br0
FBgn0266410	br0	br0	comparable	br0
FBgn0032442	br0	br0	comparable	br0
FBgn0262103	br0	br0	comparable	br0
FBgn0265608	br0	br0	comparable	br5
FBgn0016977	br0	br0	comparable	br0
FBgn0013972	br0	br0	comparable	br0
FBgn0036661	br0	br0	comparable	br0
FBgn0015803	br0	br0	comparable	br0
FBgn0033065	br0	br0	comparable	br0
FBgn0033810	br0	br0	comparable	br0
FBgn0032601	br0	br0	comparable	br0
FBgn0035932	br0	br0	comparable	br0
FBgn0033271	br0	br0	comparable	br0
FBgn0051660	br0	br0	comparable	br0
FBgn0262116	br0	br0	comparable	br0
FBgn0052248	br0	br0	comparable	br3
FBgn0038879	br0	br0	comparable	NA
FBgn0262582	br0	br0	comparable	br0
FBgn0030584	br0	br0	comparable	br0
FBgn0032151	br0	br0	comparable	br0
FBgn0032210	br0	br0	comparable	br0
FBgn0033301	br2	br2	comparable	br2
FBgn0039694	br0	br0	comparable	br0
FBgn0062412	br0	br0	comparable	br0
FBgn0031114	br0	br0	comparable	br0
FBgn0052475	br0	br0	comparable	br0
FBgn0011603	br0	br0	comparable	br0
FBgn0032414	br0	br0	comparable	br0
FBgn0019637	br0	br0	comparable	br0
FBgn0036381	br0	br0	comparable	br0
FBgn0029672	br0	br0	comparable	br0
FBgn0032234	br0	br0	comparable	br0
FBgn0039530	br0	br0	comparable	br0
FBgn0262487	br4	br4	comparable	br4
FBgn0085302	br1	br1	comparable	NA
FBgn0042118	br0	br0	comparable	br0
FBgn0039453	br0	br0	comparable	br0
FBgn0032519	br0	br0	comparable	br0
FBgn0037275	br0	br0	comparable	br0
FBgn0032202	br0	br0	comparable	br0
FBgn0025373	br0	br0	comparable	br0
FBgn0037773	br0	br0	comparable	br0
FBgn0265267	br0	br0	comparable	br0
FBgn0260753	br0	br0	comparable	br0
FBgn0037842	br0	br0	comparable	br0
FBgn0030510	br0	br0	comparable	br0
FBgn0032430	br0	br0	comparable	br0
FBgn0036028	br0	br0	comparable	br0
FBgn0051122	br0	br0	comparable	br0
FBgn0260451	br0	br0	comparable	br0
FBgn0033020	br0	br0	comparable	br0
FBgn0043791	br0	br0	comparable	br0
FBgn0029105	br0	br0	comparable	br0
FBgn0037100	br0	br0	comparable	br0
FBgn0263968	br0	br0	comparable	br0
FBgn0052069	br0	br0	comparable	br0
FBgn0035173	br0	br0	comparable	br0
FBgn0030306	br0	br0	comparable	br0
FBgn0030859	br0	br0	comparable	br0
FBgn0264329	br4	br4	comparable	br4
FBgn0026593	br0	br0	comparable	br0
FBgn0261566	br4	br4	comparable	br4
FBgn0031410	br0	br0	comparable	br2
FBgn0010052	br0	br0	comparable	br0
FBgn0037618	br0	br0	comparable	br0
FBgn0051460	br0	br0	comparable	br0
FBgn0051437	br0	br0	comparable	br0
FBgn0031227	br0	br0	comparable	br0
FBgn0053054	br0	br0	comparable	br0
FBgn0266717	br0	br0	comparable	br0
FBgn0027864	br0	br4	older	br0
FBgn0039630	br0	br0	comparable	br0
FBgn0032223	br0	br0	comparable	br0
FBgn0033763	br0	br0	comparable	br0
FBgn0039403	br0	br0	comparable	br0
FBgn0051806	br0	br0	comparable	br0
FBgn0039576	br0	br4	older	br0
FBgn0266758	br0	br0	comparable	br0
FBgn0037908	br0	br0	comparable	br0
FBgn0024250	br0	br0	comparable	br0
FBgn0002561	br0	br0	comparable	br0
FBgn0051233	br0	br0	comparable	br0
FBgn0039381	br0	br0	comparable	br0
FBgn0037427	br0	br0	comparable	br0
FBgn0002926	br0	br0	comparable	br0
FBgn0038373	br0	br0	comparable	br0
FBgn0264746	br4	br4	comparable	br1
FBgn0014127	br0	br0	comparable	br0
FBgn0036134	br0	br0	comparable	br0
FBgn0004436	br0	br0	comparable	br0
FBgn0004052	br0	br0	comparable	br0
FBgn0003162	br0	br0	comparable	br0
FBgn0030291	br0	br0	comparable	br0
FBgn0052549	br0	br0	comparable	br0
FBgn0032178	br0	br0	comparable	br0
FBgn0031399	br0	br0	comparable	br0
FBgn0034175	br0	br0	comparable	br0
FBgn0003209	br0	br0	comparable	br0
FBgn0035155	br0	br0	comparable	br0
FBgn0038082	br0	br4	older	br0
FBgn0038122	br0	br0	comparable	br0
FBgn0024177	br0	br0	comparable	br1
FBgn0038000	br0	br0	comparable	br0
FBgn0002524	br0	br0	comparable	br0
FBgn0260747	br0	br0	comparable	br0
FBgn0010288	br0	br0	comparable	br0
FBgn0259183	br2	br0	younger	br0
FBgn0051678	br0	br0	comparable	br0
FBgn0032858	br0	br0	comparable	br0
FBgn0038186	br2	br2	comparable	br2
FBgn0035896	br0	br0	comparable	br0
FBgn0024245	br0	br0	comparable	br0
FBgn0032563	br0	br0	comparable	br0
FBgn0000244	br0	br0	comparable	br0
FBgn0038685	br0	br0	comparable	br0
FBgn0000557	br0	br0	comparable	br0
FBgn0001142	br0	br0	comparable	br0
FBgn0036734	br0	br0	comparable	br0
FBgn0039779	br0	br0	comparable	br0
FBgn0261995	br0	br0	comparable	br0
FBgn0037330	br0	br0	comparable	br0
FBgn0053223	br5	br2	younger	br0
FBgn0259832	br0	br0	comparable	br0
FBgn0033063	br0	br0	comparable	br0
FBgn0053792	br0	br4	older	br0
FBgn0040099	br0	br0	comparable	br0
FBgn0035978	br0	br0	comparable	br0
FBgn0031940	br0	br0	comparable	br0
FBgn0260222	br0	br0	comparable	br1
FBgn0052418	br0	br0	comparable	br0
FBgn0026411	br0	br0	comparable	br0
FBgn0035425	br0	br0	comparable	br0
FBgn0035640	br0	br0	comparable	br0
FBgn0034716	br0	br0	comparable	br0
FBgn0043457	br0	br0	comparable	br0
FBgn0037950	br0	br0	comparable	br0
FBgn0030877	br0	br0	comparable	br0
FBgn0026570	br0	br0	comparable	br0
FBgn0053285	br0	br0	comparable	br0
FBgn0086130	br0	br0	comparable	br0
FBgn0035315	br0	br0	comparable	br0
FBgn0033250	br0	br0	comparable	br0
FBgn0039861	br0	br0	comparable	br0
FBgn0034858	br0	br0	comparable	br0
FBgn0051708	br0	br0	comparable	br0
FBgn0263850	br1	br0	younger	br0
FBgn0259228	br0	br0	comparable	br0
FBgn0026089	br0	br0	comparable	br0
FBgn0041225	br0	br0	comparable	br0
FBgn0022238	br0	br0	comparable	br0
FBgn0030102	br0	br0	comparable	br0
FBgn0261786	br0	br0	comparable	br0
FBgn0033115	br0	br1	older	br1
FBgn0001250	br0	br0	comparable	br0
FBgn0263314	br2	br2	comparable	br2
FBgn0040849	br0	br0	comparable	br0
FBgn0004054	br0	br0	comparable	br0
FBgn0086362	br0	br0	comparable	br0
FBgn0026427	br0	br0	comparable	br0
FBgn0033153	br0	br0	comparable	br0
FBgn0025186	br0	br0	comparable	br0
FBgn0010408	br0	br0	comparable	br0
FBgn0020280	br2	br0	younger	br1
FBgn0050110	br4	br3	younger	br2
FBgn0022764	br0	br0	comparable	br0
FBgn0037360	br0	br0	comparable	br0
FBgn0053105	br0	br6	older	br0
FBgn0003270	br0	br0	comparable	br0
FBgn0037081	br0	br0	comparable	br0
FBgn0029907	br0	br0	comparable	br0
FBgn0032034	br0	br0	comparable	br0
FBgn0035621	br0	br0	comparable	br0
FBgn0040010	br0	br0	comparable	br0
FBgn0033246	br0	br0	comparable	br0
FBgn0030105	br0	br0	comparable	br0
FBgn0035332	br0	br4	older	br4
FBgn0001229	br0	br0	comparable	br0
FBgn0003254	br0	br0	comparable	br0
FBgn0034258	br0	br0	comparable	br0
FBgn0032908	br1	br1	comparable	br0
FBgn0032587	br0	br0	comparable	br0
FBgn0034430	br0	br0	comparable	br0
FBgn0037098	br0	br0	comparable	br0
FBgn0032268	br0	br0	comparable	br0
FBgn0262738	br0	br0	comparable	br0
FBgn0034797	br0	br0	comparable	br0
FBgn0250816	br0	br0	comparable	br0
FBgn0261929	br0	br0	comparable	br0
FBgn0039197	br0	br0	comparable	br0
FBgn0262812	br0	br0	comparable	br0
FBgn0032981	br0	br0	comparable	br0
FBgn0050275	br0	br0	comparable	br0
FBgn0259731	br0	br0	comparable	NA
FBgn0032261	br0	br0	comparable	br0
FBgn0085267	br0	br0	comparable	br0
FBgn0024733	br0	br0	comparable	br0
FBgn0025866	br0	br0	comparable	br0
FBgn0260763	br0	br0	comparable	br0
FBgn0013347	br0	br0	comparable	br0
FBgn0037844	br0	br0	comparable	br0
FBgn0038388	br0	br0	comparable	br0
FBgn0037590	br0	br0	comparable	br0
FBgn0039172	br0	br0	comparable	br0
FBgn0032810	br0	br0	comparable	br0
FBgn0038809	br0	br0	comparable	br0
FBgn0039080	br0	br0	comparable	br0
FBgn0029114	br0	br0	comparable	br0
FBgn0035244	br0	br0	comparable	br0
FBgn0050268	br0	br0	comparable	br0
FBgn0035427	br0	br0	comparable	br0
FBgn0038181	br0	br0	comparable	br0
FBgn0250845	br0	br0	comparable	br2
FBgn0052409	br0	br0	comparable	br0
FBgn0030524	br5	br5	comparable	br5
FBgn0036916	br0	br0	comparable	br0
FBgn0033855	br0	br0	comparable	br0
FBgn0010762	br0	br0	comparable	br0
FBgn0002121	br0	br0	comparable	br0
FBgn0022338	br0	br0	comparable	br0
FBgn0014179	br0	br0	comparable	br0
FBgn0034774	br0	br0	comparable	br0
FBgn0033773	br0	br0	comparable	br0
FBgn0030673	br0	br0	comparable	br0
FBgn0031836	br0	br0	comparable	br0
FBgn0052383	br4	br4	comparable	br4
FBgn0039759	br0	br0	comparable	br0
FBgn0036846	br0	br0	comparable	br0
FBgn0003149	br0	br0	comparable	br0
FBgn0250871	br0	br0	comparable	br0
FBgn0028509	br0	br0	comparable	br0
FBgn0033696	br0	br0	comparable	br0
FBgn0027073	br0	br0	comparable	br0
FBgn0039590	br0	br0	comparable	br0
FBgn0033052	br0	br0	comparable	br0
FBgn0259737	br0	br0	comparable	br0
FBgn0014454	br0	br0	comparable	br0
FBgn0026602	br0	br0	comparable	br0
FBgn0030120	br5	br5	comparable	NA
FBgn0085475	br0	br0	comparable	br4
FBgn0033391	br0	br0	comparable	br0
FBgn0050281	br0	br0	comparable	br0
FBgn0031220	br0	br0	comparable	br0
FBgn0261446	br0	br0	comparable	br0
FBgn0040993	br0	br0	comparable	br0
FBgn0261624	br4	br0	younger	br1
FBgn0003210	br0	br0	comparable	br0
FBgn0028400	br0	br0	comparable	br0
FBgn0032707	br0	br0	comparable	br0
FBgn0039156	br0	br0	comparable	br0
FBgn0034497	br0	br0	comparable	br0
FBgn0031906	br0	br0	comparable	br0
FBgn0010223	br0	br0	comparable	br0
FBgn0015295	br0	br0	comparable	br0
FBgn0028418	br0	br0	comparable	br0
FBgn0041247	br0	br0	comparable	br0
FBgn0037942	br0	br0	comparable	br0
FBgn0001084	br0	br0	comparable	br0
FBgn0031990	br0	br0	comparable	br0
FBgn0083956	br0	br0	comparable	br0
FBgn0032688	br0	br0	comparable	br0
FBgn0034642	br0	br0	comparable	br0
FBgn0045035	br0	br0	comparable	br0
FBgn0003747	br0	br0	comparable	br0
FBgn0002716	br0	br0	comparable	br0
FBgn0038619	br0	br0	comparable	br0
FBgn0027537	br0	br0	comparable	br0
FBgn0011280	br0	br0	comparable	br0
FBgn0086768	br0	br0	comparable	br0
FBgn0260934	br0	br0	comparable	br0
FBgn0038130	br0	br0	comparable	br0
FBgn0034099	br0	br0	comparable	br0
FBgn0032069	br0	br1	older	br0
FBgn0037291	br0	br0	comparable	br0
FBgn0266557	br0	br0	comparable	br0
FBgn0010905	br0	br0	comparable	br0
FBgn0036212	br3	br2	younger	br3
FBgn0000286	br0	br0	comparable	br0
FBgn0027620	br0	br0	comparable	br0
FBgn0045823	br0	br0	comparable	br0
FBgn0030309	br0	br0	comparable	br0
FBgn0052406	br0	br0	comparable	br0
FBgn0260985	br0	br0	comparable	br0
FBgn0003520	br0	br0	comparable	br0
FBgn0032143	br0	br0	comparable	br1
FBgn0036668	br0	br0	comparable	br0
FBgn0034432	br0	br0	comparable	br0
FBgn0259745	br0	br0	comparable	br0
FBgn0030608	br0	br0	comparable	br0
FBgn0027539	br0	br0	comparable	br0
FBgn0031523	br0	br0	comparable	br0
FBgn0039911	br0	br0	comparable	br0
FBgn0037519	br0	br0	comparable	br0
FBgn0040359	br0	br0	comparable	br0
FBgn0051357	br0	br0	comparable	br0
FBgn0032704	br0	br0	comparable	br0
FBgn0033264	br0	br0	comparable	br0
FBgn0260941	br0	br0	comparable	br0
FBgn0051872	br2	br2	comparable	br0
FBgn0032176	br0	br0	comparable	br0
FBgn0034301	br0	br0	comparable	br0
FBgn0035544	br0	br0	comparable	br0
FBgn0025625	br0	br0	comparable	br0
FBgn0037573	br0	br0	comparable	br0
FBgn0030373	br1	br4	older	br0
FBgn0033209	br0	br0	comparable	br0
FBgn0265632	br0	br0	comparable	br5
FBgn0033145	br0	br0	comparable	br0
FBgn0036063	br0	br0	comparable	br0
FBgn0264975	br0	br0	comparable	br0
FBgn0033453	br0	br0	comparable	br0
FBgn0029795	br0	br0	comparable	br0
FBgn0264270	br0	br0	comparable	br0
FBgn0030239	br0	br0	comparable	br0
FBgn0034865	br0	br0	comparable	br0
FBgn0001994	br0	br0	comparable	br0
FBgn0040299	br0	br0	comparable	br0
FBgn0086704	br0	br0	comparable	br0
FBgn0032205	br0	br0	comparable	br0
FBgn0263270	br3	br0	younger	br0
FBgn0266916	br0	br0	comparable	br1
FBgn0011666	br0	br0	comparable	br0
FBgn0259896	br0	br0	comparable	br0
FBgn0259992	br0	br0	comparable	br0
FBgn0033902	br0	br0	comparable	br0
FBgn0030215	br3	br2	younger	br2
FBgn0036184	br0	br0	comparable	br0
FBgn0035589	br0	br0	comparable	br0
FBgn0051099	br1	br1	comparable	br2
FBgn0002924	br0	br0	comparable	br0
FBgn0001078	br0	br0	comparable	br0
FBgn0029975	br0	br0	comparable	br0
FBgn0032482	br0	br0	comparable	br0
FBgn0085264	br3	br0	younger	br3
FBgn0036364	br0	br0	comparable	br0
FBgn0030408	br0	br0	comparable	br0
FBgn0031398	br0	br0	comparable	br0
FBgn0004053	br0	br0	comparable	br0
FBgn0040358	br0	br0	comparable	br0
FBgn0036239	br0	br0	comparable	br0
FBgn0031118	br0	br0	comparable	br0
FBgn0034245	br0	br0	comparable	NA
FBgn0036951	br0	br0	comparable	br0
FBgn0265469	br0	br0	comparable	br5
FBgn0028550	br0	br0	comparable	br0
FBgn0011207	br0	br0	comparable	br0
FBgn0031885	br0	br0	comparable	br0
FBgn0031872	br0	br0	comparable	br0
FBgn0001254	br0	br0	comparable	br0
FBgn0027836	br0	br0	comparable	br0
FBgn0035046	br0	br0	comparable	br0
FBgn0030057	br0	br0	comparable	br0
FBgn0030345	br0	br0	comparable	br0
FBgn0039667	br0	br0	comparable	br0
FBgn0033010	br0	br0	comparable	br0
FBgn0036849	br0	br0	comparable	br0
FBgn0035064	br0	br0	comparable	br0
FBgn0002622	br0	br0	comparable	br0
FBgn0030178	br0	br0	comparable	br0
FBgn0039651	br0	br0	comparable	br0
FBgn0039806	br0	br0	comparable	br0
FBgn0011708	br0	br0	comparable	br0
FBgn0261994	br0	br0	comparable	br0
FBgn0004143	br0	br0	comparable	br0
FBgn0035993	br0	br0	comparable	br0
FBgn0036762	br0	br0	comparable	br0
FBgn0038360	br0	br0	comparable	br0
FBgn0051439	br0	br0	comparable	br3
FBgn0052446	br0	br0	comparable	br0
FBgn0020294	br0	br0	comparable	br0
FBgn0000047	br0	br0	comparable	br0
FBgn0029969	br0	br0	comparable	br0
FBgn0053773	br0	br1	older	br2
FBgn0052320	br0	br0	comparable	br0
FBgn0259166	br0	br0	comparable	br0
FBgn0011768	br0	br0	comparable	br0
FBgn0034474	br0	br0	comparable	br0
FBgn0034651	br1	br1	comparable	br1
FBgn0043010	br0	br0	comparable	br0
FBgn0037678	br0	br0	comparable	br0
FBgn0085478	br0	br0	comparable	br0
FBgn0263399	br3	br0	younger	br4
FBgn0011828	br0	br0	comparable	br0
FBgn0051198	br0	br0	comparable	br0
FBgn0262360	br4	br4	comparable	br4
FBgn0039357	br0	br0	comparable	br0
FBgn0040565	br0	br0	comparable	br2
FBgn0040477	br0	br0	comparable	br0
FBgn0040670	br0	br0	comparable	br0
FBgn0015300	br0	br0	comparable	br0
FBgn0039272	br0	br0	comparable	br0
FBgn0263667	br0	br0	comparable	br0
FBgn0039600	br0	br0	comparable	br0
FBgn0085693	br6	br6	comparable	br5
FBgn0032052	br0	br0	comparable	br0
FBgn0031397	br0	br0	comparable	br0
FBgn0039644	br0	br0	comparable	br0
FBgn0030735	br0	br0	comparable	br0
FBgn0053966	br0	br0	comparable	br0
FBgn0264541	br0	br0	comparable	br5
FBgn0265670	br0	br0	comparable	br5
FBgn0010516	br0	br0	comparable	br0
FBgn0003065	br0	br0	comparable	br0
FBgn0034402	br0	br0	comparable	br0
FBgn0259140	br0	br0	comparable	br0
FBgn0036314	br0	br0	comparable	br0
FBgn0002645	br0	br0	comparable	br0
FBgn0036853	br0	br0	comparable	br0
FBgn0038929	br0	br0	comparable	br0
FBgn0037660	br0	br0	comparable	br0
FBgn0004427	br0	br0	comparable	br0
FBgn0035798	br0	br0	comparable	br0
FBgn0038304	br0	br0	comparable	br0
FBgn0020261	br0	br0	comparable	br0
FBgn0263030	br0	br0	comparable	br0
FBgn0000404	br0	br0	comparable	br0
FBgn0033605	br0	br0	comparable	br0
FBgn0030202	br0	br0	comparable	br1
FBgn0052656	br0	br0	comparable	br0
FBgn0260793	br0	br0	comparable	br0
FBgn0051706	br0	br0	comparable	br0
FBgn0035335	br0	br0	comparable	br0
FBgn0003575	br0	br0	comparable	br0
FBgn0036093	br0	br0	comparable	br0
FBgn0030222	br3	br3	comparable	br3
FBgn0025725	br0	br0	comparable	br0
FBgn0015320	br0	br0	comparable	br0
FBgn0039184	br0	br0	comparable	br0
FBgn0250832	br4	br4	comparable	br4
FBgn0017558	br0	br0	comparable	br0
FBgn0047338	br1	br0	younger	br0
FBgn0260456	br0	br0	comparable	br0
FBgn0053547	br0	br0	comparable	br0
FBgn0038947	br0	br0	comparable	br0
FBgn0004369	br0	br0	comparable	br0
FBgn0032242	br0	br0	comparable	br0
FBgn0050419	br0	br0	comparable	br0
FBgn0000541	br0	br0	comparable	br0
FBgn0003978	br0	br0	comparable	br0
FBgn0015829	br0	br0	comparable	br0
FBgn0034541	br0	br0	comparable	br0
FBgn0262598	br0	br0	comparable	br0
FBgn0030979	br4	br3	younger	br3
FBgn0261239	br0	br0	comparable	br0
FBgn0260000	br0	br0	comparable	br0
FBgn0027052	br0	br0	comparable	br0
FBgn0003044	br0	br0	comparable	br0
FBgn0263743	br2	br2	comparable	br2
FBgn0034736	br0	br0	comparable	br0
FBgn0036191	br0	br0	comparable	br0
FBgn0031773	br0	br0	comparable	br0
FBgn0051975	br0	br0	comparable	br0
FBgn0028872	br0	br0	comparable	br0
FBgn0034921	br0	br0	comparable	br0
FBgn0261616	br0	br0	comparable	br4
FBgn0030003	br0	br0	comparable	br0
FBgn0030521	br0	br0	comparable	br0
FBgn0031760	br0	br0	comparable	br0
FBgn0038564	br0	br0	comparable	br0
FBgn0030440	br0	br0	comparable	br0
FBgn0034166	br0	br0	comparable	br0
FBgn0034505	br0	br0	comparable	br0
FBgn0052547	br0	br0	comparable	br0
FBgn0051821	br1	br1	comparable	br1
FBgn0033186	br0	br0	comparable	br0
FBgn0034210	br0	br0	comparable	br0
FBgn0034439	br0	br0	comparable	br0
FBgn0030590	br0	br0	comparable	br0
FBgn0031003	br0	br0	comparable	br0
FBgn0027610	br0	br0	comparable	br0
FBgn0036330	br0	br0	comparable	br0
FBgn0036905	br0	br0	comparable	br0
FBgn0039439	br0	br0	comparable	br0
FBgn0086472	br0	br0	comparable	br0
FBgn0036519	br0	br0	comparable	br0
FBgn0261872	br0	br0	comparable	br0
FBgn0003312	br0	br0	comparable	br0
FBgn0033766	br0	br0	comparable	br0
FBgn0025820	br0	br0	comparable	br0
FBgn0030012	br0	br0	comparable	br0
FBgn0032453	br0	br0	comparable	br0
FBgn0266720	br0	br0	comparable	br0
FBgn0050491	br0	br0	comparable	br0
FBgn0038485	br0	br0	comparable	br0
FBgn0033551	br0	br0	comparable	br0
FBgn0002576	br0	br0	comparable	br0
FBgn0031011	br0	br0	comparable	br0
FBgn0020545	br0	br0	comparable	br0
FBgn0004595	br0	br0	comparable	br0
FBgn0015222	br0	br0	comparable	br0
FBgn0038074	br0	br0	comparable	br0
FBgn0036323	br0	br0	comparable	br0
FBgn0035407	br0	br0	comparable	br0
FBgn0264006	br0	br0	comparable	br0
FBgn0040028	br2	br6	older	br0
FBgn0259957	br4	br4	comparable	br4
FBgn0010414	br0	br0	comparable	br0
FBgn0000542	br0	br0	comparable	br0
FBgn0030804	br0	br0	comparable	br0
FBgn0026388	br0	br0	comparable	br0
FBgn0032444	br0	br0	comparable	br0
FBgn0038539	br0	br0	comparable	br0
FBgn0039727	br0	br0	comparable	br0
FBgn0034834	br0	br0	comparable	br0
FBgn0264739	br4	br3	younger	br4
FBgn0024326	br0	br0	comparable	br0
FBgn0038675	br0	br0	comparable	br0
FBgn0001263	br0	br0	comparable	br0
FBgn0025878	br0	br0	comparable	br0
FBgn0027544	br0	br0	comparable	br0
FBgn0052057	br0	br0	comparable	br0
FBgn0264326	br0	br0	comparable	br0
FBgn0034471	br0	br0	comparable	br0
FBgn0032750	br0	br0	comparable	br0
FBgn0030269	br0	br0	comparable	br0
FBgn0033154	br0	br0	comparable	br0
FBgn0051926	br0	br0	comparable	br1
FBgn0037369	br0	br0	comparable	br0
FBgn0034543	br0	br0	comparable	br0
FBgn0033744	br0	br0	comparable	br0
FBgn0037320	br2	br2	comparable	br2
FBgn0034464	br0	br0	comparable	br0
FBgn0038821	br0	br0	comparable	br0
FBgn0028518	br0	br0	comparable	br0
FBgn0051676	br0	br0	comparable	br0
FBgn0030006	br0	br0	comparable	br0
FBgn0032406	br0	br0	comparable	br0
FBgn0010747	br0	br0	comparable	br0
FBgn0050390	br0	br0	comparable	br0
FBgn0036685	br0	br0	comparable	br0
FBgn0030240	br0	br0	comparable	br0
FBgn0035084	br0	br0	comparable	br0
FBgn0039563	br0	br0	comparable	br0
FBgn0027592	br0	br0	comparable	br0
FBgn0001977	br0	br0	comparable	br0
FBgn0032979	br0	br0	comparable	br0
FBgn0260431	br0	br0	comparable	br0
FBgn0030304	br0	br0	comparable	br0
FBgn0028669	br0	br0	comparable	br0
FBgn0051195	br0	br0	comparable	br0
FBgn0263132	br0	br0	comparable	br0
FBgn0041241	br0	br0	comparable	br0
FBgn0264743	br0	br0	comparable	br0
FBgn0036487	br0	br0	comparable	br0
FBgn0085366	br0	br0	comparable	br0
FBgn0003249	br0	br0	comparable	br0
FBgn0030242	br0	br2	older	br0
FBgn0034624	br0	br0	comparable	br0
FBgn0031497	br0	br0	comparable	br0
FBgn0261085	br0	br0	comparable	br0
FBgn0039796	br0	br0	comparable	br0
FBgn0038425	br0	br0	comparable	br0
FBgn0038133	br0	br0	comparable	br0
FBgn0036496	br5	br5	comparable	br5
FBgn0263401	br0	br0	comparable	br4
FBgn0022069	br0	br0	comparable	br0
FBgn0033212	br0	br0	comparable	br0
FBgn0036627	br0	br0	comparable	br0
FBgn0037552	br3	br3	comparable	br4
FBgn0034470	br0	br0	comparable	br0
FBgn0015572	br0	br0	comparable	br0
FBgn0031276	br1	br3	older	NA
FBgn0035508	br0	br0	comparable	br0
FBgn0030887	br0	br0	comparable	br0
FBgn0259482	br0	br0	comparable	br0
FBgn0036020	br0	br0	comparable	br0
FBgn0034495	br0	br0	comparable	br0
FBgn0041186	br0	br0	comparable	br0
FBgn0001114	br0	br0	comparable	br0
FBgn0265630	br0	br0	comparable	br0
FBgn0030512	br0	br0	comparable	br0
FBgn0038660	br0	br0	comparable	br0
FBgn0036639	br0	br0	comparable	br0
FBgn0029696	br0	br0	comparable	br0
FBgn0085382	br0	br0	comparable	br0
FBgn0002440	br0	br0	comparable	br0
FBgn0035379	br0	br0	comparable	br0
FBgn0037435	br0	br0	comparable	br0
FBgn0030251	br0	br0	comparable	br0
FBgn0038951	br0	br0	comparable	br0
FBgn0051851	br0	br0	comparable	br0
FBgn0267486	br0	br0	comparable	br0
FBgn0036390	br2	br2	comparable	br2
FBgn0051050	br1	br0	younger	br0
FBgn0031708	br0	br0	comparable	br0
FBgn0264478	br4	br4	comparable	br4
FBgn0031039	br0	br0	comparable	br0
FBgn0030700	br0	br0	comparable	br0
FBgn0036875	br0	br0	comparable	br0
FBgn0036862	br0	br0	comparable	br0
FBgn0033454	br0	br0	comparable	br0
FBgn0037661	br0	br0	comparable	br0
FBgn0261507	br2	br2	comparable	br2
FBgn0030208	br0	br0	comparable	br0
FBgn0030101	br0	br0	comparable	br0
FBgn0038359	br0	br0	comparable	br0
FBgn0013995	br0	br0	comparable	br0
FBgn0022023	br0	br0	comparable	br0
FBgn0036503	br0	br0	comparable	br0
FBgn0034783	br0	br0	comparable	br0
FBgn0037958	br0	br0	comparable	br0
FBgn0038727	br0	br0	comparable	br0
FBgn0051028	br0	br0	comparable	br0
FBgn0037489	br0	br0	comparable	br0
FBgn0261930	br0	br0	comparable	br0
FBgn0051300	br0	br0	comparable	br0
FBgn0003015	br0	br0	comparable	br0
FBgn0034907	br0	br0	comparable	br0
FBgn0036328	br0	br0	comparable	br3
FBgn0050421	br0	br0	comparable	br0
FBgn0260008	br0	br0	comparable	br0
FBgn0019936	br0	br0	comparable	br0
FBgn0036991	br0	br0	comparable	br0
FBgn0040828	br0	br0	comparable	br0
FBgn0034631	br0	br0	comparable	br0
FBgn0027553	br0	br0	comparable	br0
FBgn0010350	br0	br0	comparable	br0
FBgn0264751	br0	br0	comparable	br0
FBgn0032363	br0	br0	comparable	br0
FBgn0032717	br0	br0	comparable	br0
FBgn0032296	br0	br0	comparable	br0
FBgn0051482	br0	br0	comparable	br0
FBgn0002736	br0	br0	comparable	br0
FBgn0037662	br0	br0	comparable	br0
FBgn0267330	br0	br0	comparable	br0
FBgn0015011	br0	br0	comparable	br0
FBgn0025615	br0	br0	comparable	br0
FBgn0031217	br0	br0	comparable	br0
FBgn0033907	br0	br0	comparable	br0
FBgn0034532	br0	br0	comparable	br0
FBgn0038647	br0	br0	comparable	br2
FBgn0010391	br0	br0	comparable	br0
FBgn0263032	br0	br0	comparable	br0
FBgn0030970	br0	br0	comparable	br0
FBgn0050464	br0	br3	older	br0
FBgn0026314	br0	br0	comparable	br0
FBgn0014870	br0	br0	comparable	br0
FBgn0032150	br0	br0	comparable	br0
FBgn0085328	br0	br0	comparable	br0
FBgn0004514	br0	br0	comparable	br0
FBgn0035888	br0	br0	comparable	br0
FBgn0022349	br0	br0	comparable	br0
FBgn0032251	br0	br0	comparable	br0
FBgn0004456	br0	br0	comparable	br0
FBgn0034601	br0	br0	comparable	br0
FBgn0005596	br0	br0	comparable	br0
FBgn0026679	br0	br0	comparable	br0
FBgn0033753	br0	br0	comparable	br0
FBgn0034059	br0	br0	comparable	br0
FBgn0266050	br0	br0	comparable	br5
FBgn0033170	br0	br0	comparable	br0
FBgn0028789	br0	br0	comparable	br0
FBgn0032138	br0	br0	comparable	br0
FBgn0038258	br0	br4	older	br4
FBgn0004172	br3	br3	comparable	NA
FBgn0034582	br0	br0	comparable	br0
FBgn0020642	br0	br0	comparable	br0
FBgn0039214	br0	br0	comparable	br0
FBgn0051279	br0	br0	comparable	br0
FBgn0031811	br0	br0	comparable	br0
FBgn0010438	br0	br0	comparable	br0
FBgn0040571	br0	br0	comparable	br0
FBgn0034172	br0	br0	comparable	br0
FBgn0039233	br0	br0	comparable	br0
FBgn0030053	br0	br0	comparable	br0
FBgn0037913	br0	br0	comparable	br0
FBgn0011589	br0	br0	comparable	br0
FBgn0032086	br2	br2	comparable	br0
FBgn0036321	br0	br0	comparable	br0
FBgn0030107	br0	br0	comparable	br0
FBgn0010235	br0	br0	comparable	br0
FBgn0053180	br0	br0	comparable	br0
FBgn0035675	br0	br0	comparable	br0
FBgn0039827	br0	br0	comparable	br0
FBgn0053282	br0	br0	comparable	br0
FBgn0262877	br0	br0	comparable	br2
FBgn0025634	br0	br0	comparable	br0
FBgn0034521	br0	br0	comparable	br0
FBgn0259978	br0	br0	comparable	br0
FBgn0026597	br0	br0	comparable	br0
FBgn0000316	br0	br0	comparable	br0
FBgn0029958	br0	br0	comparable	br0
FBgn0038156	br0	br0	comparable	br0
FBgn0023545	br0	br0	comparable	br0
FBgn0034897	br0	br0	comparable	br0
FBgn0250791	br0	br0	comparable	br0
FBgn0259831	br0	br0	comparable	br0
FBgn0028487	br0	br0	comparable	br0
FBgn0050087	br4	br4	comparable	br4
FBgn0265487	br0	br0	comparable	br0
FBgn0004629	br0	br0	comparable	br0
FBgn0050108	br0	br4	older	br4
FBgn0032881	br0	br0	comparable	br0
FBgn0039557	br0	br0	comparable	br0
FBgn0061362	br0	br0	comparable	br0
FBgn0001259	br0	br0	comparable	br0
FBgn0036602	br0	br0	comparable	br0
FBgn0027567	br0	br0	comparable	br0
FBgn0029909	br0	br0	comparable	br0
FBgn0032618	br0	br0	comparable	br0
FBgn0039635	br0	br0	comparable	br0
FBgn0020908	br0	br0	comparable	br0
FBgn0043458	br0	br0	comparable	br0
FBgn0037723	br0	br0	comparable	br0
FBgn0263392	br0	br0	comparable	br0
FBgn0035986	br0	br0	comparable	br0
FBgn0026179	br0	br0	comparable	br0
FBgn0033160	br0	br0	comparable	br0
FBgn0040651	br0	br0	comparable	br0
FBgn0005674	br0	br0	comparable	br0
FBgn0027601	br0	br0	comparable	br0
FBgn0042105	br2	br2	comparable	br2
FBgn0014411	br0	br0	comparable	br0
FBgn0028919	br0	br0	comparable	br0
FBgn0038199	br0	br0	comparable	br0
FBgn0032652	br0	br0	comparable	br0
FBgn0262614	br0	br0	comparable	br0
FBgn0031471	br0	br2	older	br1
FBgn0032124	br0	br0	comparable	br0
FBgn0039732	br0	br0	comparable	br0
FBgn0264502	br0	br0	comparable	br0
FBgn0051663	br0	br0	comparable	br0
FBgn0034160	br0	br0	comparable	br0
FBgn0000964	br0	br0	comparable	br0
FBgn0032755	br0	br0	comparable	br0
FBgn0035512	br0	br0	comparable	br0
FBgn0039218	br0	br0	comparable	br0
FBgn0039509	br0	br0	comparable	br0
FBgn0032833	br0	br0	comparable	br0
FBgn0030096	br0	br0	comparable	br0
FBgn0037780	br0	br0	comparable	br0
FBgn0040333	br0	br0	comparable	br0
FBgn0030228	br0	br0	comparable	br0
FBgn0263395	br0	br0	comparable	br0
FBgn0036643	br0	br0	comparable	br0
FBgn0023515	br0	br0	comparable	br0
FBgn0052206	br0	br0	comparable	br0
FBgn0029891	br0	br0	comparable	br0
FBgn0263490	br0	br0	comparable	br0
FBgn0029964	br0	br0	comparable	br1
FBgn0036397	br0	br0	comparable	br0
FBgn0085243	br1	br1	comparable	br1
FBgn0259725	br0	br0	comparable	br0
FBgn0042092	br0	br0	comparable	br0
FBgn0037384	br2	br0	younger	br0
FBgn0000560	br0	br0	comparable	br0
FBgn0263977	br0	br0	comparable	br0
FBgn0004842	br0	br0	comparable	br0
FBgn0031626	br3	br0	younger	br0
FBgn0033216	br2	br2	comparable	br0
FBgn0036750	br0	br0	comparable	br1
FBgn0005633	br0	br0	comparable	br0
FBgn0026136	br0	br0	comparable	br0
FBgn0024188	br0	br0	comparable	br0
FBgn0032231	br0	br0	comparable	br0
FBgn0039525	br0	br0	comparable	br0
FBgn0003654	br0	br0	comparable	br0
FBgn0026402	br0	br0	comparable	br0
FBgn0005590	br0	br0	comparable	br0
FBgn0030441	br3	br3	comparable	br0
FBgn0032131	br0	br0	comparable	br0
FBgn0032078	br0	br0	comparable	br0
FBgn0053548	br0	br0	comparable	br0
FBgn0026876	br0	br0	comparable	br0
FBgn0015756	br0	br0	comparable	br0
FBgn0024991	br0	br0	comparable	br0
FBgn0265184	br0	br0	comparable	br0
FBgn0027342	br0	br0	comparable	br0
FBgn0051546	br0	br3	older	br1
FBgn0032685	br0	br0	comparable	br0
FBgn0053137	br0	br0	comparable	br0
FBgn0261991	br0	br0	comparable	br0
FBgn0032923	br0	br0	comparable	br0
FBgn0022160	br0	br0	comparable	br0
FBgn0043550	br0	br0	comparable	br0
FBgn0033698	br0	br0	comparable	br0
FBgn0039427	br0	br0	comparable	br0
FBgn0038200	br0	br0	comparable	br0
FBgn0033919	br0	br0	comparable	br0
FBgn0038535	br0	br0	comparable	br0
FBgn0010531	br0	br0	comparable	br0
FBgn0259229	br0	br0	comparable	br0
FBgn0031747	br0	br0	comparable	br0
FBgn0037506	br0	br0	comparable	br0
FBgn0020513	br0	br0	comparable	br0
FBgn0083962	br0	br0	comparable	br0
FBgn0260874	br0	br0	comparable	br0
FBgn0261119	br0	br0	comparable	br0
FBgn0036612	br0	br0	comparable	br0
FBgn0037665	br0	br0	comparable	br0
FBgn0261057	br2	br4	older	NA
FBgn0023000	br0	br0	comparable	br0
FBgn0052350	br0	br0	comparable	br0
FBgn0024909	br0	br0	comparable	br0
FBgn0034703	br0	br0	comparable	br0
FBgn0052791	br0	br0	comparable	br0
FBgn0039761	br0	br0	comparable	br0
FBgn0003401	br0	br0	comparable	br0
FBgn0054028	br1	br1	comparable	br1
FBgn0045980	br0	br0	comparable	br0
FBgn0025682	br0	br0	comparable	br0
FBgn0033347	br0	br0	comparable	br0
FBgn0051760	br0	br0	comparable	br0
FBgn0260935	br0	br0	comparable	br0
FBgn0040696	br0	br0	comparable	br0
FBgn0039325	br0	br0	comparable	br1
FBgn0039747	br0	br0	comparable	br0
FBgn0037016	br0	br0	comparable	br0
FBgn0026722	br0	br0	comparable	br0
FBgn0028691	br0	br0	comparable	br0
FBgn0031779	br0	br0	comparable	br0
FBgn0033033	br0	br0	comparable	br0
FBgn0065110	br0	br0	comparable	br0
FBgn0260644	br0	br0	comparable	br2
FBgn0032345	br0	br0	comparable	br0
FBgn0040352	br0	br0	comparable	br0
FBgn0261274	br0	br0	comparable	br0
FBgn0036139	br0	br0	comparable	br0
FBgn0067317	br0	br0	comparable	br0
FBgn0259678	br0	br0	comparable	br0
FBgn0041337	br0	br0	comparable	br0
FBgn0021738	br0	br0	comparable	NA
FBgn0034050	br0	br0	comparable	br0
FBgn0036423	br0	br0	comparable	br0
FBgn0033580	br0	br0	comparable	br0
FBgn0030160	br0	br0	comparable	br0
FBgn0037999	br0	br0	comparable	br0
FBgn0032031	br0	br0	comparable	br0
FBgn0026315	br0	br0	comparable	br0
FBgn0087008	br0	br0	comparable	br0
FBgn0261555	br0	br0	comparable	br0
FBgn0250837	br0	br0	comparable	br0
FBgn0261549	br0	br0	comparable	br0
FBgn0046222	br0	br0	comparable	br0
FBgn0010282	br0	br0	comparable	br0
FBgn0037540	br0	br0	comparable	br0
FBgn0264848	br0	br0	comparable	br0
FBgn0265089	br0	br0	comparable	br0
FBgn0267033	br0	br0	comparable	br0
FBgn0036822	br0	br0	comparable	br0
FBgn0051415	br0	br0	comparable	NA
FBgn0011725	br0	br0	comparable	br0
FBgn0036016	br0	br0	comparable	br0
FBgn0037199	br0	br0	comparable	br0
FBgn0050222	br0	br0	comparable	br0
FBgn0025394	br0	br0	comparable	br0
FBgn0259192	br0	br0	comparable	br0
FBgn0030500	br0	br0	comparable	br0
FBgn0083936	br4	br4	comparable	NA
FBgn0036461	br0	br0	comparable	br0
FBgn0037770	br0	br0	comparable	br0
FBgn0263832	br0	br0	comparable	br0
FBgn0032940	br0	br0	comparable	br0
FBgn0031646	br0	br0	comparable	br0
FBgn0050288	br4	br4	comparable	br4
FBgn0053468	br0	br0	comparable	br1
FBgn0002778	br0	br0	comparable	br0
FBgn0051036	br0	br0	comparable	br0
FBgn0259226	br0	br0	comparable	br0
FBgn0086656	br0	br0	comparable	br0
FBgn0040796	br0	br0	comparable	br0
FBgn0038983	br0	br0	comparable	br0
FBgn0260461	br0	br0	comparable	br0
FBgn0038376	br0	br0	comparable	br0
FBgn0030701	br0	br0	comparable	br0
FBgn0031564	br0	br0	comparable	br0
FBgn0266369	br0	br0	comparable	br0
FBgn0031738	br0	br0	comparable	br0
FBgn0264339	br0	br0	comparable	br0
FBgn0034945	br0	br0	comparable	br0
FBgn0030614	br0	br0	comparable	br0
FBgn0004597	br0	br0	comparable	br0
FBgn0262357	br0	br0	comparable	br2
FBgn0034528	br0	br0	comparable	br0
FBgn0037751	br0	br0	comparable	br0
FBgn0029665	br0	br0	comparable	br0
FBgn0004901	br0	br0	comparable	br0
FBgn0034206	br4	br4	comparable	NA
FBgn0033554	br0	br0	comparable	br0
FBgn0039474	br0	br0	comparable	br0
FBgn0265174	br0	br0	comparable	br0
FBgn0036107	br0	br0	comparable	br0
FBgn0036671	br0	br0	comparable	br0
FBgn0260648	br0	br0	comparable	br0
FBgn0030090	br0	br0	comparable	br0
FBgn0038874	br0	br0	comparable	br0
FBgn0033999	br0	br0	comparable	br0
FBgn0051294	br0	br0	comparable	br0
FBgn0036144	br0	br0	comparable	br0
FBgn0003882	br0	br0	comparable	br0
FBgn0015477	br0	br0	comparable	br0
FBgn0038180	br0	br0	comparable	br0
FBgn0020369	br0	br0	comparable	br0
FBgn0035532	br0	br0	comparable	br0
FBgn0267045	br6	br6	comparable	br2
FBgn0029804	br0	br0	comparable	br0
FBgn0033413	br0	br0	comparable	br0
FBgn0003382	br0	br0	comparable	br0
FBgn0040628	br0	br4	older	br4
FBgn0036723	br0	br0	comparable	br0
FBgn0263750	br0	br0	comparable	br0
FBgn0260007	br1	br1	comparable	br0
FBgn0035413	br0	br0	comparable	br0
FBgn0027074	br0	br0	comparable	br0
FBgn0047095	br0	br0	comparable	NA
FBgn0026375	br0	br0	comparable	br0
FBgn0039632	br0	br0	comparable	br0
FBgn0033806	br0	br0	comparable	br0
FBgn0051140	br0	br0	comparable	br0
FBgn0266569	br0	br0	comparable	br0
FBgn0261113	br0	br0	comparable	br0
FBgn0039788	br0	br0	comparable	br0
FBgn0033312	br0	br0	comparable	br0
FBgn0086757	br0	br0	comparable	br0
FBgn0034849	br0	br0	comparable	br0
FBgn0027866	br0	br0	comparable	br0
FBgn0031505	br0	br0	comparable	br0
FBgn0036227	br0	br0	comparable	br0
FBgn0040308	br0	br0	comparable	br0
FBgn0086356	br0	br0	comparable	br0
FBgn0031817	br0	br0	comparable	br0
FBgn0041707	br0	br0	comparable	br0
FBgn0031560	br0	br0	comparable	br0
FBgn0035587	br0	br0	comparable	br0
FBgn0013343	br0	br0	comparable	br0
FBgn0034721	br2	br2	comparable	br0
FBgn0035792	br0	br0	comparable	br0
FBgn0261985	br0	br0	comparable	br0
FBgn0033321	br0	br0	comparable	br0
FBgn0015577	br0	br0	comparable	br0
FBgn0029648	br0	br0	comparable	br0
FBgn0029937	br0	br0	comparable	br0
FBgn0023527	br0	br0	comparable	br0
FBgn0011703	br0	br0	comparable	br0
FBgn0034925	br0	br0	comparable	br0
FBgn0031636	br0	br0	comparable	br0
FBgn0033762	br0	br0	comparable	br0
FBgn0033235	br0	br0	comparable	br0
FBgn0035663	br0	br0	comparable	br0
FBgn0017579	br0	br0	comparable	br0
FBgn0052087	br0	br0	comparable	br0
FBgn0036676	br0	br0	comparable	br0
FBgn0052319	br0	br0	comparable	br2
FBgn0035043	br0	br0	comparable	br0
FBgn0038331	br0	br0	comparable	br0
FBgn0030966	br0	br0	comparable	br0
FBgn0032478	br0	br0	comparable	br0
FBgn0262518	br0	br0	comparable	br0
FBgn0038395	br0	br0	comparable	br0
FBgn0266525	br0	br0	comparable	br2
FBgn0050462	br0	br0	comparable	br0
FBgn0038391	br0	br0	comparable	br0
FBgn0020764	br0	br0	comparable	br0
FBgn0039030	br0	br0	comparable	br0
FBgn0035763	br0	br0	comparable	br0
FBgn0000635	br0	br0	comparable	br0
FBgn0038072	br0	br0	comparable	br0
FBgn0005779	br0	br0	comparable	br0
FBgn0040227	br0	br0	comparable	br0
FBgn0261238	br0	br0	comparable	br0
FBgn0037643	br0	br0	comparable	br0
FBgn0032797	br0	br0	comparable	br0
FBgn0036416	br0	br0	comparable	br0
FBgn0034141	br0	br0	comparable	br0
FBgn0039026	br0	br0	comparable	br0
FBgn0267378	br0	br0	comparable	br0
FBgn0002542	br0	br0	comparable	br0
FBgn0036609	br0	br1	older	br0
FBgn0265351	br0	br0	comparable	br0
FBgn0034363	br0	br0	comparable	br0
FBgn0030928	br0	br0	comparable	br0
FBgn0029860	br0	br0	comparable	br0
FBgn0267384	br0	br0	comparable	br0
FBgn0031731	br0	br0	comparable	br0
FBgn0259918	br0	br0	comparable	br0
FBgn0035968	br0	br0	comparable	br0
FBgn0033521	br0	br0	comparable	br0
FBgn0019938	br0	br0	comparable	br0
FBgn0031050	br0	br0	comparable	br0
FBgn0034162	br0	br0	comparable	br0
FBgn0015615	br0	br0	comparable	br0
FBgn0030551	br0	br0	comparable	br0
FBgn0033936	br0	br0	comparable	br0
FBgn0029922	br0	br0	comparable	br0
FBgn0039801	br0	br4	older	br0
FBgn0262624	br0	br0	comparable	br0
FBgn0052574	br0	br0	comparable	br0
FBgn0032372	br4	br4	comparable	br4
FBgn0040346	br0	br0	comparable	br0
FBgn0050098	br4	br4	comparable	br4
FBgn0260962	br0	br0	comparable	br0
FBgn0000036	br0	br0	comparable	br0
FBgn0038108	br0	br0	comparable	br0
FBgn0045485	br1	br1	comparable	br0
FBgn0039713	br0	br0	comparable	br0
FBgn0024980	br0	br0	comparable	br0
FBgn0034985	br0	br0	comparable	br0
FBgn0031047	br0	br0	comparable	br0
FBgn0261268	br0	br0	comparable	br0
FBgn0034569	br0	br0	comparable	br0
FBgn0039111	br0	br0	comparable	br0
FBgn0031395	br0	br0	comparable	br0
FBgn0015618	br0	br0	comparable	br0
FBgn0036335	br0	br0	comparable	br0
FBgn0034741	br0	br0	comparable	br0
FBgn0259173	br0	br0	comparable	br0
FBgn0011259	br0	br0	comparable	br0
FBgn0036192	br0	br0	comparable	br0
FBgn0051081	br0	br0	comparable	br0
FBgn0037475	br0	br0	comparable	br0
FBgn0259990	br0	br0	comparable	br0
FBgn0036349	br0	br0	comparable	br0
FBgn0262477	br0	br0	comparable	br0
FBgn0033661	br0	br0	comparable	br0
FBgn0023514	br0	br0	comparable	br0
FBgn0033221	br2	br1	younger	br1
FBgn0028381	br0	br0	comparable	br0
FBgn0039430	br0	br0	comparable	br0
FBgn0044452	br0	br0	comparable	br0
FBgn0052811	br4	br4	comparable	br4
FBgn0024366	br0	br0	comparable	br0
FBgn0035575	br0	br0	comparable	br0
FBgn0022959	br0	br0	comparable	br0
FBgn0036010	br0	br0	comparable	br0
FBgn0043470	br0	br0	comparable	br0
FBgn0038877	br0	br0	comparable	br0
FBgn0010434	br0	br0	comparable	br0
FBgn0033138	br0	br0	comparable	br0
FBgn0030504	br0	br0	comparable	br0
FBgn0261618	br0	br0	comparable	br0
FBgn0028878	br0	br0	comparable	br0
FBgn0039249	br0	br0	comparable	br0
FBgn0266615	br0	br0	comparable	br0
FBgn0029905	br0	br0	comparable	br0
FBgn0037498	br0	br0	comparable	br2
FBgn0003366	br0	br0	comparable	br0
FBgn0005533	br0	br0	comparable	br0
FBgn0035825	br0	br0	comparable	br0
FBgn0036493	br0	br0	comparable	br0
FBgn0034876	br0	br0	comparable	br0
FBgn0053783	br1	br1	comparable	br2
FBgn0037126	br0	br0	comparable	br0
FBgn0010287	br0	br0	comparable	br0
FBgn0004167	br0	br0	comparable	br0
FBgn0031762	br0	br0	comparable	br0
FBgn0263398	br0	br0	comparable	br0
FBgn0000063	br0	br0	comparable	br0
FBgn0017457	br0	br0	comparable	br0
FBgn0003227	br0	br0	comparable	br0
FBgn0036057	br0	br0	comparable	br2
FBgn0038945	br0	br0	comparable	br0
FBgn0264544	br2	br5	older	br2
FBgn0085237	br0	br0	comparable	NA
FBgn0035159	br2	br1	younger	br0
FBgn0037993	br0	br0	comparable	br0
FBgn0039354	br0	br0	comparable	br0
FBgn0036343	br0	br0	comparable	br0
FBgn0262873	br4	br4	comparable	br0
FBgn0033081	br0	br0	comparable	br0
FBgn0038706	br0	br0	comparable	br0
FBgn0262111	br0	br0	comparable	br0
FBgn0027490	br0	br0	comparable	br0
FBgn0026479	br0	br0	comparable	br0
FBgn0262605	br2	br2	comparable	br2
FBgn0038327	br0	br0	comparable	br0
FBgn0037646	br0	br0	comparable	br0
FBgn0000317	br0	br0	comparable	br0
FBgn0038236	br3	br2	younger	br2
FBgn0036492	br0	br0	comparable	br0
FBgn0040743	br0	br0	comparable	br0
FBgn0036874	br0	br0	comparable	br2
FBgn0052150	br0	br0	comparable	br0
FBgn0039770	br0	br0	comparable	br0
FBgn0029724	br3	br0	younger	br3
FBgn0026063	br0	br0	comparable	br4
FBgn0051068	br0	br0	comparable	br0
FBgn0029170	br0	br0	comparable	br0
FBgn0085195	br0	br0	comparable	NA
FBgn0033117	br0	br0	comparable	br0
FBgn0038589	br0	br0	comparable	br0
FBgn0033498	br0	br0	comparable	br0
FBgn0033367	br0	br0	comparable	br0
FBgn0028746	br0	br0	comparable	br0
FBgn0038009	br0	br0	comparable	br1
FBgn0012036	br0	br0	comparable	br0
FBgn0262891	br4	br4	comparable	br3
FBgn0004395	br0	br0	comparable	br0
FBgn0019925	br0	br0	comparable	br0
FBgn0031603	br0	br0	comparable	br0
FBgn0266488	br0	br0	comparable	NA
FBgn0034518	br0	br0	comparable	br0
FBgn0039112	br0	br0	comparable	br0
FBgn0033507	br0	br0	comparable	br0
FBgn0267430	br0	br0	comparable	br0
FBgn0034723	br0	br0	comparable	br0
FBgn0022724	br0	br0	comparable	br0
FBgn0051013	br0	br0	comparable	br2
FBgn0263322	br0	br0	comparable	br2
FBgn0002569	br0	br0	comparable	br0
FBgn0050015	br0	br0	comparable	br0
FBgn0259167	br0	br0	comparable	br0
FBgn0003009	br0	br0	comparable	br0
FBgn0003863	br0	br0	comparable	br0
FBgn0040388	br0	br0	comparable	br0
FBgn0004045	br0	br0	comparable	br0
FBgn0035192	br0	br0	comparable	br0
FBgn0013981	br0	br0	comparable	br0
FBgn0017550	br0	br0	comparable	br0
FBgn0263037	br2	br2	comparable	NA
FBgn0029697	br0	br0	comparable	br0
FBgn0053199	br0	br0	comparable	br0
FBgn0025578	br0	br0	comparable	br0
FBgn0034733	br0	br0	comparable	br0
FBgn0038972	br0	br0	comparable	br0
FBgn0035916	br0	br0	comparable	br0
FBgn0037486	br1	br3	older	br4
FBgn0000529	br0	br0	comparable	br0
FBgn0039380	br0	br0	comparable	br0
FBgn0263198	br0	br0	comparable	br0
FBgn0036178	br2	br0	younger	br4
FBgn0050172	br0	br0	comparable	br0
FBgn0036376	br0	br0	comparable	br0
FBgn0026582	br0	br0	comparable	br0
FBgn0036007	br0	br0	comparable	br0
FBgn0261562	br0	br0	comparable	br0
FBgn0024996	br0	br0	comparable	br0
FBgn0031668	br0	br0	comparable	br0
FBgn0036090	br0	br0	comparable	br0
FBgn0028394	br0	br0	comparable	br0
FBgn0036769	br0	br0	comparable	br0
FBgn0033047	br0	br0	comparable	br0
FBgn0034292	br0	br0	comparable	br0
FBgn0036842	br0	br0	comparable	br0
FBgn0003889	br0	br0	comparable	br0
FBgn0015791	br0	br0	comparable	br0
FBgn0037206	br0	br0	comparable	br0
FBgn0034354	br0	br0	comparable	br0
FBgn0031850	br0	br0	comparable	br0
FBgn0039114	br0	br0	comparable	br0
FBgn0038126	br0	br0	comparable	br0
FBgn0085390	br0	br0	comparable	br0
FBgn0021856	br0	br0	comparable	br0
FBgn0030703	br0	br0	comparable	br0
FBgn0037501	br0	br0	comparable	br0
FBgn0037763	br0	br0	comparable	br0
FBgn0051973	br0	br0	comparable	br0
FBgn0037477	br4	br4	comparable	br4
FBgn0039808	br0	br0	comparable	br0
FBgn0260224	br0	br0	comparable	br3
FBgn0034788	br0	br0	comparable	br0
FBgn0038047	br0	br4	older	br0
FBgn0261061	br4	br4	comparable	br4
FBgn0050181	br0	br0	comparable	br0
FBgn0031253	br0	br0	comparable	br0
FBgn0025936	br0	br0	comparable	br0
FBgn0040376	br0	br0	comparable	br0
FBgn0000524	br0	br0	comparable	br0
FBgn0032733	br0	br0	comparable	br0
FBgn0037482	br0	br0	comparable	br0
FBgn0038799	br0	br0	comparable	br0
FBgn0038948	br0	br0	comparable	br0
FBgn0029736	br0	br0	comparable	br0
FBgn0036274	br0	br0	comparable	br0
FBgn0031900	br0	br0	comparable	br0
FBgn0032805	br0	br0	comparable	br0
FBgn0033592	br0	br0	comparable	br0
FBgn0037797	br0	br0	comparable	br0
FBgn0259195	br6	br6	comparable	br0
FBgn0036584	br0	br0	comparable	br0
FBgn0038476	br0	br0	comparable	br0
FBgn0261934	br0	br0	comparable	br0
FBgn0027296	br0	br0	comparable	br0
FBgn0038606	br0	br0	comparable	br0
FBgn0264907	br0	br0	comparable	br0
FBgn0052703	br0	br0	comparable	br0
FBgn0038447	br0	br0	comparable	br0
FBgn0032485	br0	br0	comparable	br0
FBgn0030612	br0	br0	comparable	br0
FBgn0002431	br0	br0	comparable	br0
FBgn0003721	br0	br0	comparable	br0
FBgn0031600	br0	br0	comparable	br0
FBgn0024987	br0	br0	comparable	br0
FBgn0032966	br0	br0	comparable	br0
FBgn0004867	br0	br0	comparable	br0
FBgn0039266	br1	br0	younger	br0
FBgn0040687	br0	br0	comparable	br0
FBgn0052640	br2	br2	comparable	br2
FBgn0037279	br0	br0	comparable	br0
FBgn0035004	br0	br0	comparable	br0
FBgn0035142	br0	br0	comparable	br0
FBgn0038469	br0	br0	comparable	br0
FBgn0032689	br0	br0	comparable	br0
FBgn0052453	br1	br1	comparable	NA
FBgn0031606	br0	br0	comparable	br0
FBgn0033844	br0	br0	comparable	br0
FBgn0010612	br0	br0	comparable	br0
FBgn0051721	br0	br0	comparable	br0
FBgn0034259	br0	br0	comparable	br0
FBgn0033483	br0	br0	comparable	br0
FBgn0031771	br0	br0	comparable	br0
FBgn0034345	br0	br0	comparable	br0
FBgn0264574	br0	br0	comparable	br0
FBgn0027873	br0	br0	comparable	br0
FBgn0015376	br0	br0	comparable	br0
FBgn0028982	br0	br0	comparable	br0
FBgn0035755	br0	br0	comparable	br0
FBgn0260744	br0	br0	comparable	br0
FBgn0033828	br0	br0	comparable	br0
FBgn0050287	br2	br4	older	br4
FBgn0001099	br0	br0	comparable	br0
FBgn0031213	br0	br0	comparable	br0
FBgn0032600	br0	br0	comparable	br0
FBgn0030582	br0	br0	comparable	br0
FBgn0031621	br0	br0	comparable	br0
FBgn0041780	br2	br2	comparable	br3
FBgn0031830	br0	br0	comparable	br0
FBgn0266672	br0	br0	comparable	br0
FBgn0031607	br0	br0	comparable	br0
FBgn0038828	br0	br0	comparable	br0
FBgn0053978	br0	br0	comparable	br0
FBgn0029895	br0	br0	comparable	br0
FBgn0083968	br0	br0	comparable	br0
FBgn0039488	br0	br0	comparable	br0
FBgn0030505	br0	br0	comparable	br0
FBgn0030054	br0	br0	comparable	br0
FBgn0051601	br4	br0	younger	br0
FBgn0002633	br0	br0	comparable	br0
FBgn0011204	br0	br0	comparable	br0
FBgn0022710	br0	br0	comparable	br0
FBgn0037690	br0	br0	comparable	br0
FBgn0263982	br0	br0	comparable	br0
FBgn0039907	br0	br0	comparable	br0
FBgn0014464	br0	br0	comparable	br0
FBgn0003447	br0	br0	comparable	br0
FBgn0037743	br0	br0	comparable	br0
FBgn0052212	br4	br5	older	br1
FBgn0053702	br2	br2	comparable	br2
FBgn0032193	br0	br0	comparable	br0
FBgn0263029	br0	br0	comparable	br0
FBgn0034697	br0	br0	comparable	br0
FBgn0001077	br0	br0	comparable	br0
FBgn0031936	br0	br3	older	br0
FBgn0038583	br0	br0	comparable	br0
FBgn0085436	br0	br0	comparable	br0
FBgn0261575	br0	br0	comparable	br0
FBgn0035231	br2	br0	younger	br3
FBgn0037756	br0	br0	comparable	br0
FBgn0034563	br0	br0	comparable	br0
FBgn0036454	br0	br0	comparable	br0
FBgn0026721	br0	br0	comparable	br0
FBgn0038139	br0	br0	comparable	br0
FBgn0015372	br0	br0	comparable	br0
FBgn0010611	br0	br0	comparable	br0
FBgn0039757	br0	br0	comparable	br0
FBgn0038530	br0	br0	comparable	br0
FBgn0085341	br1	br0	younger	br3
FBgn0038678	br0	br0	comparable	br0
FBgn0035872	br0	br0	comparable	br0
FBgn0014075	br0	br0	comparable	br0
FBgn0030340	br0	br0	comparable	br0
FBgn0038390	br0	br0	comparable	br0
FBgn0040238	br0	br0	comparable	br0
FBgn0034529	br0	br0	comparable	br0
FBgn0037252	br0	br0	comparable	br0
FBgn0038484	br0	br0	comparable	br0
FBgn0263102	br0	br0	comparable	br0
FBgn0031247	br2	br0	younger	br0
FBgn0036856	br0	br0	comparable	br0
FBgn0016032	br0	br0	comparable	br0
FBgn0052270	br0	br0	comparable	br0
FBgn0028539	br0	br0	comparable	br0
FBgn0037076	br0	br0	comparable	br0
FBgn0053126	br0	br0	comparable	br0
FBgn0027528	br0	br0	comparable	br0
FBgn0039480	br0	br0	comparable	br0
FBgn0036510	br0	br0	comparable	br0
FBgn0265785	br4	br4	comparable	br4
FBgn0265272	br0	br0	comparable	br3
FBgn0261847	br0	br0	comparable	NA
FBgn0035674	br0	br0	comparable	br0
FBgn0020509	br2	br1	younger	br4
FBgn0037290	br0	br0	comparable	br0
FBgn0000032	br0	br0	comparable	br0
FBgn0035936	br0	br0	comparable	br0
FBgn0263094	br4	br4	comparable	NA
FBgn0051016	br0	br0	comparable	br2
FBgn0004390	br0	br0	comparable	br0
FBgn0025582	br0	br0	comparable	br0
FBgn0033588	br0	br0	comparable	br3
FBgn0000629	br0	br0	comparable	br0
FBgn0034282	br0	br0	comparable	br0
FBgn0035690	br0	br0	comparable	br0
FBgn0052404	br0	br0	comparable	br0
FBgn0038285	br0	br0	comparable	br0
FBgn0034331	br0	br0	comparable	NA
FBgn0031040	br0	br0	comparable	br0
FBgn0030174	br0	br0	comparable	br0
FBgn0267336	br0	br0	comparable	br0
FBgn0030328	br0	br0	comparable	br0
FBgn0260486	br0	br0	comparable	br0
FBgn0028658	br0	br0	comparable	br0
FBgn0030975	br0	br0	comparable	br0
FBgn0040726	br0	br0	comparable	br0
FBgn0061197	br1	br0	younger	br0
FBgn0265434	br0	br0	comparable	NA
FBgn0038719	br0	br0	comparable	br0
FBgn0053512	br0	br0	comparable	br0
FBgn0259951	br3	br3	comparable	br4
FBgn0032311	br0	br0	comparable	br0
FBgn0028467	br0	br0	comparable	br0
FBgn0053914	br0	br4	older	br0
FBgn0002563	br0	br0	comparable	br0
FBgn0032520	br0	br2	older	br1
FBgn0029848	br0	br0	comparable	br0
FBgn0032533	br1	br1	comparable	br1
FBgn0028894	br0	br0	comparable	br0
FBgn0033668	br0	br0	comparable	br0
FBgn0031939	br0	br0	comparable	br0
FBgn0065035	br0	br0	comparable	br0
FBgn0037883	br0	br0	comparable	br0
FBgn0261261	br0	br0	comparable	br0
FBgn0029866	br0	br0	comparable	br0
FBgn0001269	br0	br0	comparable	br0
FBgn0051121	br0	br0	comparable	br0
FBgn0260458	br0	br0	comparable	br0
FBgn0004832	br0	br0	comparable	br0
FBgn0004554	br0	br0	comparable	NA
FBgn0039229	br0	br0	comparable	br0
FBgn0040609	br0	br0	comparable	br0
FBgn0034553	br0	br0	comparable	br0
FBgn0032751	br0	br0	comparable	NA
FBgn0030339	br0	br0	comparable	br0
FBgn0041238	br0	br0	comparable	br0
FBgn0028671	br0	br0	comparable	br0
FBgn0037005	br2	br2	comparable	br2
FBgn0033480	br0	br0	comparable	br0
FBgn0039329	br0	br0	comparable	br0
FBgn0050163	br0	br0	comparable	br0
FBgn0037180	br2	br2	comparable	NA
FBgn0050065	br2	br2	comparable	br0
FBgn0040250	br0	br0	comparable	br0
FBgn0025692	br0	br0	comparable	br0
FBgn0037941	br0	br0	comparable	br0
FBgn0030664	br4	br3	younger	br3
FBgn0039187	br0	br0	comparable	br0
FBgn0045852	br0	br0	comparable	br0
FBgn0027287	br0	br0	comparable	br0
FBgn0086266	br0	br0	comparable	br1
FBgn0031759	br0	br0	comparable	br0
FBgn0034840	br0	br0	comparable	br0
FBgn0038394	br0	br0	comparable	br0
FBgn0034705	br1	br0	younger	br1
FBgn0053970	br0	br0	comparable	br0
FBgn0260462	br0	br0	comparable	br0
FBgn0033677	br0	br0	comparable	br0
FBgn0262857	br0	br0	comparable	NA
FBgn0030365	br0	br0	comparable	br0
FBgn0034025	br0	br0	comparable	br0
FBgn0025628	br0	br0	comparable	br0
FBgn0085201	br0	br0	comparable	br0
FBgn0041775	br0	br0	comparable	br0
FBgn0004649	br0	br0	comparable	br0
FBgn0028537	br4	br0	younger	NA
FBgn0004889	br0	br0	comparable	br0
FBgn0034086	br0	br0	comparable	br0
FBgn0035316	br0	br0	comparable	br0
FBgn0037644	br0	br0	comparable	br0
FBgn0038303	br0	br0	comparable	br0
FBgn0035267	br0	br0	comparable	br0
FBgn0040260	br0	br0	comparable	br0
FBgn0036180	br0	br0	comparable	br0
FBgn0036262	br0	br0	comparable	br0
FBgn0085252	br0	br0	comparable	br0
FBgn0050502	br0	br0	comparable	br0
FBgn0030277	br1	br1	comparable	br4
FBgn0014427	br0	br0	comparable	br0
FBgn0033929	br0	br0	comparable	br0
FBgn0260011	br0	br0	comparable	br0
FBgn0261679	br0	br0	comparable	br0
FBgn0003961	br0	br0	comparable	br0
FBgn0033960	br0	br0	comparable	br0
FBgn0031535	br0	br0	comparable	br0
FBgn0028699	br0	br0	comparable	br0
FBgn0031214	br0	br0	comparable	br0
FBgn0039438	br0	br0	comparable	br0
FBgn0037794	br0	br0	comparable	br0
FBgn0003008	br0	br0	comparable	br0
FBgn0085265	br0	br0	comparable	br0
FBgn0000303	br0	br0	comparable	br0
FBgn0033867	br0	br0	comparable	br0
FBgn0034197	br0	br0	comparable	br0
FBgn0031575	br0	br0	comparable	br0
FBgn0050476	br0	br0	comparable	br0
FBgn0052179	br0	br0	comparable	br0
FBgn0041156	br0	br0	comparable	br0
FBgn0013531	br0	br0	comparable	br0
FBgn0036945	br0	br0	comparable	br0
FBgn0259791	br0	br0	comparable	br0
FBgn0004034	br0	br0	comparable	br0
FBgn0259824	br0	br0	comparable	br0
FBgn0037170	br0	br0	comparable	br0
FBgn0032404	br0	br0	comparable	br0
FBgn0022382	br0	br0	comparable	br0
FBgn0262516	br0	br0	comparable	br0
FBgn0043783	br0	br0	comparable	br0
FBgn0051769	br4	br4	comparable	br0
FBgn0036211	br0	br0	comparable	br0
FBgn0028379	br0	br0	comparable	br0
FBgn0019890	br0	br0	comparable	br0
FBgn0039929	br0	br0	comparable	br0
FBgn0036799	br0	br0	comparable	br0
FBgn0000606	br0	br0	comparable	br0
FBgn0023513	br0	br0	comparable	br0
FBgn0033783	br0	br0	comparable	br0
FBgn0034552	br0	br0	comparable	br0
FBgn0035915	br0	br0	comparable	br0
FBgn0031907	br0	br0	comparable	br0
FBgn0035207	br0	br0	comparable	br0
FBgn0038750	br0	br0	comparable	br0
FBgn0061469	br0	br0	comparable	br0
FBgn0023530	br0	br0	comparable	br0
FBgn0031776	br0	br0	comparable	br0
FBgn0036893	br0	br0	comparable	br0
FBgn0030719	br0	br0	comparable	br0
FBgn0265784	br0	br0	comparable	br0
FBgn0004367	br0	br0	comparable	br0
FBgn0034472	br0	br0	comparable	br0
FBgn0031264	br0	br0	comparable	br0
FBgn0035380	br0	br0	comparable	br0
FBgn0043535	br2	br0	younger	br1
FBgn0035969	br1	br1	comparable	br1
FBgn0265194	br0	br0	comparable	br0
FBgn0265726	br0	br0	comparable	br0
FBgn0263697	br0	br0	comparable	br0
FBgn0032490	br0	br0	comparable	br0
FBgn0263973	br0	br0	comparable	br0
FBgn0013997	br0	br0	comparable	br0
FBgn0250848	br0	br0	comparable	br0
FBgn0034248	br0	br0	comparable	br0
FBgn0035624	br0	br0	comparable	br0
FBgn0050259	br0	br0	comparable	br0
FBgn0051547	br0	br0	comparable	br0
FBgn0034502	br1	br0	younger	br0
FBgn0052698	br0	br0	comparable	br0
FBgn0262146	br0	br0	comparable	br0
FBgn0011771	br0	br0	comparable	br0
FBgn0019972	br0	br0	comparable	br0
FBgn0026077	br0	br0	comparable	br0
FBgn0083983	br0	br0	comparable	br0
FBgn0085430	br0	br0	comparable	br0
FBgn0085274	br0	br0	comparable	br0
FBgn0034963	br0	br0	comparable	br0
FBgn0020765	br0	br0	comparable	br0
FBgn0031174	br0	br0	comparable	br0
FBgn0038426	br0	br0	comparable	br0
FBgn0038755	br0	br0	comparable	br0
FBgn0259196	br5	br5	comparable	NA
FBgn0037225	br0	br0	comparable	br0
FBgn0016797	br0	br0	comparable	br0
FBgn0033168	br0	br0	comparable	br0
FBgn0034691	br0	br0	comparable	br0
FBgn0031650	br0	br0	comparable	br0
FBgn0017429	br0	br0	comparable	br0
FBgn0262139	br0	br0	comparable	br0
FBgn0010313	br0	br0	comparable	br0
FBgn0003231	br0	br0	comparable	br0
FBgn0034446	br0	br0	comparable	br0
FBgn0024921	br0	br0	comparable	br0
FBgn0025693	br0	br0	comparable	br0
FBgn0026361	br2	br1	younger	br1
FBgn0031286	br0	br0	comparable	br0
FBgn0033636	br0	br0	comparable	br0
FBgn0039684	br0	br0	comparable	br0
FBgn0037926	br0	br0	comparable	br0
FBgn0032109	br0	br0	comparable	br0
FBgn0001965	br0	br0	comparable	br0
FBgn0030263	br0	br0	comparable	br0
FBgn0261931	br0	br0	comparable	br0
FBgn0031800	br0	br0	comparable	br0
FBgn0052115	br2	br2	comparable	br2
FBgn0032596	br0	br0	comparable	br0
FBgn0259932	br0	br0	comparable	br1
FBgn0030710	br0	br0	comparable	br0
FBgn0031296	br0	br0	comparable	br0
FBgn0028675	br0	br0	comparable	br0
FBgn0036551	br0	br0	comparable	br0
FBgn0037432	br0	br0	comparable	br0
FBgn0264377	br0	br0	comparable	br0
FBgn0002521	br0	br0	comparable	br0
FBgn0260795	br0	br0	comparable	br0
FBgn0266347	br0	br0	comparable	br0
FBgn0033782	br0	br0	comparable	br0
FBgn0034938	br0	br0	comparable	br0
FBgn0263602	br0	br0	comparable	br0
FBgn0034534	br0	br0	comparable	br0
FBgn0037329	br0	br0	comparable	br0
FBgn0086445	br0	br0	comparable	br0
FBgn0046706	br0	br0	comparable	br0
FBgn0000274	br0	br0	comparable	br0
FBgn0031461	br0	br0	comparable	br0
FBgn0051259	br0	br0	comparable	br0
FBgn0085380	br0	br0	comparable	br0
FBgn0038109	br0	br0	comparable	br0
FBgn0015583	br5	br4	younger	br5
FBgn0037680	br0	br0	comparable	br0
FBgn0014417	br0	br0	comparable	br0
FBgn0032240	br0	br0	comparable	br0
FBgn0034142	br0	br0	comparable	br0
FBgn0036745	br0	br0	comparable	br0
FBgn0035889	br0	br0	comparable	br0
FBgn0032409	br0	br0	comparable	br0
FBgn0243511	br0	br0	comparable	br0
FBgn0004781	br0	br0	comparable	br0
FBgn0261046	br0	br0	comparable	br0
FBgn0022344	br0	br0	comparable	br0
FBgn0005564	br0	br0	comparable	br0
FBgn0261535	br0	br0	comparable	br0
FBgn0039501	br0	br0	comparable	br0
FBgn0026430	br0	br0	comparable	br0
FBgn0041231	br0	br0	comparable	br0
FBgn0028570	br0	br0	comparable	br0
FBgn0033268	br0	br0	comparable	br0
FBgn0039039	br0	br0	comparable	br0
FBgn0038533	br0	br0	comparable	br0
FBgn0039797	br0	br0	comparable	br1
FBgn0040715	br0	br0	comparable	br0
FBgn0053192	br0	br0	comparable	NA
FBgn0034219	br0	br4	older	br0
FBgn0038569	br0	br0	comparable	br0
FBgn0044050	br0	br0	comparable	br0
FBgn0264442	br0	br0	comparable	br0
FBgn0032284	br0	br0	comparable	NA
FBgn0038505	br1	br1	comparable	br1
FBgn0262101	br4	br2	younger	br4
FBgn0037755	br0	br0	comparable	br0
FBgn0026566	br0	br0	comparable	br0
FBgn0085212	br0	br0	comparable	br0
FBgn0031735	br0	br0	comparable	br0
FBgn0039199	br0	br0	comparable	br0
FBgn0033887	br0	br0	comparable	br0
FBgn0038930	br0	br0	comparable	NA
FBgn0052230	br0	br0	comparable	br0
FBgn0030108	br0	br0	comparable	br0
FBgn0020278	br0	br0	comparable	br0
FBgn0053110	br0	br0	comparable	br0
FBgn0030327	br0	br0	comparable	br0
FBgn0033846	br0	br0	comparable	br0
FBgn0051008	br0	br0	comparable	br3
FBgn0020910	br0	br0	comparable	br0
FBgn0034735	br0	br0	comparable	br0
FBgn0085428	br0	br0	comparable	br0
FBgn0052672	br0	br0	comparable	br0
FBgn0039568	br0	br0	comparable	br0
FBgn0042175	br0	br0	comparable	br0
FBgn0051363	br0	br0	comparable	br0
FBgn0026147	br0	br0	comparable	br0
FBgn0033635	br0	br0	comparable	br0
FBgn0036738	br0	br0	comparable	br0
FBgn0042182	br0	br0	comparable	br0
FBgn0261283	br0	br0	comparable	br0
FBgn0265597	br0	br0	comparable	br0
FBgn0028530	br0	br0	comparable	br0
FBgn0250824	br0	br0	comparable	br0
FBgn0265048	br0	br0	comparable	br0
FBgn0039459	br0	br0	comparable	br0
FBgn0050011	br0	br0	comparable	br0
FBgn0040507	br0	br0	comparable	br0
FBgn0039055	br0	br0	comparable	br0
FBgn0052053	br0	br0	comparable	br0
FBgn0260646	br0	br0	comparable	br4
FBgn0027504	br0	br0	comparable	br0
FBgn0050379	br0	br0	comparable	br3
FBgn0063496	br0	br0	comparable	br0
FBgn0035027	br0	br0	comparable	br0
FBgn0260228	br0	br0	comparable	br0
FBgn0039897	br0	br0	comparable	br0
FBgn0045843	br0	br0	comparable	br0
FBgn0033348	br0	br0	comparable	br0
FBgn0040212	br0	br0	comparable	br0
FBgn0034382	br0	br0	comparable	br0
FBgn0085310	br0	br0	comparable	NA
FBgn0053340	br0	br0	comparable	br0
FBgn0032919	br0	br0	comparable	br0
FBgn0032200	br0	br0	comparable	br0
FBgn0050416	br4	br2	younger	br4
FBgn0042173	br6	br5	younger	NA
FBgn0052066	br0	br0	comparable	br0
FBgn0019828	br0	br0	comparable	br4
FBgn0033005	br0	br0	comparable	br0
FBgn0031314	br0	br0	comparable	br0
FBgn0034560	br0	br0	comparable	br0
FBgn0036393	br2	br1	younger	NA
FBgn0051343	br0	br0	comparable	br0
FBgn0052228	br4	br1	younger	br1
FBgn0036814	br0	br0	comparable	br0
FBgn0053654	br0	br4	older	br1
FBgn0030246	br0	br0	comparable	br0
FBgn0261004	br0	br0	comparable	br0
FBgn0031559	br0	br0	comparable	br0
FBgn0032022	br0	br0	comparable	br0
FBgn0034288	br0	br0	comparable	br0
FBgn0037020	br0	br0	comparable	br0
FBgn0001942	br0	br0	comparable	br0
FBgn0032475	br0	br0	comparable	br0
FBgn0034626	br0	br0	comparable	br0
FBgn0038629	br0	br0	comparable	br0
FBgn0031914	br0	br0	comparable	br0
FBgn0037689	br0	br0	comparable	br0
FBgn0035546	br0	br0	comparable	br0
FBgn0259714	br0	br0	comparable	br0
FBgn0036819	br0	br0	comparable	br0
FBgn0030575	br0	br0	comparable	br0
FBgn0005612	br0	br0	comparable	br0
FBgn0034007	br0	br0	comparable	br0
FBgn0032705	br0	br0	comparable	br0
FBgn0031784	br0	br0	comparable	br0
FBgn0036677	br0	br0	comparable	br0
FBgn0010830	br0	br0	comparable	br0
FBgn0000057	br0	br0	comparable	br0
FBgn0039205	br0	br0	comparable	br0
FBgn0083960	br0	br0	comparable	br0
FBgn0029977	br0	br0	comparable	br0
FBgn0264695	br0	br0	comparable	br0
FBgn0265197	br0	br0	comparable	br5
FBgn0003942	br0	br0	comparable	br0
FBgn0028581	br0	br0	comparable	br0
FBgn0035323	br0	br0	comparable	br0
FBgn0032420	br0	br0	comparable	br0
FBgn0038387	br0	br0	comparable	br0
FBgn0052103	br0	br0	comparable	br0
FBgn0260430	br0	br0	comparable	br3
FBgn0033750	br0	br0	comparable	br0
FBgn0038956	br0	br0	comparable	br0
FBgn0039165	br0	br0	comparable	br0
FBgn0039697	br0	br0	comparable	br0
FBgn0021895	br0	br0	comparable	br0
FBgn0036948	br0	br0	comparable	br0
FBgn0032419	br0	br0	comparable	br0
FBgn0264959	br0	br0	comparable	br0
FBgn0264954	br0	br0	comparable	br0
FBgn0039089	br0	br0	comparable	br0
FBgn0028292	br0	br0	comparable	br0
FBgn0014184	br0	br0	comparable	br0
FBgn0041240	br0	br0	comparable	br0
FBgn0037218	br0	br0	comparable	br0
FBgn0263036	br0	br0	comparable	br0
FBgn0035393	br0	br0	comparable	br0
FBgn0039109	br0	br0	comparable	br0
FBgn0000578	br0	br0	comparable	br0
FBgn0029874	br0	br0	comparable	br0
FBgn0260775	br0	br0	comparable	br0
FBgn0030828	br0	br0	comparable	br0
FBgn0004396	br0	br0	comparable	br0
FBgn0044826	br0	br0	comparable	br0
FBgn0023542	br0	br0	comparable	br0
FBgn0034023	br0	br0	comparable	br0
FBgn0263206	br3	br3	comparable	br5
FBgn0000382	br0	br0	comparable	br0
FBgn0035569	br0	br0	comparable	br0
FBgn0036158	br0	br0	comparable	br0
FBgn0029887	br0	br0	comparable	br0
FBgn0033728	br0	br0	comparable	br0
FBgn0038691	br0	br0	comparable	br0
FBgn0037131	br0	br0	comparable	br0
FBgn0001128	br0	br0	comparable	br0
FBgn0264488	br0	br0	comparable	br0
FBgn0052062	br0	br0	comparable	br0
FBgn0038690	br0	br0	comparable	br0
FBgn0034396	br0	br0	comparable	br0
FBgn0039069	br0	br0	comparable	br0
FBgn0024811	br0	br0	comparable	br0
FBgn0037876	br0	br0	comparable	br0
FBgn0051712	br0	br0	comparable	br0
FBgn0064126	br0	br0	comparable	br0
FBgn0263608	br0	br0	comparable	br0
FBgn0029690	br0	br0	comparable	br0
FBgn0035199	br0	br0	comparable	br0
FBgn0036689	br0	br0	comparable	br0
FBgn0039666	br0	br0	comparable	br0
FBgn0035024	br0	br0	comparable	br0
FBgn0054007	br0	br0	comparable	br0
FBgn0034683	br0	br0	comparable	br0
FBgn0020633	br0	br0	comparable	br0
FBgn0021768	br0	br0	comparable	br0
FBgn0010194	br0	br0	comparable	br0
FBgn0034437	br0	br0	comparable	br0
FBgn0020416	br0	br0	comparable	br0
FBgn0264494	br0	br0	comparable	br0
FBgn0038862	br0	br0	comparable	br0
FBgn0030686	br0	br0	comparable	br0
FBgn0051133	br0	br0	comparable	br0
FBgn0259143	br0	br0	comparable	br0
FBgn0030502	br0	br0	comparable	br0
FBgn0031860	br0	br0	comparable	br0
FBgn0052601	br3	br4	older	NA
FBgn0037422	br0	br0	comparable	br0
FBgn0035620	br0	br0	comparable	br0
FBgn0023169	br0	br0	comparable	br0
FBgn0000042	br0	br0	comparable	br0
FBgn0002781	br0	br0	comparable	br0
FBgn0037826	br0	br0	comparable	br0
FBgn0013733	br0	br0	comparable	br0
FBgn0263046	br0	br0	comparable	br0
FBgn0036162	br1	br2	older	br0
FBgn0050120	br0	br0	comparable	br0
FBgn0063261	br0	br0	comparable	br0
FBgn0039454	br0	br0	comparable	br0
FBgn0000157	br0	br0	comparable	br0
FBgn0037815	br0	br0	comparable	br0
FBgn0038681	br0	br0	comparable	br0
FBgn0053516	br0	br0	comparable	br0
FBgn0024984	br0	br0	comparable	br2
FBgn0034763	br0	br0	comparable	br0
FBgn0024943	br0	br0	comparable	br0
FBgn0010246	br0	br0	comparable	br0
FBgn0013954	br0	br0	comparable	br0
FBgn0031195	br0	br0	comparable	br0
FBgn0039562	br0	br0	comparable	br0
FBgn0038595	br0	br0	comparable	br0
FBgn0259823	br0	br0	comparable	br0
FBgn0020617	br0	br0	comparable	br0
FBgn0031985	br0	br0	comparable	br0
FBgn0038717	br0	br0	comparable	br0
FBgn0040324	br0	br0	comparable	br0
FBgn0003189	br0	br0	comparable	br0
FBgn0034693	br0	br0	comparable	br0
FBgn0029800	br0	br0	comparable	br0
FBgn0050106	br0	br0	comparable	br0
FBgn0035855	br0	br0	comparable	br0
FBgn0039395	br2	br0	younger	br0
FBgn0052405	br0	br0	comparable	br0
FBgn0264491	br0	br0	comparable	br0
FBgn0026391	br1	br1	comparable	br2
FBgn0037492	br0	br0	comparable	br0
FBgn0040060	br0	br3	older	br3
FBgn0005390	br0	br0	comparable	br0
FBgn0052982	br0	br0	comparable	br0
FBgn0029931	br0	br0	comparable	br0
FBgn0003720	br0	br0	comparable	br0
FBgn0035987	br0	br0	comparable	NA
FBgn0003612	br0	br0	comparable	br0
FBgn0035436	br0	br0	comparable	br0
FBgn0031702	br0	br0	comparable	br0
FBgn0036015	br3	br0	younger	br0
FBgn0261790	br0	br0	comparable	br0
FBgn0033322	br0	br0	comparable	br0
FBgn0037978	br0	br0	comparable	br0
FBgn0036173	br0	br0	comparable	br0
FBgn0029818	br0	br0	comparable	br0
FBgn0053998	br0	br0	comparable	br0
FBgn0005683	br0	br0	comparable	br0
FBgn0016031	br0	br0	comparable	br0
FBgn0032753	br0	br0	comparable	br0
FBgn0037810	br0	br0	comparable	br0
FBgn0053094	br0	br0	comparable	br0
FBgn0033787	br0	br0	comparable	br0
[truncated: 10,890 more rows]

## Sheet: S6
Supplementary Table S6. Subcellular localization information of proteins from D. melanogaster. The subcellular localization information is derived from the prediction results of DeepLoc2, using the parameters “-m Accuracy”. Please note that some protein IDs in Drosophila_melanogaster.BDGP6.32.pep.all.fa are not present in the annotation file Drosophila_melanogaster.BDGP6.32.57.gtf. Consequently, …
Gene_id	Protein_ID	Chr	Age	Localizations
FBgn0015380	FBpp0303242	2L	br-2	Cell membrane
FBgn0015380	FBpp0080736	2L	br-2	Cell membrane
FBgn0010356	FBpp0087335	2R	br-2	Nucleus
FBgn0250732	FBpp0290855	3R	br-2	Nucleus
FBgn0250732	FBpp0306732	3R	br-2	Nucleus
FBgn0250732	FBpp0113023	3R	br-2	Cytoplasm|Peroxisome
FBgn0034710	FBpp0071696	2R	br-2	Extracellular
FBgn0033672	FBpp0087151	2R	br-2	Mitochondrion
FBgn0033672	FBpp0308636	2R	br-2	Mitochondrion
FBgn0261786	FBpp0071967	2R	br-2	Nucleus
FBgn0034138	FBpp0086270	2R	br-2	Cytoplasm|Nucleus
FBgn0034138	FBpp0086269	2R	br-2	Cytoplasm|Nucleus
FBgn0036451	FBpp0075443	3L	br-2	Cytoplasm|Nucleus
FBgn0036451	FBpp0305287	3L	br-2	Cytoplasm|Nucleus
FBgn0036451	FBpp0305288	3L	br-2	Cytoplasm|Nucleus
FBgn0031250	FBpp0303501	2L	br-1	Lysosome/Vacuole
FBgn0031250	FBpp0077754	2L	br-1	Lysosome/Vacuole
FBgn0031250	FBpp0077753	2L	br-1	Lysosome/Vacuole
FBgn0037409	FBpp0078240	3R	br-2	Extracellular
FBgn0027948	FBpp0290694	3R	br-2	Cytoplasm
FBgn0027948	FBpp0293341	3R	br-2	Cytoplasm
FBgn0027948	FBpp0293343	3R	br-2	Cytoplasm
FBgn0027948	FBpp0293342	3R	br-2	Cytoplasm
FBgn0027948	FBpp0290695	3R	br-2	Cytoplasm
FBgn0038675	FBpp0083128	3R	br-2	Cytoplasm|Nucleus
FBgn0034315	FBpp0085950	2R	br-2	Cytoplasm
FBgn0000500	FBpp0078628	3R	br-2	Extracellular
FBgn0032878	FBpp0080926	2L	br-1	Cytoplasm|Nucleus
FBgn0259184	FBpp0298046	2R	br-1	Cell membrane|Lysosome/Vacuole
FBgn0259184	FBpp0288946	2R	br-1	Cell membrane
FBgn0030319	FBpp0073382	X	br3	Endoplasmic reticulum
FBgn0029878	FBpp0303989	X	br-1	Cytoplasm
FBgn0029878	FBpp0070906	X	br-1	Cytoplasm
FBgn0029878	FBpp0303990	X	br-1	Cytoplasm
FBgn0026324	FBpp0077415	2L	br-2	Nucleus
FBgn0031255	FBpp0077718	2L	br-2	Cytoplasm
FBgn0000566	FBpp0085889	2R	br-2	Cytoplasm
FBgn0000566	FBpp0311547	2R	br-2	Cytoplasm
FBgn0053878	FBpp0091123	2L	br-1	Nucleus
FBgn0030665	FBpp0073878	X	br-1	Cytoplasm|Nucleus
FBgn0030665	FBpp0308749	X	br-1	Cytoplasm|Nucleus
FBgn0036597	FBpp0075226	3L	br-2	Extracellular
FBgn0033019	FBpp0312508	2R	br-2	Nucleus
FBgn0033019	FBpp0312507	2R	br-2	Nucleus
FBgn0035687	FBpp0076705	3L	br-2	Nucleus
FBgn0260986	FBpp0070248	X	br-1	Cytoplasm|Nucleus
FBgn0260986	FBpp0402838	X	br-1	Cytoplasm|Nucleus
FBgn0260986	FBpp0308660	X	br-1	Cytoplasm|Nucleus
FBgn0035921	FBpp0271856	3L	br-1	Extracellular
FBgn0035921	FBpp0271857	3L	br-1	Extracellular
FBgn0262960	FBpp0297649	2L	br1	Cytoplasm|Nucleus
FBgn0262960	FBpp0311580	2L	br1	Cytoplasm|Nucleus
FBgn0262960	FBpp0297648	2L	br1	Cytoplasm|Nucleus
FBgn0262960	FBpp0297650	2L	br1	Cytoplasm|Nucleus
FBgn0003448	FBpp0080298	2L	br-2	Nucleus
FBgn0040747	FBpp0086537	2R	br2	Cytoplasm
FBgn0036211	FBpp0110168	3L	br-2	Endoplasmic reticulum
FBgn0036211	FBpp0291346	3L	br-2	Endoplasmic reticulum
FBgn0036211	FBpp0110169	3L	br-2	Endoplasmic reticulum
FBgn0036211	FBpp0310443	3L	br-2	Endoplasmic reticulum
FBgn0036211	FBpp0290358	3L	br-2	Endoplasmic reticulum
FBgn0036211	FBpp0075811	3L	br-2	Endoplasmic reticulum
FBgn0036211	FBpp0075810	3L	br-2	Endoplasmic reticulum
FBgn0036090	FBpp0075984	3L	br-1	Endoplasmic reticulum|Golgi apparatus
FBgn0036090	FBpp0075983	3L	br-1	Endoplasmic reticulum
FBgn0020307	FBpp0089292	2R	br-2	Nucleus
FBgn0020307	FBpp0071689	2R	br-2	Nucleus
FBgn0031268	FBpp0301725	2L	br-2	Cell membrane
FBgn0031268	FBpp0077729	2L	br-2	Cell membrane
FBgn0027495	FBpp0087091	2R	br-2	Cytoplasm
FBgn0003378	FBpp0075891	3L	br0	Extracellular
FBgn0037610	FBpp0081385	3R	br-2	Mitochondrion
FBgn0032294	FBpp0079709	2L	br0	Lysosome/Vacuole
FBgn0036882	FBpp0074744	3L	br-1	Cytoplasm
FBgn0036882	FBpp0304997	3L	br-1	Cytoplasm
FBgn0037120	FBpp0305006	3L	br-2	Nucleus
FBgn0037120	FBpp0078112	3L	br-2	Nucleus
FBgn0037120	FBpp0078113	3L	br-2	Nucleus
FBgn0037120	FBpp0112097	3L	br-2	Nucleus
FBgn0262111	FBpp0293027	X	br-2	Cytoplasm
FBgn0262111	FBpp0293026	X	br-2	Cytoplasm
FBgn0262111	FBpp0293023	X	br-2	Cytoplasm
FBgn0262111	FBpp0293031	X	br-2	Cytoplasm
FBgn0262111	FBpp0293030	X	br-2	Cytoplasm|Cell membrane
FBgn0262111	FBpp0293024	X	br-2	Cytoplasm
FBgn0262111	FBpp0293029	X	br-2	Cytoplasm
FBgn0262111	FBpp0311215	X	br-2	Cytoplasm
FBgn0262111	FBpp0293028	X	br-2	Cytoplasm
FBgn0263855	FBpp0085368	2R	br-2	Cytoplasm|Nucleus
FBgn0050088	FBpp0271804	2R	br0	Extracellular
FBgn0033247	FBpp0087936	2R	br-2	Cytoplasm|Nucleus
FBgn0033247	FBpp0087938	2R	br-2	Cytoplasm|Nucleus
FBgn0033247	FBpp0087937	2R	br-2	Cytoplasm|Nucleus
FBgn0053489	FBpp0088510	3L	br0	Cytoplasm
FBgn0053489	FBpp0305418	3L	br0	Cytoplasm
FBgn0031127	FBpp0076969	X	br4	Cytoplasm
FBgn0031127	FBpp0311836	X	br4	Cytoplasm
FBgn0262896	FBpp0297415	3L	br3	Extracellular
FBgn0053914	FBpp0298044	2R	br-1	Extracellular
FBgn0053914	FBpp0298045	2R	br-1	Extracellular
FBgn0028858	FBpp0080358	2L	br-2	Cytoplasm|Nucleus
FBgn0028858	FBpp0310297	2L	br-2	Cytoplasm|Nucleus
FBgn0028858	FBpp0294014	2L	br-2	Cytoplasm|Nucleus
FBgn0053095	FBpp0099574	3R	br-1	Cytoplasm
FBgn0053095	FBpp0084149	3R	br-1	Cytoplasm
FBgn0033490	FBpp0288726	2R	br-1	Extracellular
FBgn0038070	FBpp0290373	3R	br-2	Extracellular|Lysosome/Vacuole
FBgn0085294	FBpp0303876	3L	br-1	Extracellular
FBgn0031733	FBpp0078798	2L	br-1	Endoplasmic reticulum
FBgn0031733	FBpp0304813	2L	br-1	Endoplasmic reticulum
FBgn0030912	FBpp0074351	X	br2	Cytoplasm|Nucleus
FBgn0030912	FBpp0310654	X	br2	Extracellular
FBgn0032416	FBpp0079919	2L	br-2	Cell membrane
FBgn0031139	FBpp0076967	X	br-1	Cytoplasm
FBgn0031139	FBpp0076966	X	br-1	Cytoplasm
FBgn0031139	FBpp0076965	X	br-1	Cytoplasm
FBgn0261859	FBpp0292538	3R	br-2	Cytoplasm|Cell membrane
FBgn0261859	FBpp0292537	3R	br-2	Cytoplasm|Cell membrane
FBgn0034081	FBpp0311708	2R	br-1	Mitochondrion
FBgn0034081	FBpp0310878	2R	br-1	Mitochondrion
FBgn0037363	FBpp0078365	3R	br-2	Cytoplasm
FBgn0037363	FBpp0306962	3R	br-2	Cytoplasm
FBgn0053848	FBpp0091094	2L	br-1	Nucleus
FBgn0032929	FBpp0081004	2L	br-2	Nucleus
FBgn0042199	FBpp0073202	3L	br-2	Cytoplasm|Nucleus
FBgn0039552	FBpp0289327	3R	br-1	Cell membrane
FBgn0024179	FBpp0073135	3L	br-2	Cell membrane
FBgn0024179	FBpp0303105	3L	br-2	Cell membrane
FBgn0053680	FBpp0091002	2R	br-1	Extracellular
FBgn0283471	FBpp0074296	X	br-2	Cytoplasm
FBgn0283471	FBpp0074294	X	br-2	Cytoplasm
FBgn0283471	FBpp0307837	X	br-2	Cytoplasm
FBgn0283471	FBpp0300555	X	br-2	Cytoplasm
FBgn0283471	FBpp0300557	X	br-2	Cytoplasm
FBgn0283471	FBpp0074298	X	br-2	Cytoplasm
FBgn0283471	FBpp0300556	X	br-2	Cytoplasm
FBgn0283471	FBpp0307836	X	br-2	Cytoplasm
FBgn0283471	FBpp0074300	X	br-2	Cytoplasm
FBgn0283471	FBpp0074297	X	br-2	Cytoplasm
FBgn0283471	FBpp0074299	X	br-2	Cytoplasm
FBgn0283471	FBpp0074295	X	br-2	Cytoplasm
FBgn0283471	FBpp0307835	X	br-2	Cytoplasm
FBgn0034785	FBpp0292797	2R	br-2	Cell membrane
FBgn0039732	FBpp0084929	3R	br-2	Nucleus
FBgn0038224	FBpp0292847	3R	br-2	Mitochondrion
FBgn0038224	FBpp0082391	3R	br-2	Mitochondrion
FBgn0038224	FBpp0082390	3R	br-2	Mitochondrion
FBgn0040393	FBpp0070516	X	br1	Extracellular
FBgn0264776	FBpp0306269	3R	br-1	Cell membrane
FBgn0025643	FBpp0290282	X	br-2	Extracellular
FBgn0025643	FBpp0304699	X	br-2	Extracellular
FBgn0025643	FBpp0290281	X	br-2	Extracellular
FBgn0025643	FBpp0290283	X	br-2	Extracellular
FBgn0025643	FBpp0290280	X	br-2	Extracellular
FBgn0038525	FBpp0082904	3R	br-1	Extracellular
FBgn0020906	FBpp0099851	2L	br-1	Extracellular
FBgn0035510	FBpp0073110	3L	br-2	Extracellular
FBgn0034366	FBpp0085890	2R	br-2	Cytoplasm|Nucleus
FBgn0034366	FBpp0085891	2R	br-2	Cytoplasm
FBgn0036935	FBpp0074639	3L	br-2	Cytoplasm
FBgn0034880	FBpp0423081	2R	br4	Cell membrane
FBgn0034470	FBpp0311727	2R	br-2	Extracellular
FBgn0034470	FBpp0085673	2R	br-2	Extracellular
FBgn0000056	FBpp0310282	2L	br-1	Cytoplasm
FBgn0000056	FBpp0099545	2L	br-1	Cytoplasm
FBgn0000056	FBpp0099544	2L	br-1	Cytoplasm
FBgn0262899	FBpp0297419	3R	br4	Extracellular
FBgn0262899	FBpp0302716	3R	br4	Extracellular
FBgn0261436	FBpp0078625	3R	br-2	Cytoplasm|Nucleus
FBgn0034666	FBpp0071636	2R	br-1	Extracellular
FBgn0033869	FBpp0086756	2R	br-2	Extracellular
FBgn0031238	FBpp0077799	2L	br-2	Nucleus
FBgn0031238	FBpp0077800	2L	br-2	Nucleus
FBgn0031238	FBpp0307923	2L	br-2	Nucleus
FBgn0037151	FBpp0078137	3L	br-1	Mitochondrion
FBgn0031462	FBpp0077406	2L	br-1	Cytoplasm
FBgn0036242	FBpp0075783	3L	br-2	Cytoplasm
FBgn0032744	FBpp0080720	2L	br-2	Mitochondrion
FBgn0033192	FBpp0307926	2R	br-2	Cell membrane
FBgn0033192	FBpp0087983	2R	br-2	Cell membrane
FBgn0010314	FBpp0079399	2L	br-1	Cytoplasm
FBgn0038814	FBpp0303061	3R	br-2	Cell membrane
FBgn0038814	FBpp0112166	3R	br-2	Cell membrane
FBgn0259918	FBpp0289437	X	br-1	Endoplasmic reticulum
FBgn0033594	FBpp0087209	2R	br-2	Extracellular
FBgn0027496	FBpp0078891	2L	br-2	Cytoplasm|Nucleus
FBgn0030616	FBpp0073844	X	br-2	Cytoplasm
FBgn0030616	FBpp0303429	X	br-2	Cytoplasm
FBgn0265575	FBpp0309179	X	br-2	Cell membrane
FBgn0265575	FBpp0309178	X	br-2	Cell membrane
FBgn0265575	FBpp0309181	X	br-2	Cell membrane
FBgn0265575	FBpp0309180	X	br-2	Cell membrane
FBgn0058298	FBpp0110507	3L	br-1	Extracellular
FBgn0001987	FBpp0080328	2L	br-2	Cell membrane
FBgn0001987	FBpp0080326	2L	br-2	Cell membrane
FBgn0001987	FBpp0080324	2L	br-2	Cell membrane
FBgn0001987	FBpp0310295	2L	br-2	Cell membrane
FBgn0001987	FBpp0080327	2L	br-2	Cell membrane
FBgn0038279	FBpp0082463	3R	br-2	Extracellular
FBgn0038279	FBpp0311935	3R	br-2	Extracellular
FBgn0031306	FBpp0304560	2L	br-1	Extracellular
FBgn0031306	FBpp0077622	2L	br-1	Extracellular
FBgn0033703	FBpp0087104	2R	br-1	Extracellular
FBgn0035949	FBpp0292325	3L	br-2	Extracellular
FBgn0035949	FBpp0076245	3L	br-2	Extracellular
FBgn0037625	FBpp0301017	3R	br-2	Cell membrane
FBgn0037625	FBpp0081425	3R	br-2	Cell membrane
FBgn0037625	FBpp0291651	3R	br-2	Cell membrane
FBgn0025807	FBpp0074847	3L	br-1	Nucleus
FBgn0025807	FBpp0111830	3L	br-1	Nucleus
FBgn0028421	FBpp0288394	X	br-2	Cytoplasm
FBgn0028421	FBpp0309845	X	br-2	Cytoplasm
FBgn0028421	FBpp0288392	X	br-2	Cytoplasm
FBgn0028421	FBpp0309844	X	br-2	Cytoplasm
FBgn0028421	FBpp0288393	X	br-2	Cytoplasm
FBgn0001108	FBpp0075498	3L	br-2	Cytoplasm
FBgn0011741	FBpp0073983	X	br-2	Cytoplasm|Nucleus
FBgn0053093	FBpp0083680	3R	br1	Cytoplasm|Nucleus
FBgn0032169	FBpp0310303	2L	br-2	Cytoplasm|Nucleus
FBgn0032169	FBpp0079480	2L	br-2	Cytoplasm|Nucleus
FBgn0263647	FBpp0301714	3L	br3	Cytoplasm|Nucleus
FBgn0035642	FBpp0290125	3L	br0	Cytoplasm
FBgn0035642	FBpp0303952	3L	br0	Cytoplasm
FBgn0033140	FBpp0312484	2R	br-2	Cytoplasm
FBgn0014032	FBpp0071184	X	br-2	Cytoplasm|Nucleus
FBgn0030716	FBpp0073952	X	br-2	Cytoplasm
FBgn0030716	FBpp0073951	X	br-2	Cytoplasm
FBgn0030716	FBpp0312010	X	br-2	Cytoplasm
FBgn0028663	FBpp0305645	3L	br-2	Endoplasmic reticulum|Golgi apparatus
FBgn0028663	FBpp0078025	3L	br-2	Endoplasmic reticulum|Golgi apparatus
FBgn0030623	FBpp0073840	X	br4	Cytoplasm
FBgn0027574	FBpp0308369	3R	br-2	Nucleus
FBgn0027574	FBpp0084476	3R	br-2	Nucleus
FBgn0000546	FBpp0085350	2R	br-2	Nucleus
FBgn0000546	FBpp0085353	2R	br-2	Nucleus
FBgn0000546	FBpp0291631	2R	br-2	Nucleus
FBgn0000546	FBpp0085352	2R	br-2	Nucleus
FBgn0000546	FBpp0085351	2R	br-2	Nucleus
FBgn0000546	FBpp0085349	2R	br-2	Nucleus
FBgn0045852	FBpp0428167	2L	br-2	Nucleus
FBgn0045852	FBpp0304333	2L	br-2	Nucleus
FBgn0045852	FBpp0304334	2L	br-2	Nucleus
FBgn0045852	FBpp0294066	2L	br-2	Nucleus
FBgn0045852	FBpp0428166	2L	br-2	Nucleus
FBgn0002930	FBpp0088123	2R	br-2	Extracellular
FBgn0260746	FBpp0081961	3R	br-2	Extracellular|Lysosome/Vacuole
FBgn0037930	FBpp0081899	3R	br-2	Endoplasmic reticulum
FBgn0053552	FBpp0090973	2L	br4	Nucleus
FBgn0038709	FBpp0083182	3R	br3	Cytoplasm
FBgn0052185	FBpp0074940	3L	br-2	Extracellular
FBgn0050277	FBpp0071692	2R	br-2	Cell membrane
FBgn0027095	FBpp0082735	3R	br-2	Extracellular|Endoplasmic reticulum
FBgn0031231	FBpp0077783	2L	br-2	Mitochondrion
FBgn0028645	FBpp0080366	2L	br-1	Cell membrane
FBgn0028645	FBpp0289842	2L	br-1	Cell membrane
FBgn0034459	FBpp0290053	2R	br-1	Cytoplasm
FBgn0032363	FBpp0307614	2L	br-2	Cytoplasm|Cell membrane
FBgn0032363	FBpp0079832	2L	br-2	Cytoplasm|Cell membrane
FBgn0032363	FBpp0307613	2L	br-2	Cytoplasm|Cell membrane
FBgn0032363	FBpp0079831	2L	br-2	Cytoplasm|Cell membrane
FBgn0031875	FBpp0078978	2L	br-2	Nucleus
FBgn0036207	FBpp0075761	3L	br-2	Nucleus
FBgn0052438	FBpp0305646	3L	br-2	Nucleus
FBgn0052438	FBpp0290816	3L	br-2	Nucleus
FBgn0052438	FBpp0305647	3L	br-2	Nucleus
FBgn0052438	FBpp0290815	3L	br-2	Nucleus
FBgn0052189	FBpp0074929	3L	br2	Extracellular
FBgn0030385	FBpp0307907	X	br-2	Cell membrane|Lysosome/Vacuole
FBgn0046793	FBpp0073225	3L	br-2	Cytoplasm
FBgn0036428	FBpp0305251	3L	br-2	Cytoplasm|Nucleus
FBgn0036428	FBpp0075467	3L	br-2	Cytoplasm|Nucleus
FBgn0036428	FBpp0075466	3L	br-2	Cytoplasm|Nucleus
FBgn0034631	FBpp0071618	2R	br-1	Nucleus
FBgn0032067	FBpp0292117	2L	br-1	Extracellular
FBgn0051450	FBpp0081380	3R	br-2	Mitochondrion
FBgn0263035	FBpp0297769	3L	br-1	Extracellular
FBgn0028979	FBpp0307374	2L	br-2	Nucleus
FBgn0028979	FBpp0088404	2L	br-2	Nucleus
FBgn0034392	FBpp0085818	2R	br-2	Cell membrane|Lysosome/Vacuole
FBgn0034392	FBpp0085819	2R	br-2	Cell membrane|Lysosome/Vacuole
FBgn0032030	FBpp0079266	2L	br-2	Cytoplasm|Nucleus
FBgn0032626	FBpp0304527	2L	br2	Cytoplasm|Nucleus
FBgn0032626	FBpp0080506	2L	br2	Cytoplasm|Nucleus
FBgn0052570	FBpp0074100	X	br-2	Extracellular
FBgn0038774	FBpp0083275	3R	br-2	Cytoplasm
FBgn0050291	FBpp0071478	2R	br-2	Cytoplasm
FBgn0025638	FBpp0310165	X	br-2	Cytoplasm|Nucleus
FBgn0025638	FBpp0300874	X	br-2	Cytoplasm|Nucleus
FBgn0025638	FBpp0070117	X	br-2	Cytoplasm|Nucleus
FBgn0037794	FBpp0081662	3R	br-2	Nucleus
FBgn0039229	FBpp0304085	3R	br-2	Nucleus
FBgn0039229	FBpp0352253	3R	br-2	Nucleus
FBgn0039229	FBpp0084078	3R	br-2	Nucleus
FBgn0039229	FBpp0352254	3R	br-2	Nucleus
FBgn0017482	FBpp0071759	2R	br-2	Mitochondrion
FBgn0031675	FBpp0311772	2L	br-2	Cytoplasm
FBgn0031675	FBpp0305718	2L	br-2	Cytoplasm
FBgn0031675	FBpp0290424	2L	br-2	Cytoplasm
FBgn0031675	FBpp0078668	2L	br-2	Cytoplasm
FBgn0264502	FBpp0305151	X	br-2	Cytoplasm|Cell membrane
FBgn0264502	FBpp0311144	X	br-2	Cytoplasm|Cell membrane
FBgn0264502	FBpp0305152	X	br-2	Cytoplasm|Cell membrane
FBgn0032348	FBpp0079789	2L	br-2	Nucleus
FBgn0032973	FBpp0311115	2L	br-2	Extracellular
FBgn0032973	FBpp0289183	2L	br-2	Extracellular
FBgn0013772	FBpp0086585	2R	br-1	Endoplasmic reticulum
FBgn0015286	FBpp0070559	X	br-2	Cell membrane
FBgn0015286	FBpp0070558	X	br-2	Cell membrane
FBgn0015286	FBpp0070557	X	br-2	Cell membrane|Golgi apparatus
FBgn0031410	FBpp0077478	2L	br0	Cytoplasm
FBgn0051643	FBpp0309819	2L	br-2	Mitochondrion
FBgn0051643	FBpp0078813	2L	br-2	Mitochondrion
FBgn0035142	FBpp0072451	3L	br-2	Nucleus
FBgn0035142	FBpp0428131	3L	br-2	Nucleus
FBgn0035142	FBpp0304171	3L	br-2	Cytoplasm|Nucleus
FBgn0035142	FBpp0072450	3L	br-2	Nucleus
FBgn0022724	FBpp0074288	X	br-2	Nucleus
FBgn0038737	FBpp0083225	3R	br-2	Mitochondrion
FBgn0035012	FBpp0072260	2R	br-2	Extracellular
FBgn0034826	FBpp0071883	2R	br-2	Cytoplasm
FBgn0261631	FBpp0292121	3L	br-2	Extracellular
FBgn0267043	FBpp0311901	X	br6	Cytoplasm|Nucleus
FBgn0262787	FBpp0297068	3L	br-1	Cytoplasm
FBgn0036004	FBpp0076196	3L	br-2	Nucleus
FBgn0037399	FBpp0078269	3R	br0	Cell membrane
FBgn0025454	FBpp0087100	2R	br-2	Endoplasmic reticulum
FBgn0025454	FBpp0308668	2R	br-2	Endoplasmic reticulum
FBgn0032040	FBpp0079276	2L	br-1	Extracellular
FBgn0034000	FBpp0086498	2R	br-2	Nucleus
FBgn0023529	FBpp0290016	X	br-2	Endoplasmic reticulum
FBgn0023529	FBpp0070395	X	br-2	Endoplasmic reticulum
FBgn0036031	FBpp0076143	3L	br-2	Cytoplasm|Nucleus
FBgn0036031	FBpp0303933	3L	br-2	Cytoplasm|Nucleus
FBgn0033875	FBpp0086764	2R	br2	Extracellular
FBgn0039291	FBpp0084247	3R	br-1	Endoplasmic reticulum
FBgn0032800	FBpp0080789	2L	br-2	Cytoplasm
FBgn0032084	FBpp0079383	2L	br-2	Cell membrane
FBgn0032084	FBpp0079384	2L	br-2	Cell membrane
FBgn0037547	FBpp0308777	3R	br-2	Endoplasmic reticulum
FBgn0037547	FBpp0081286	3R	br-2	Endoplasmic reticulum
FBgn0038966	FBpp0311970	3R	br-2	Cytoplasm
FBgn0038966	FBpp0083690	3R	br-2	Cytoplasm
FBgn0031454	FBpp0099795	2L	br-2	Cytoplasm|Nucleus
FBgn0036255	FBpp0289288	3L	br-2	Cytoplasm
FBgn0264815	FBpp0310561	2L	br-2	Cytoplasm
FBgn0264815	FBpp0306254	2L	br-2	Cytoplasm
FBgn0264815	FBpp0306258	2L	br-2	Cytoplasm
FBgn0264815	FBpp0306255	2L	br-2	Cytoplasm|Cell membrane
FBgn0264815	FBpp0306256	2L	br-2	Cytoplasm
FBgn0264815	FBpp0306252	2L	br-2	Cytoplasm
FBgn0264815	FBpp0306257	2L	br-2	Cytoplasm
FBgn0264815	FBpp0306259	2L	br-2	Cytoplasm|Cell membrane
FBgn0264815	FBpp0306253	2L	br-2	Cytoplasm
FBgn0037690	FBpp0081523	3R	br-2	Cell membrane
FBgn0262572	FBpp0293446	2R	br3	Extracellular
FBgn0259145	FBpp0288847	2R	br-2	Cell membrane
FBgn0259145	FBpp0423144	2R	br-2	Cell membrane
FBgn0259145	FBpp0288848	2R	br-2	Cell membrane
FBgn0259145	FBpp0303274	2R	br-2	Cell membrane
FBgn0034540	FBpp0309591	2R	br-2	Cell membrane
FBgn0034540	FBpp0291490	2R	br-2	Cell membrane
FBgn0033191	FBpp0088029	2R	br-2	Cytoplasm
FBgn0033555	FBpp0087321	2R	br6	Cytoplasm
FBgn0036266	FBpp0075748	3L	br-2	Nucleus
FBgn0025630	FBpp0310569	X	br-2	Cytoplasm
FBgn0025630	FBpp0070316	X	br-2	Cytoplasm
FBgn0035708	FBpp0303217	3L	br-2	Cytoplasm
FBgn0035708	FBpp0076690	3L	br-2	Cytoplasm
FBgn0035708	FBpp0076689	3L	br-2	Cytoplasm
FBgn0035708	FBpp0423135	3L	br-2	Cytoplasm
FBgn0035708	FBpp0076687	3L	br-2	Cytoplasm
FBgn0259226	FBpp0289066	2R	br-2	Extracellular
FBgn0259226	FBpp0308444	2R	br-2	Extracellular
FBgn0023388	FBpp0305300	2L	br-2	Cytoplasm
FBgn0023388	FBpp0290491	2L	br-2	Cytoplasm
FBgn0023388	FBpp0081032	2L	br-2	Cytoplasm
FBgn0023388	FBpp0081031	2L	br-2	Cytoplasm
FBgn0023388	FBpp0297159	2L	br-2	Cytoplasm
FBgn0023388	FBpp0305299	2L	br-2	Cytoplasm
FBgn0024806	FBpp0304420	3L	br-2	Cytoplasm
FBgn0024806	FBpp0072420	3L	br-2	Cytoplasm
FBgn0024806	FBpp0304419	3L	br-2	Cytoplasm
FBgn0024806	FBpp0304418	3L	br-2	Cytoplasm
FBgn0024806	FBpp0293868	3L	br-2	Cytoplasm
FBgn0050419	FBpp0072182	2R	br-1	Cell membrane
FBgn0036327	FBpp0075634	3L	br0	Mitochondrion
FBgn0029958	FBpp0071033	X	br-2	Mitochondrion
FBgn0029958	FBpp0298274	X	br-2	Mitochondrion
FBgn0003386	FBpp0288427	2L	br-2	Cell membrane
FBgn0003386	FBpp0088331	2L	br-2	Cell membrane
FBgn0003386	FBpp0088332	2L	br-2	Cell membrane
FBgn0003386	FBpp0304494	2L	br-2	Cell membrane
FBgn0003386	FBpp0304493	2L	br-2	Cell membrane
FBgn0039914	FBpp0088172	4	br-2	Extracellular
FBgn0085482	FBpp0288793	3L	br-2	Cytoplasm
FBgn0260442	FBpp0305317	3L	br-2	Cytoplasm|Cell membrane
FBgn0260442	FBpp0293741	3L	br-2	Cytoplasm|Cell membrane
FBgn0260442	FBpp0305318	3L	br-2	Cytoplasm|Cell membrane
FBgn0260442	FBpp0305319	3L	br-2	Cytoplasm|Cell membrane
FBgn0260442	FBpp0293742	3L	br-2	Cytoplasm|Cell membrane
FBgn0260442	FBpp0293740	3L	br-2	Cytoplasm|Cell membrane
FBgn0260442	FBpp0305320	3L	br-2	Cytoplasm|Cell membrane
FBgn0260442	FBpp0305321	3L	br-2	Cytoplasm
FBgn0087011	FBpp0291737	2R	br-2	Extracellular
FBgn0087011	FBpp0112835	2R	br-2	Extracellular
FBgn0087011	FBpp0112834	2R	br-2	Extracellular
FBgn0087011	FBpp0291738	2R	br-2	Extracellular
FBgn0030016	FBpp0071134	X	br-2	Cell membrane
FBgn0265047	FBpp0422978	Y	br0	Cytoplasm
FBgn0265047	FBpp0422977	Y	br0	Cytoplasm
FBgn0038783	FBpp0423079	3R	br-1	Extracellular
FBgn0038783	FBpp0423078	3R	br-1	Extracellular
FBgn0034093	FBpp0309038	2R	br-2	Cell membrane
FBgn0034093	FBpp0310506	2R	br-2	Cell membrane
FBgn0034093	FBpp0310508	2R	br-2	Cell membrane
FBgn0034093	FBpp0310507	2R	br-2	Cell membrane
FBgn0034093	FBpp0086335	2R	br-2	Cell membrane
FBgn0283503	FBpp0401556	3L	br-2	Cytoplasm
FBgn0034937	FBpp0072055	2R	br-1	Cytoplasm|Nucleus
FBgn0035934	FBpp0304211	3L	br-2	Cell membrane|Lysosome/Vacuole
FBgn0035934	FBpp0304208	3L	br-2	Cell membrane|Lysosome/Vacuole
FBgn0035934	FBpp0304210	3L	br-2	Cell membrane|Lysosome/Vacuole
FBgn0035934	FBpp0304207	3L	br-2	Cell membrane|Lysosome/Vacuole
FBgn0035934	FBpp0304209	3L	br-2	Cell membrane|Lysosome/Vacuole
FBgn0036170	FBpp0075887	3L	br-2	Cytoplasm
FBgn0036170	FBpp0312399	3L	br-2	Cytoplasm
FBgn0036170	FBpp0308593	3L	br-2	Cytoplasm
FBgn0264503	FBpp0305153	X	br-2	Extracellular
FBgn0025809	FBpp0073975	X	br-2	Cytoplasm
FBgn0025809	FBpp0073976	X	br-2	Cytoplasm
FBgn0035756	FBpp0305560	3L	br-1	Cytoplasm
FBgn0035756	FBpp0288440	3L	br-1	Cytoplasm
FBgn0036990	FBpp0077885	3L	br-2	Mitochondrion
FBgn0038055	FBpp0082103	3R	br-2	Cytoplasm
FBgn0085211	FBpp0111290	2L	br-1	Cytoplasm|Nucleus
FBgn0031488	FBpp0077331	2L	br-2	Cytoplasm
FBgn0050462	FBpp0307819	2R	br-1	Endoplasmic reticulum
FBgn0050462	FBpp0100158	2R	br-1	Endoplasmic reticulum
FBgn0050462	FBpp0312133	2R	br-1	Endoplasmic reticulum
FBgn0262679	FBpp0294047	3L	br-1	Extracellular
FBgn0052833	FBpp0071899	2R	br3	Extracellular
FBgn0033979	FBpp0309005	2R	br-2	Endoplasmic reticulum
FBgn0033979	FBpp0086583	2R	br-2	Endoplasmic reticulum
FBgn0033097	FBpp0297714	2R	br-1	Cell membrane|Lysosome/Vacuole
FBgn0085397	FBpp0111505	2R	br-2	Cell membrane|Lysosome/Vacuole
FBgn0085397	FBpp0428150	2R	br-2	Cell membrane
FBgn0085397	FBpp0303370	2R	br-2	Cell membrane|Lysosome/Vacuole
FBgn0263144	FBpp0085337	2R	br-2	Nucleus
FBgn0263144	FBpp0085336	2R	br-2	Nucleus
FBgn0263144	FBpp0312329	2R	br-2	Nucleus
FBgn0263144	FBpp0307591	2R	br-2	Nucleus
FBgn0036188	FBpp0303920	3L	br-2	Nucleus
FBgn0036188	FBpp0075838	3L	br-2	Nucleus
FBgn0036677	FBpp0075067	3L	br-2	Extracellular
FBgn0036677	FBpp0311791	3L	br-2	Extracellular
FBgn0086347	FBpp0293078	2L	br-2	Cytoplasm
FBgn0086347	FBpp0079626	2L	br-2	Cytoplasm
FBgn0086347	FBpp0079625	2L	br-2	Cytoplasm
FBgn0020300	FBpp0074892	3L	br-1	Extracellular
FBgn0034363	FBpp0085886	2R	br-2	Cytoplasm|Mitochondrion
FBgn0037082	FBpp0078051	3L	br-1	Cytoplasm
FBgn0037082	FBpp0304206	3L	br-1	Cytoplasm|Nucleus
FBgn0053514	FBpp0073145	3L	br-2	Cytoplasm
FBgn0261792	FBpp0083134	3R	br-2	Cytoplasm|Nucleus
FBgn0052452	FBpp0311660	3L	br4	Nucleus
FBgn0052452	FBpp0078176	3L	br4	Nucleus
FBgn0052452	FBpp0078175	3L	br4	Nucleus
FBgn0051663	FBpp0077561	2L	br-2	Cell membrane
FBgn0051663	FBpp0293139	2L	br-2	Cell membrane
FBgn0051663	FBpp0306859	2L	br-2	Cell membrane
FBgn0040606	FBpp0084397	3R	br-1	Extracellular
FBgn0040606	FBpp0301060	3R	br-1	Extracellular
FBgn0040606	FBpp0292030	3R	br-1	Extracellular
FBgn0037709	FBpp0081545	3R	br-2	Mitochondrion
FBgn0030870	FBpp0074236	X	br-2	Cell membrane|Lysosome/Vacuole
FBgn0030870	FBpp0309626	X	br-2	Cell membrane|Lysosome/Vacuole
FBgn0051106	FBpp0290244	3R	br-2	Cell membrane
FBgn0034687	FBpp0071716	2R	br-1	Cytoplasm|Nucleus
FBgn0034527	FBpp0085539	2R	br-2	Nucleus
FBgn0034527	FBpp0085540	2R	br-2	Nucleus
FBgn0033167	FBpp0111962	2R	br-2	Extracellular
FBgn0033167	FBpp0305210	2R	br-2	Extracellular
FBgn0039131	FBpp0083900	3R	br-2	Endoplasmic reticulum
FBgn0039131	FBpp0300414	3R	br-2	Endoplasmic reticulum
FBgn0039131	FBpp0083901	3R	br-2	Endoplasmic reticulum
FBgn0053795	FBpp0312385	3L	br0	Extracellular
FBgn0000179	FBpp0310169	X	br-2	Nucleus
FBgn0000179	FBpp0303589	X	br-2	Nucleus
FBgn0000179	FBpp0289835	X	br-2	Nucleus
FBgn0000179	FBpp0301041	X	br-2	Nucleus
FBgn0000179	FBpp0301040	X	br-2	Nucleus
FBgn0000179	FBpp0070640	X	br-2	Nucleus
FBgn0000179	FBpp0289836	X	br-2	Nucleus
FBgn0032124	FBpp0079428	2L	br-2	Cytoplasm
FBgn0003162	FBpp0071506	2R	br-2	Cytoplasm|Nucleus
FBgn0003162	FBpp0071507	2R	br-2	Cytoplasm|Nucleus
FBgn0003162	FBpp0071505	2R	br-2	Cytoplasm|Nucleus
FBgn0000810	FBpp0070380	X	br-1	Cytoplasm|Nucleus
FBgn0013323	FBpp0312235	2L	br-2	Extracellular
FBgn0013323	FBpp0312335	2L	br-2	Extracellular
FBgn0013323	FBpp0305888	2L	br-2	Extracellular
FBgn0035279	FBpp0288835	3L	br-1	Extracellular
FBgn0035279	FBpp0288836	3L	br-1	Extracellular
FBgn0030725	FBpp0073987	X	br-2	Cytoplasm
FBgn0266435	FBpp0310796	X	br-2	Endoplasmic reticulum
FBgn0003046	FBpp0079016	2L	br-2	Extracellular
FBgn0035139	FBpp0072465	3L	br4	Cytoplasm
FBgn0033214	FBpp0308260	2R	br-2	Endoplasmic reticulum
FBgn0033214	FBpp0308259	2R	br-2	Endoplasmic reticulum
FBgn0033214	FBpp0308261	2R	br-2	Endoplasmic reticulum
FBgn0033214	FBpp0088001	2R	br-2	Endoplasmic reticulum
FBgn0031295	FBpp0077662	2L	br4	Cytoplasm|Nucleus
FBgn0033392	FBpp0087690	2R	br-2	Endoplasmic reticulum|Golgi apparatus
FBgn0050187	FBpp0423058	2R	br3	Extracellular
FBgn0050187	FBpp0423057	2R	br3	Extracellular
FBgn0031018	FBpp0074479	X	br0	Nucleus
FBgn0037777	FBpp0081683	3R	br-2	Mitochondrion
FBgn0053834	FBpp0091080	2L	br-1	Nucleus
FBgn0046685	FBpp0084049	3R	br-2	Cell membrane
FBgn0022942	FBpp0070652	X	br-2	Nucleus
FBgn0022942	FBpp0070651	X	br-2	Nucleus
FBgn0034380	FBpp0085829	2R	br-2	Cytoplasm|Lysosome/Vacuole|Golgi apparatus
FBgn0259733	FBpp0289273	3R	br-1	Nucleus
FBgn0053858	FBpp0091104	2L	br-1	Nucleus
FBgn0029830	FBpp0310060	X	br-2	Cytoplasm|Cell membrane
FBgn0029830	FBpp0310059	X	br-2	Cytoplasm|Cell membrane
FBgn0029830	FBpp0070830	X	br-2	Cytoplasm|Cell membrane
FBgn0036868	FBpp0303313	3L	br-1	Nucleus
FBgn0052274	FBpp0072943	3L	br4	Extracellular
FBgn0040235	FBpp0071259	X	br-2	Nucleus
FBgn0004396	FBpp0089339	3L	br-2	Nucleus
FBgn0004396	FBpp0075311	3L	br-2	Nucleus
FBgn0040817	FBpp0112246	3L	br-1	Extracellular
FBgn0028532	FBpp0080128	2L	br-2	Extracellular
FBgn0027594	FBpp0306203	3L	br-2	Cell membrane|Lysosome/Vacuole
FBgn0027594	FBpp0306204	3L	br-2	Cell membrane
FBgn0027594	FBpp0306205	3L	br-2	Cell membrane
FBgn0027594	FBpp0301579	3L	br-2	Cell membrane|Lysosome/Vacuole
FBgn0027594	FBpp0072681	3L	br-2	Cell membrane
FBgn0027594	FBpp0072680	3L	br-2	Cell membrane|Lysosome/Vacuole
FBgn0050360	FBpp0312227	2R	br-2	Extracellular
FBgn0050360	FBpp0271830	2R	br-2	Extracellular
FBgn0029856	FBpp0305700	X	br6	Nucleus
FBgn0038993	FBpp0083662	3R	br-1	Cytoplasm
FBgn0011566	FBpp0070431	X	br-2	Cytoplasm|Nucleus
FBgn0031388	FBpp0306833	2L	br-1	Nucleus
FBgn0031388	FBpp0077500	2L	br-1	Nucleus
FBgn0264566	FBpp0305639	3L	br0	Cytoplasm
FBgn0032785	FBpp0080779	2L	br-2	Cytoplasm
FBgn0032785	FBpp0080778	2L	br-2	Cytoplasm
FBgn0032785	FBpp0304596	2L	br-2	Cytoplasm
FBgn0032785	FBpp0080777	2L	br-2	Cytoplasm
FBgn0033431	FBpp0308484	2R	br-2	Lysosome/Vacuole|Golgi apparatus
FBgn0264556	FBpp0081037	2L	br-1	Cell membrane
FBgn0264556	FBpp0081038	2L	br-1	Cell membrane
FBgn0264556	FBpp0081036	2L	br-1	Cell membrane
FBgn0264556	FBpp0081039	2L	br-1	Cell membrane
FBgn0264273	FBpp0099865	2R	br-2	Extracellular
FBgn0264273	FBpp0288448	2R	br-2	Extracellular
FBgn0264273	FBpp0303027	2R	br-2	Cell membrane
FBgn0264273	FBpp0303026	2R	br-2	Extracellular
FBgn0039313	FBpp0088587	3R	br-2	Cytoplasm
FBgn0039313	FBpp0088588	3R	br-2	Cytoplasm
FBgn0004611	FBpp0303524	2L	br-1	Cytoplasm
FBgn0004611	FBpp0077711	2L	br-1	Cytoplasm
FBgn0004611	FBpp0089226	2L	br-1	Cytoplasm
FBgn0004611	FBpp0303523	2L	br-1	Cytoplasm
FBgn0004611	FBpp0089225	2L	br-1	Cytoplasm
FBgn0004611	FBpp0077710	2L	br-1	Cytoplasm
FBgn0004395	FBpp0083795	3R	br-2	Cytoplasm
FBgn0004395	FBpp0294024	3R	br-2	Cytoplasm
FBgn0004395	FBpp0312602	3R	br-2	Cytoplasm
FBgn0004395	FBpp0294023	3R	br-2	Cytoplasm
FBgn0004395	FBpp0294022	3R	br-2	Cytoplasm
FBgn0004395	FBpp0083794	3R	br-2	Cytoplasm
FBgn0004395	FBpp0307981	3R	br-2	Cytoplasm
FBgn0263510	FBpp0087323	2R	br-2	Cytoplasm|Nucleus
FBgn0030556	FBpp0073739	X	br-2	Nucleus
FBgn0033934	FBpp0086646	2R	br-2	Nucleus
FBgn0033934	FBpp0309009	2R	br-2	Nucleus
FBgn0004574	FBpp0302752	3L	br-2	Cytoplasm
FBgn0004574	FBpp0073119	3L	br-2	Cytoplasm
FBgn0051201	FBpp0110134	3R	br-2	Cell membrane|Lysosome/Vacuole
FBgn0266674	FBpp0083436	3R	br-2	Cytoplasm
FBgn0050172	FBpp0311848	2R	br-2	Extracellular
FBgn0050172	FBpp0072102	2R	br-2	Extracellular
FBgn0036856	FBpp0074759	3L	br-2	Nucleus
FBgn0036856	FBpp0310826	3L	br-2	Nucleus
FBgn0046706	FBpp0112507	2R	br-2	Cytoplasm|Nucleus
FBgn0039019	FBpp0083702	3R	br-2	Nucleus
FBgn0053278	FBpp0076567	3L	br1	Extracellular
FBgn0010612	FBpp0079756	2L	br-2	Mitochondrion
FBgn0010612	FBpp0110172	2L	br-2	Mitochondrion
FBgn0010612	FBpp0297136	2L	br-2	Mitochondrion
FBgn0042119	FBpp0311912	3L	br-2	Extracellular
FBgn0042119	FBpp0076768	3L	br-2	Extracellular
FBgn0039172	FBpp0293581	3R	br-2	Endoplasmic reticulum|Golgi apparatus
FBgn0039172	FBpp0083949	3R	br-2	Endoplasmic reticulum|Golgi apparatus
FBgn0033539	FBpp0087353	2R	br-2	Cytoplasm
FBgn0029113	FBpp0076457	3L	br-2	Nucleus
FBgn0002945	FBpp0074806	3L	br-2	Cytoplasm
FBgn0002945	FBpp0304895	3L	br-2	Cytoplasm|Nucleus
FBgn0002945	FBpp0304896	3L	br-2	Cytoplasm|Nucleus
FBgn0035287	FBpp0289938	3L	br-2	Golgi apparatus
FBgn0035287	FBpp0289939	3L	br-2	Golgi apparatus
FBgn0035287	FBpp0289940	3L	br-2	Golgi apparatus
FBgn0035287	FBpp0304915	3L	br-2	Golgi apparatus
FBgn0035287	FBpp0289941	3L	br-2	Golgi apparatus
FBgn0035287	FBpp0304916	3L	br-2	Golgi apparatus
FBgn0011290	FBpp0307200	3R	br-2	Nucleus
FBgn0011290	FBpp0081918	3R	br-2	Nucleus
FBgn0011290	FBpp0288644	3R	br-2	Nucleus
FBgn0011290	FBpp0081916	3R	br-2	Nucleus
FBgn0035868	FBpp0076437	3L	br0	Cytoplasm|Nucleus
FBgn0040907	FBpp0070623	X	br-2	Mitochondrion
FBgn0011723	FBpp0304380	3L	br-2	Nucleus
FBgn0011723	FBpp0304381	3L	br-2	Nucleus
FBgn0052006	FBpp0088237	4	br-2	Nucleus
FBgn0036680	FBpp0312459	3L	br-2	Extracellular
FBgn0036680	FBpp0112089	3L	br-2	Extracellular
FBgn0054005	FBpp0311090	2R	br-1	Extracellular
FBgn0054005	FBpp0289453	2R	br-1	Extracellular
FBgn0037747	FBpp0100038	3R	br-2	Cytoplasm|Nucleus
FBgn0037747	FBpp0081612	3R	br-2	Cytoplasm|Nucleus
FBgn0037751	FBpp0081613	3R	br-2	Nucleus
FBgn0039486	FBpp0084503	3R	br-2	Extracellular
FBgn0259230	FBpp0288953	2L	br0	Extracellular
FBgn0053252	FBpp0074120	X	br5	Lysosome/Vacuole|Golgi apparatus
FBgn0050375	FBpp0087875	2R	br-2	Extracellular
FBgn0039228	FBpp0084076	3R	br-2	Cytoplasm
FBgn0039073	FBpp0083823	3R	br-1	Extracellular
FBgn0039073	FBpp0308683	3R	br-1	Extracellular
FBgn0027779	FBpp0307142	2L	br-2	Cytoplasm
FBgn0027779	FBpp0080496	2L	br-2	Cytoplasm
FBgn0027779	FBpp0080495	2L	br-2	Cytoplasm
FBgn0027779	FBpp0080494	2L	br-2	Cytoplasm
FBgn0040256	FBpp0112233	3R	br-1	Endoplasmic reticulum
FBgn0263667	FBpp0072043	2R	br-2	Nucleus
FBgn0263667	FBpp0309963	2R	br-2	Nucleus
FBgn0037888	FBpp0081838	3R	br-1	Extracellular
FBgn0039404	FBpp0084341	3R	br-2	Cytoplasm|Nucleus
FBgn0263133	FBpp0079041	2L	br-2	Mitochondrion
FBgn0029708	FBpp0070642	X	br-2	Extracellular
FBgn0029708	FBpp0301042	X	br-2	Extracellular
FBgn0033480	FBpp0087491	2R	br-2	Mitochondrion
FBgn0033480	FBpp0293004	2R	br-2	Mitochondrion
FBgn0038342	FBpp0082599	3R	br-2	Cytoplasm
FBgn0005674	FBpp0083899	3R	br-2	Cytoplasm
FBgn0005674	FBpp0083898	3R	br-2	Cytoplasm
FBgn0034822	FBpp0071888	2R	br3	Cytoplasm|Nucleus
FBgn0011768	FBpp0081767	3R	br-2	Cytoplasm
FBgn0265625	FBpp0309421	2R	br0	Cytoplasm
FBgn0030344	FBpp0073438	X	br-2	Mitochondrion
FBgn0030520	FBpp0073671	X	br-2	Cytoplasm
FBgn0030520	FBpp0111894	X	br-2	Cytoplasm
FBgn0030520	FBpp0304101	X	br-2	Cytoplasm
FBgn0030520	FBpp0304100	X	br-2	Cytoplasm
FBgn0005648	FBpp0087864	2R	br-2	Cytoplasm|Nucleus
FBgn0005648	FBpp0087863	2R	br-2	Cytoplasm|Nucleus
FBgn0017561	FBpp0312045	X	br-2	Cell membrane
FBgn0017561	FBpp0073261	X	br-2	Cell membrane
FBgn0017561	FBpp0310181	X	br-2	Cell membrane
FBgn0017561	FBpp0073260	X	br-2	Cell membrane
FBgn0037917	FBpp0081889	3R	br-2	Cytoplasm
FBgn0037917	FBpp0081890	3R	br-2	Cytoplasm
FBgn0086365	FBpp0306892	3R	br-2	Cell membrane
FBgn0086365	FBpp0083982	3R	br-2	Cell membrane
FBgn0017567	FBpp0082645	3R	br-2	Mitochondrion
FBgn0035398	FBpp0072985	3L	br-1	Extracellular
FBgn0032549	FBpp0290909	2L	br4	Extracellular
FBgn0032549	FBpp0310289	2L	br4	Extracellular
FBgn0004552	FBpp0073069	3L	br-2	Extracellular
FBgn0020412	FBpp0075965	3L	br-2	Cytoplasm|Nucleus
FBgn0020412	FBpp0075966	3L	br-2	Cytoplasm|Nucleus
FBgn0020412	FBpp0304953	3L	br-2	Cytoplasm|Nucleus
FBgn0039290	FBpp0308364	3R	br-2	Cell membrane|Endoplasmic reticulum|Golgi apparatus
FBgn0039290	FBpp0084180	3R	br-2	Cell membrane|Endoplasmic reticulum|Golgi apparatus
FBgn0039290	FBpp0308363	3R	br-2	Cell membrane|Endoplasmic reticulum|Golgi apparatus
FBgn0051287	FBpp0311436	3R	br-1	Cytoplasm
FBgn0051287	FBpp0082710	3R	br-1	Cytoplasm
FBgn0036977	FBpp0300878	3L	br-2	Extracellular
FBgn0036977	FBpp0300869	3L	br-2	Extracellular
FBgn0029959	FBpp0298273	X	br-2	Lysosome/Vacuole
FBgn0029959	FBpp0071030	X	br-2	Lysosome/Vacuole
FBgn0015010	FBpp0073754	X	br-2	Extracellular
FBgn0015010	FBpp0305814	X	br-2	Extracellular
FBgn0015010	FBpp0294033	X	br-2	Extracellular
FBgn0085361	FBpp0111446	X	br5	Cytoplasm|Nucleus
FBgn0030054	FBpp0071172	X	br-2	Nucleus
FBgn0032420	FBpp0079940	2L	br-2	Cell membrane
FBgn0038577	FBpp0083036	3R	br-2	Nucleus
FBgn0052240	FBpp0073192	3L	br-1	Endoplasmic reticulum
FBgn0003415	FBpp0111743	3L	br-2	Nucleus
FBgn0003415	FBpp0077984	3L	br-2	Nucleus
FBgn0003415	FBpp0305479	3L	br-2	Nucleus
FBgn0003415	FBpp0077985	3L	br-2	Nucleus
FBgn0037720	FBpp0306683	3R	br-2	Cytoplasm|Cell membrane
FBgn0037720	FBpp0081554	3R	br-2	Cytoplasm
FBgn0037720	FBpp0306684	3R	br-2	Cytoplasm|Cell membrane
FBgn0037720	FBpp0081553	3R	br-2	Cytoplasm|Cell membrane
FBgn0034623	FBpp0071538	2R	br-2	Extracellular
FBgn0038033	FBpp0099966	3R	br-2	Endoplasmic reticulum
FBgn0038033	FBpp0310759	3R	br-2	Endoplasmic reticulum
FBgn0038033	FBpp0312436	3R	br-2	Endoplasmic reticulum
FBgn0036101	FBpp0303965	3L	br-1	Cell membrane|Lysosome/Vacuole
FBgn0036101	FBpp0089001	3L	br-1	Cell membrane|Lysosome/Vacuole
FBgn0036101	FBpp0088536	3L	br-1	Cell membrane|Lysosome/Vacuole
FBgn0036101	FBpp0089002	3L	br-1	Cell membrane|Lysosome/Vacuole
FBgn0001112	FBpp0081114	3R	br-2	Endoplasmic reticulum
FBgn0001112	FBpp0422604	3R	br-2	Endoplasmic reticulum
FBgn0038344	FBpp0082601	3R	br-2	Nucleus
FBgn0024184	FBpp0309491	X	br-2	Nucleus
FBgn0024184	FBpp0309492	X	br-2	Nucleus
FBgn0024184	FBpp0309490	X	br-2	Nucleus
FBgn0031264	FBpp0304619	2L	br-1	Cytoplasm
FBgn0031264	FBpp0304618	2L	br-1	Cytoplasm
FBgn0031264	FBpp0311648	2L	br-1	Cytoplasm
FBgn0031264	FBpp0077736	2L	br-1	Cytoplasm
FBgn0052982	FBpp0110260	2L	br-2	Cytoplasm
FBgn0052982	FBpp0303252	2L	br-2	Cytoplasm
FBgn0052982	FBpp0290262	2L	br-2	Cytoplasm
FBgn0052982	FBpp0079372	2L	br-2	Cytoplasm
FBgn0052982	FBpp0303251	2L	br-2	Cytoplasm
FBgn0052982	FBpp0292891	2L	br-2	Cytoplasm
FBgn0052982	FBpp0290261	2L	br-2	Cytoplasm
FBgn0037678	FBpp0081535	3R	br-2	Extracellular
FBgn0000108	FBpp0298296	X	br-2	Endoplasmic reticulum|Lysosome/Vacuole|Golgi apparatus
FBgn0000108	FBpp0070104	X	br-2	Endoplasmic reticulum|Lysosome/Vacuole|Golgi apparatus
FBgn0000108	FBpp0298294	X	br-2	Endoplasmic reticulum|Lysosome/Vacuole|Golgi apparatus
FBgn0000108	FBpp0298293	X	br-2	Endoplasmic reticulum|Lysosome/Vacuole|Golgi apparatus
FBgn0000108	FBpp0298292	X	br-2	Endoplasmic reticulum|Lysosome/Vacuole|Golgi apparatus
FBgn0000108	FBpp0298295	X	br-2	Endoplasmic reticulum|Lysosome/Vacuole|Golgi apparatus
FBgn0010414	FBpp0428152	2R	br-2	Cell membrane
FBgn0010414	FBpp0072269	2R	br-2	Cell membrane
FBgn0010414	FBpp0309974	2R	br-2	Cell membrane
FBgn0083983	FBpp0110310	2R	br-2	Mitochondrion
FBgn0041194	FBpp0076655	3L	br-2	Cytoplasm
FBgn0041194	FBpp0076654	3L	br-2	Cytoplasm|Nucleus
FBgn0036334	FBpp0075609	3L	br-2	Mitochondrion
FBgn0267709	FBpp0423284	3R	br-1	Extracellular
FBgn0260484	FBpp0070575	X	br-2	Cytoplasm
FBgn0051072	FBpp0099603	3R	br-2	Cell membrane|Lysosome/Vacuole|Golgi apparatus
FBgn0051072	FBpp0306425	3R	br-2	Cell membrane|Lysosome/Vacuole
FBgn0051072	FBpp0084467	3R	br-2	Cell membrane|Lysosome/Vacuole|Golgi apparatus
FBgn0051072	FBpp0290161	3R	br-2	Cell membrane|Lysosome/Vacuole
FBgn0013277	FBpp0082147	3R	br-2	Cytoplasm
FBgn0265627	FBpp0309423	2R	br0	Cytoplasm
FBgn0265627	FBpp0309682	2R	br0	Cytoplasm
FBgn0037718	FBpp0081552	3R	br-1	Endoplasmic reticulum
FBgn0032335	FBpp0079782	2L	br0	Extracellular
FBgn0031286	FBpp0077702	2L	br-2	Mitochondrion
FBgn0053117	FBpp0080844	2L	br4	Extracellular
FBgn0031873	FBpp0078992	2L	br-2	Cytoplasm|Nucleus
FBgn0050109	FBpp0309237	2R	br-1	Cytoplasm|Mitochondrion
FBgn0039520	FBpp0084554	3R	br0	Endoplasmic reticulum
FBgn0015295	FBpp0086382	2R	br-1	Cytoplasm
FBgn0286071	FBpp0082614	3R	br-2	Cell membrane
FBgn0286071	FBpp0308490	3R	br-2	Extracellular
FBgn0286071	FBpp0306691	3R	br-2	Extracellular
FBgn0036040	FBpp0076139	3L	br-2	Extracellular
FBgn0034649	FBpp0071598	2R	br-2	Endoplasmic reticulum
FBgn0034649	FBpp0071597	2R	br-2	Endoplasmic reticulum
FBgn0023479	FBpp0076254	3L	br-2	Extracellular
FBgn0023479	FBpp0311236	3L	br-2	Extracellular
FBgn0023479	FBpp0076252	3L	br-2	Extracellular
FBgn0023479	FBpp0311235	3L	br-2	Extracellular
FBgn0265197	FBpp0308314	3R	br-1	Cytoplasm
FBgn0050015	FBpp0087338	2R	br-2	Cytoplasm|Cell membrane
FBgn0050015	FBpp0112269	2R	br-2	Cytoplasm
FBgn0050015	FBpp0112268	2R	br-2	Cytoplasm
FBgn0050015	FBpp0304271	2R	br-2	Cytoplasm|Cell membrane
FBgn0050015	FBpp0087337	2R	br-2	Cytoplasm|Cell membrane
FBgn0050015	FBpp0297485	2R	br-2	Cytoplasm
FBgn0050015	FBpp0304272	2R	br-2	Cytoplasm
FBgn0003002	FBpp0078477	3R	br-2	Nucleus
FBgn0003002	FBpp0428127	3R	br-2	Nucleus
FBgn0066114	FBpp0070612	X	br-2	Golgi apparatus
FBgn0037070	FBpp0078060	3L	br-2	Peroxisome
FBgn0037070	FBpp0304183	3L	br-2	Peroxisome
FBgn0037070	FBpp0078061	3L	br-2	Peroxisome
FBgn0037070	FBpp0302829	3L	br-2	Peroxisome
FBgn0037070	FBpp0302828	3L	br-2	Peroxisome
FBgn0037070	FBpp0311813	3L	br-2	Peroxisome
FBgn0032377	FBpp0079848	2L	br-1	Cytoplasm|Nucleus
FBgn0027363	FBpp0079732	2L	br-2	Cytoplasm
FBgn0031492	FBpp0077333	2L	br-2	Nucleus
FBgn0032598	FBpp0080449	2L	br-2	Extracellular
FBgn0021875	FBpp0072162	2R	br-2	Cytoplasm|Nucleus
FBgn0021875	FBpp0310077	2R	br-2	Cytoplasm|Nucleus
FBgn0036531	FBpp0075257	3L	br-1	Cytoplasm|Nucleus
FBgn0029552	FBpp0070167	X	br0	Cytoplasm
FBgn0086254	FBpp0075869	3L	br-2	Mitochondrion
FBgn0086254	FBpp0303937	3L	br-2	Cytoplasm
FBgn0086254	FBpp0075870	3L	br-2	Cytoplasm
FBgn0086254	FBpp0303936	3L	br-2	Mitochondrion
FBgn0040900	FBpp0288524	X	br-1	Extracellular
FBgn0040900	FBpp0309616	X	br-1	Extracellular
FBgn0032020	FBpp0079221	2L	br-2	Cytoplasm|Nucleus
FBgn0032601	FBpp0080451	2L	br-2	Cell membrane
FBgn0032601	FBpp0310326	2L	br-2	Cell membrane
FBgn0034660	FBpp0071659	2R	br-2	Extracellular
FBgn0023521	FBpp0070308	X	br-2	Cytoplasm|Nucleus
FBgn0032336	FBpp0079821	2L	br-2	Extracellular
FBgn0032336	FBpp0290975	2L	br-2	Extracellular
FBgn0050074	FBpp0086682	2R	br1	Extracellular
FBgn0031143	FBpp0076960	X	br-2	Cytoplasm
FBgn0031143	FBpp0308695	X	br-2	Cytoplasm
FBgn0085276	FBpp0111356	3L	br-2	Extracellular
FBgn0041588	FBpp0084779	3R	br-2	Cytoplasm
FBgn0037094	FBpp0290416	3L	br-2	Cytoplasm|Nucleus
FBgn0037094	FBpp0290415	3L	br-2	Cytoplasm|Nucleus
FBgn0037094	FBpp0078022	3L	br-2	Cytoplasm|Nucleus
FBgn0037094	FBpp0078015	3L	br-2	Cytoplasm|Nucleus
FBgn0037094	FBpp0078021	3L	br-2	Cytoplasm|Nucleus
FBgn0037094	FBpp0078019	3L	br-2	Cytoplasm|Nucleus
FBgn0037094	FBpp0078017	3L	br-2	Cytoplasm|Nucleus
FBgn0037094	FBpp0078020	3L	br-2	Cytoplasm|Nucleus
FBgn0037094	FBpp0078018	3L	br-2	Cytoplasm|Nucleus
FBgn0031986	FBpp0079197	2L	br2	Golgi apparatus
FBgn0032721	FBpp0312552	2L	br-2	Mitochondrion
FBgn0032721	FBpp0088356	2L	br-2	Cytoplasm
FBgn0032721	FBpp0088357	2L	br-2	Cytoplasm
FBgn0039557	FBpp0084639	3R	br-2	Nucleus
FBgn0033502	FBpp0087426	2R	br-2	Golgi apparatus
FBgn0033502	FBpp0301827	2R	br-2	Golgi apparatus
FBgn0033502	FBpp0301826	2R	br-2	Golgi apparatus
FBgn0053288	FBpp0290235	3L	br-2	Cytoplasm|Cell membrane
FBgn0085491	FBpp0111680	3L	br-2	Extracellular
FBgn0051028	FBpp0288489	3R	br-2	Cell membrane
FBgn0033673	FBpp0297145	2R	br-2	Peroxisome
FBgn0033673	FBpp0087149	2R	br-2	Peroxisome
FBgn0024293	FBpp0099762	2R	br-2	Extracellular
FBgn0266598	FBpp0302612	3R	br-2	Cytoplasm|Nucleus
FBgn0266598	FBpp0290434	3R	br-2	Cytoplasm|Nucleus
FBgn0036030	FBpp0302783	3L	br-2	Cytoplasm
FBgn0036030	FBpp0311284	3L	br-2	Cytoplasm
FBgn0036030	FBpp0302782	3L	br-2	Cytoplasm
FBgn0036030	FBpp0305990	3L	br-2	Cytoplasm
FBgn0036030	FBpp0076144	3L	br-2	Cytoplasm
FBgn0036030	FBpp0305989	3L	br-2	Cytoplasm
FBgn0036030	FBpp0076145	3L	br-2	Cytoplasm
FBgn0036030	FBpp0311283	3L	br-2	Cytoplasm
FBgn0036030	FBpp0311282	3L	br-2	Cytoplasm
FBgn0036299	FBpp0075698	3L	br-2	Cell membrane
FBgn0037424	FBpp0078256	3R	br-2	Extracellular
FBgn0030645	FBpp0073853	X	br-2	Cytoplasm|Endoplasmic reticulum
FBgn0031876	FBpp0078990	2L	br-2	Cytoplasm|Nucleus
FBgn0037101	FBpp0078027	3L	br-2	Cytoplasm
FBgn0038725	FBpp0083211	3R	br-2	Golgi apparatus
FBgn0038725	FBpp0311448	3R	br-2	Golgi apparatus
FBgn0038725	FBpp0311447	3R	br-2	Golgi apparatus
FBgn0035855	FBpp0076444	3L	br0	Cytoplasm|Nucleus
FBgn0262560	FBpp0086314	2R	br-2	Nucleus
FBgn0263757	FBpp0302530	3R	br-2	Nucleus
FBgn0052675	FBpp0071429	X	br-2	Endoplasmic reticulum
FBgn0052675	FBpp0071430	X	br-2	Endoplasmic reticulum
FBgn0052675	FBpp0071428	X	br-2	Endoplasmic reticulum
FBgn0052675	FBpp0312071	X	br-2	Endoplasmic reticulum
FBgn0052675	FBpp0289796	X	br-2	Endoplasmic reticulum
FBgn0052675	FBpp0306533	X	br-2	Endoplasmic reticulum
FBgn0267488	FBpp0079165	2L	br-2	Cell membrane
FBgn0035016	FBpp0297274	2R	br-2	Cytoplasm|Nucleus
FBgn0035016	FBpp0072253	2R	br-2	Cytoplasm|Nucleus
FBgn0032262	FBpp0079724	2L	br-2	Cell membrane|Lysosome/Vacuole
FBgn0035555	FBpp0305765	3L	br-1	Extracellular
FBgn0039277	FBpp0112198	3R	br-1	Cell membrane
FBgn0263050	FBpp0297826	2L	br-1	Cell membrane|Lysosome/Vacuole
FBgn0263050	FBpp0312180	2L	br-1	Cell membrane|Lysosome/Vacuole
FBgn0039302	FBpp0293235	3R	br-2	Nucleus
FBgn0039302	FBpp0084188	3R	br-2	Nucleus
FBgn0031837	FBpp0111939	2L	br-2	Cell membrane
FBgn0033404	FBpp0087587	2R	br-1	Cell membrane
FBgn0037199	FBpp0078227	3L	br-2	Endoplasmic reticulum
FBgn0037199	FBpp0312454	3L	br-2	Endoplasmic reticulum
FBgn0028418	FBpp0075465	3L	br-2	Extracellular
FBgn0284231	FBpp0402882	2R	br-2	Mitochondrion
FBgn0284231	FBpp0402881	2R	br-2	Mitochondrion
FBgn0051755	FBpp0300444	2L	br-1	Cytoplasm
FBgn0051755	FBpp0292885	2L	br-1	Cytoplasm
FBgn0039461	FBpp0084436	3R	br-1	Mitochondrion
FBgn0030542	FBpp0073712	X	br-1	Extracellular
FBgn0037894	FBpp0312218	3R	br-2	Cytoplasm|Nucleus
FBgn0037894	FBpp0081862	3R	br-2	Cytoplasm|Nucleus
FBgn0034406	FBpp0085804	2R	br-2	Endoplasmic reticulum
FBgn0029676	FBpp0070573	X	br0	Cytoplasm
FBgn0029676	FBpp0305905	X	br0	Cytoplasm
FBgn0029676	FBpp0070572	X	br0	Cytoplasm
FBgn0031389	FBpp0077526	2L	br3	Extracellular
FBgn0031389	FBpp0306834	2L	br3	Extracellular
FBgn0031695	FBpp0078703	2L	br4	Endoplasmic reticulum
FBgn0036066	FBpp0076045	3L	br-2	Cell membrane
FBgn0261270	FBpp0086691	2R	br-2	Cytoplasm
FBgn0261270	FBpp0086690	2R	br-2	Cytoplasm
FBgn0050345	FBpp0293860	2R	br-2	Cell membrane|Lysosome/Vacuole
FBgn0030151	FBpp0088411	X	br-2	Cytoplasm
FBgn0030151	FBpp0088410	X	br-2	Cytoplasm
FBgn0030151	FBpp0088409	X	br-2	Cytoplasm
FBgn0030151	FBpp0423137	X	br-2	Cytoplasm
FBgn0030151	FBpp0307859	X	br-2	Cytoplasm
FBgn0030151	FBpp0088408	X	br-2	Cytoplasm
FBgn0039799	FBpp0311975	3R	br-1	Cytoplasm
FBgn0039799	FBpp0085062	3R	br-1	Cytoplasm
FBgn0035257	FBpp0072647	3L	br1	Extracellular
FBgn0039817	FBpp0288640	3R	br-1	Cell membrane
FBgn0051224	FBpp0310714	3R	br-2	Nucleus
FBgn0051224	FBpp0310713	3R	br-2	Nucleus
FBgn0051224	FBpp0083106	3R	br-2	Nucleus
FBgn0032462	FBpp0271953	2L	br-2	Extracellular
FBgn0054008	FBpp0099419	3R	br-1	Cytoplasm|Nucleus
FBgn0013276	FBpp0081956	3R	br-1	Cytoplasm
FBgn0039714	FBpp0088864	3R	br-2	Lysosome/Vacuole
FBgn0039714	FBpp0088863	3R	br-2	Lysosome/Vacuole
FBgn0039714	FBpp0292153	3R	br-2	Lysosome/Vacuole
FBgn0039714	FBpp0088860	3R	br-2	Lysosome/Vacuole
FBgn0039714	FBpp0292151	3R	br-2	Lysosome/Vacuole
FBgn0039714	FBpp0292152	3R	br-2	Lysosome/Vacuole
FBgn0039714	FBpp0088861	3R	br-2	Lysosome/Vacuole
FBgn0039714	FBpp0088859	3R	br-2	Lysosome/Vacuole
FBgn0039714	FBpp0088862	3R	br-2	Lysosome/Vacuole
FBgn0037832	FBpp0081751	3R	br-1	Extracellular
FBgn0054054	FBpp0099465	2R	br-1	Extracellular
FBgn0020503	FBpp0288702	2L	br-2	Cytoplasm
FBgn0020503	FBpp0304726	2L	br-2	Cytoplasm
FBgn0020503	FBpp0290656	2L	br-2	Cytoplasm
FBgn0020503	FBpp0304727	2L	br-2	Cytoplasm
FBgn0020503	FBpp0080528	2L	br-2	Cytoplasm
FBgn0020503	FBpp0304728	2L	br-2	Cytoplasm
FBgn0020503	FBpp0308841	2L	br-2	Cytoplasm
FBgn0020503	FBpp0290655	2L	br-2	Cytoplasm
FBgn0020503	FBpp0290657	2L	br-2	Cytoplasm
FBgn0020503	FBpp0288701	2L	br-2	Cytoplasm
FBgn0020503	FBpp0080529	2L	br-2	Cytoplasm
FBgn0020503	FBpp0304725	2L	br-2	Cytoplasm
FBgn0020503	FBpp0080530	2L	br-2	Cytoplasm
FBgn0020503	FBpp0428168	2L	br-2	Cytoplasm
FBgn0020503	FBpp0304724	2L	br-2	Cytoplasm
FBgn0033020	FBpp0085425	2R	br-2	Mitochondrion
FBgn0033020	FBpp0307244	2R	br-2	Mitochondrion
FBgn0030949	FBpp0074375	X	br-1	Endoplasmic reticulum
FBgn0033355	FBpp0087737	2R	br-2	Extracellular
FBgn0003977	FBpp0071946	2R	br-2	Nucleus
FBgn0037802	FBpp0293897	3R	br-2	Nucleus
FBgn0023550	FBpp0070407	X	br-2	Endoplasmic reticulum
FBgn0053263	FBpp0075593	3L	br-2	Extracellular
FBgn0085362	FBpp0111447	X	br-2	Extracellular
FBgn0085362	FBpp0312534	X	br-2	Extracellular
FBgn0053642	FBpp0090985	2L	br-1	Extracellular
FBgn0010263	FBpp0077322	2L	br-2	Cytoplasm|Nucleus
FBgn0010263	FBpp0077325	2L	br-2	Cytoplasm|Nucleus
FBgn0010263	FBpp0077324	2L	br-2	Cytoplasm|Nucleus
FBgn0010263	FBpp0310347	2L	br-2	Cytoplasm|Nucleus
FBgn0010263	FBpp0288676	2L	br-2	Cytoplasm|Nucleus
FBgn0010263	FBpp0099898	2L	br-2	Cytoplasm|Nucleus
FBgn0010263	FBpp0303246	2L	br-2	Cytoplasm
FBgn0010263	FBpp0288677	2L	br-2	Cytoplasm|Nucleus
FBgn0010263	FBpp0077323	2L	br-2	Cytoplasm|Nucleus
FBgn0032285	FBpp0079716	2L	br-2	Extracellular
FBgn0035144	FBpp0072462	3L	br-2	Nucleus
FBgn0002855	FBpp0078786	2L	br4	Extracellular
FBgn0030257	FBpp0304109	X	br-2	Cytoplasm
FBgn0030257	FBpp0073247	X	br-2	Cytoplasm
FBgn0030257	FBpp0073246	X	br-2	Cytoplasm
FBgn0004781	FBpp0081191	3R	br-2	Extracellular
FBgn0000157	FBpp0072286	2R	br-2	Nucleus
FBgn0000157	FBpp0289353	2R	br-2	Nucleus
FBgn0000157	FBpp0072285	2R	br-2	Nucleus
FBgn0035924	FBpp0076303	3L	br0	Cytoplasm|Nucleus
FBgn0037502	FBpp0290863	3R	br-1	Cytoplasm
FBgn0051230	FBpp0083081	3R	br4	Mitochondrion
FBgn0030830	FBpp0113031	X	br-1	Extracellular
FBgn0030830	FBpp0113032	X	br-1	Extracellular
FBgn0030174	FBpp0301158	X	br-2	Cell membrane
FBgn0030174	FBpp0071358	X	br-2	Cell membrane
FBgn0030174	FBpp0301160	X	br-2	Cell membrane
FBgn0030174	FBpp0301159	X	br-2	Extracellular
FBgn0030174	FBpp0071357	X	br-2	Cell membrane
FBgn0030174	FBpp0071356	X	br-2	Cell membrane
FBgn0039328	FBpp0084223	3R	br-2	Cytoplasm
FBgn0053877	FBpp0091122	2L	br-1	Nucleus
FBgn0036850	FBpp0074799	3L	br-2	Cytoplasm|Nucleus
FBgn0036850	FBpp0303126	3L	br-2	Cytoplasm|Nucleus
FBgn0262732	FBpp0303170	3L	br-2	Cytoplasm
FBgn0262732	FBpp0075151	3L	br-2	Cytoplasm|Nucleus
FBgn0262732	FBpp0294020	3L	br-2	Cytoplasm|Nucleus
FBgn0262732	FBpp0294021	3L	br-2	Cytoplasm|Nucleus
FBgn0262732	FBpp0075152	3L	br-2	Cytoplasm|Nucleus
FBgn0038204	FBpp0290495	3R	br4	Nucleus
FBgn0031089	FBpp0292348	X	br-2	Extracellular
FBgn0031089	FBpp0070005	X	br-2	Extracellular
FBgn0031089	FBpp0309867	X	br-2	Extracellular
FBgn0035004	FBpp0072263	2R	br-1	Mitochondrion
FBgn0285912	FBpp0084126	3R	br-2	Lysosome/Vacuole
FBgn0051116	FBpp0082001	3R	br-2	Cell membrane
FBgn0051116	FBpp0306912	3R	br-2	Cytoplasm
FBgn0051116	FBpp0290245	3R	br-2	Cell membrane
FBgn0051116	FBpp0289849	3R	br-2	Cell membrane
FBgn0051116	FBpp0112303	3R	br-2	Cell membrane
FBgn0051116	FBpp0082002	3R	br-2	Cell membrane
FBgn0051116	FBpp0082000	3R	br-2	Cell membrane
FBgn0028581	FBpp0292856	X	br-1	Cytoplasm|Nucleus
FBgn0266672	FBpp0078326	3R	br-2	Cytoplasm|Lysosome/Vacuole
FBgn0037292	FBpp0290527	3R	br-2	Mitochondrion
FBgn0053838	FBpp0091084	2L	br-1	Cytoplasm|Nucleus
FBgn0027599	FBpp0072315	2R	br-1	Cytoplasm
FBgn0264911	FBpp0311857	2R	br3	Extracellular
FBgn0264911	FBpp0311858	2R	br3	Extracellular
FBgn0001170	FBpp0078858	2L	br-1	Nucleus
FBgn0036235	FBpp0303204	3L	br-2	Cell membrane
FBgn0036235	FBpp0288570	3L	br-2	Cell membrane
FBgn0032086	FBpp0079363	2L	br-2	Cell membrane
FBgn0034543	FBpp0309592	2R	br-2	Cytoplasm
FBgn0034543	FBpp0311509	2R	br-2	Cytoplasm|Nucleus
FBgn0034543	FBpp0085549	2R	br-2	Cytoplasm
FBgn0034543	FBpp0311508	2R	br-2	Cytoplasm
FBgn0037117	FBpp0306088	3L	br-2	Cytoplasm
FBgn0037117	FBpp0078085	3L	br-2	Cytoplasm
FBgn0037117	FBpp0078084	3L	br-2	Cytoplasm
FBgn0250830	FBpp0302877	2R	br-2	Cytoplasm
FBgn0250830	FBpp0311416	2R	br-2	Cytoplasm
FBgn0250830	FBpp0110543	2R	br-2	Cytoplasm
FBgn0002735	FBpp0084329	3R	br-2	Cytoplasm|Nucleus
FBgn0021795	FBpp0311866	2R	br-2	Endoplasmic reticulum
FBgn0021795	FBpp0087250	2R	br-2	Endoplasmic reticulum
FBgn0017550	FBpp0078391	3R	br-2	Cytoplasm|Nucleus
FBgn0017550	FBpp0078390	3R	br-2	Cytoplasm|Nucleus
FBgn0017550	FBpp0311361	3R	br-2	Cytoplasm|Nucleus
FBgn0261439	FBpp0085736	2R	br-2	Mitochondrion
FBgn0261439	FBpp0085738	2R	br-2	Mitochondrion
FBgn0261439	FBpp0085737	2R	br-2	Mitochondrion
FBgn0040097	FBpp0079415	2L	br4	Extracellular
FBgn0085351	FBpp0111436	X	br-2	Endoplasmic reticulum
FBgn0052523	FBpp0076886	X	br4	Extracellular
FBgn0025790	FBpp0088570	2R	br-2	Nucleus
FBgn0025790	FBpp0290858	2R	br-2	Nucleus
FBgn0025790	FBpp0088567	2R	br-2	Nucleus
FBgn0025790	FBpp0088568	2R	br-2	Nucleus
FBgn0025790	FBpp0290857	2R	br-2	Nucleus
FBgn0025790	FBpp0088569	2R	br-2	Cytoplasm|Nucleus
FBgn0033777	FBpp0423318	2R	br-1	Cell membrane
FBgn0033777	FBpp0423319	2R	br-1	Cytoplasm
FBgn0033777	FBpp0423320	2R	br-1	Cell membrane
FBgn0033777	FBpp0086929	2R	br-1	Lysosome/Vacuole
FBgn0033777	FBpp0297536	2R	br-1	Cell membrane
FBgn0033777	FBpp0297538	2R	br-1	Cell membrane
FBgn0033777	FBpp0307958	2R	br-1	Cell membrane
FBgn0033777	FBpp0297535	2R	br-1	Cell membrane
FBgn0033777	FBpp0304304	2R	br-1	Lysosome/Vacuole
FBgn0033777	FBpp0297537	2R	br-1	Cell membrane
FBgn0033777	FBpp0297534	2R	br-1	Cell membrane|Lysosome/Vacuole
FBgn0033777	FBpp0311213	2R	br-1	Cell membrane|Lysosome/Vacuole
FBgn0004872	FBpp0079755	2L	br-2	Cytoplasm|Nucleus
FBgn0004872	FBpp0309202	2L	br-2	Cytoplasm|Nucleus
FBgn0037679	FBpp0081533	3R	br-1	Cytoplasm
FBgn0037679	FBpp0081534	3R	br-1	Cytoplasm
FBgn0032513	FBpp0080047	2L	br-2	Mitochondrion
FBgn0032513	FBpp0312088	2L	br-2	Mitochondrion
FBgn0032513	FBpp0309560	2L	br-2	Mitochondrion
FBgn0265268	FBpp0289326	3L	br-1	Endoplasmic reticulum
FBgn0037837	FBpp0289356	3R	br-1	Cytoplasm
FBgn0037837	FBpp0289355	3R	br-1	Cytoplasm
FBgn0037837	FBpp0308285	3R	br-1	Cytoplasm
FBgn0037837	FBpp0307691	3R	br-1	Cytoplasm
FBgn0037837	FBpp0081777	3R	br-1	Cytoplasm
FBgn0033929	FBpp0294063	2R	br-2	Nucleus
FBgn0033929	FBpp0086676	2R	br-2	Nucleus
FBgn0033929	FBpp0086678	2R	br-2	Nucleus
FBgn0033929	FBpp0086677	2R	br-2	Nucleus
FBgn0033721	FBpp0087023	2R	br-1	Extracellular
FBgn0040609	FBpp0084542	3R	br-2	Extracellular
FBgn0040609	FBpp0312594	3R	br-2	Extracellular
FBgn0026391	FBpp0079863	2L	br-2	Cell membrane
FBgn0028685	FBpp0293948	X	br-2	Cytoplasm|Nucleus
FBgn0033316	FBpp0087775	2R	br-2	Cytoplasm
FBgn0287187	FBpp0110436	3L	br-2	Mitochondrion
FBgn0287187	FBpp0110439	3L	br-2	Mitochondrion
FBgn0287187	FBpp0110438	3L	br-2	Mitochondrion
FBgn0038113	FBpp0082173	3R	br-2	Extracellular
FBgn0033369	FBpp0308395	2R	br-2	Cytoplasm
FBgn0033369	FBpp0087742	2R	br-2	Cytoplasm
FBgn0036104	FBpp0076003	3L	br-2	Nucleus
FBgn0003997	FBpp0074899	3L	br-2	Nucleus
FBgn0003997	FBpp0305084	3L	br-2	Nucleus
FBgn0031239	FBpp0300572	2L	br-2	Endoplasmic reticulum
FBgn0031239	FBpp0077801	2L	br-2	Endoplasmic reticulum
FBgn0058064	FBpp0291021	Y	br-1	Cytoplasm
FBgn0058064	FBpp0291022	Y	br-1	Cytoplasm
FBgn0030577	FBpp0073752	X	br5	Cytoplasm|Nucleus
FBgn0028903	FBpp0080345	2L	br-2	Cytoplasm
FBgn0028903	FBpp0303714	2L	br-2	Cytoplasm
FBgn0027587	FBpp0311157	3L	br-2	Nucleus
FBgn0027587	FBpp0311156	3L	br-2	Nucleus
FBgn0027587	FBpp0311155	3L	br-2	Nucleus
FBgn0027587	FBpp0303824	3L	br-2	Nucleus
FBgn0027587	FBpp0072427	3L	br-2	Nucleus
FBgn0033469	FBpp0308511	2R	br4	Extracellular
FBgn0003741	FBpp0099630	3L	br0	Cytoplasm|Nucleus
FBgn0003741	FBpp0075123	3L	br0	Nucleus
FBgn0036956	FBpp0074596	3L	br-2	Cytoplasm
FBgn0014931	FBpp0081254	3R	br0	Nucleus
FBgn0014931	FBpp0293246	3R	br0	Nucleus
FBgn0001253	FBpp0076334	3L	br-2	Extracellular
FBgn0001253	FBpp0305271	3L	br-2	Extracellular
FBgn0001253	FBpp0076333	3L	br-2	Extracellular
FBgn0036666	FBpp0075088	3L	br-2	Cytoplasm
FBgn0267408	FBpp0082608	3R	br-2	Cytoplasm
FBgn0031654	FBpp0311491	2L	br-1	Extracellular
FBgn0031654	FBpp0078691	2L	br-1	Extracellular
FBgn0250871	FBpp0294059	X	br-2	Cell membrane
FBgn0250871	FBpp0073432	X	br-2	Cell membrane
FBgn0250871	FBpp0073431	X	br-2	Cell membrane
FBgn0263831	FBpp0076879	3L	br-2	Nucleus
FBgn0261445	FBpp0076647	3L	br-2	Cytoplasm
FBgn0000181	FBpp0086896	2R	br-2	Cytoplasm
FBgn0000181	FBpp0086895	2R	br-2	Cytoplasm
FBgn0052195	FBpp0074891	3L	br-1	Cytoplasm
FBgn0052195	FBpp0305849	3L	br-1	Cytoplasm
FBgn0052195	FBpp0305850	3L	br-1	Cytoplasm
FBgn0038115	FBpp0082183	3R	br-2	Cytoplasm
FBgn0022960	FBpp0089175	2R	br-2	Cytoplasm|Nucleus
FBgn0022960	FBpp0085514	2R	br-2	Cytoplasm|Nucleus
FBgn0038745	FBpp0310666	3R	br-2	Mitochondrion
FBgn0038745	FBpp0310667	3R	br-2	Mitochondrion
FBgn0038745	FBpp0083264	3R	br-2	Mitochondrion
FBgn0267363	FBpp0312297	4	br-1	Cell membrane
FBgn0033401	FBpp0087677	2R	br-2	Cytoplasm|Lysosome/Vacuole
FBgn0033401	FBpp0087676	2R	br-2	Cytoplasm|Lysosome/Vacuole
FBgn0033761	FBpp0086993	2R	br-2	Mitochondrion
FBgn0038321	FBpp0306657	3R	br-2	Cytoplasm
FBgn0038321	FBpp0082573	3R	br-2	Cytoplasm
FBgn0266538	FBpp0310949	3R	br-2	Nucleus
FBgn0263594	FBpp0078561	3R	br-1	Cytoplasm
FBgn0083984	FBpp0290229	3R	br-2	Mitochondrion
FBgn0083984	FBpp0352247	3R	br-2	Endoplasmic reticulum
FBgn0261580	FBpp0292020	2R	br3	Cell membrane
FBgn0261580	FBpp0312449	2R	br3	Cell membrane
FBgn0259199	FBpp0288961	3L	br-2	Cytoplasm|Nucleus
FBgn0050365	FBpp0308448	2R	br1	Mitochondrion
FBgn0050365	FBpp0087851	2R	br1	Mitochondrion
FBgn0039378	FBpp0289406	3R	br0	Extracellular|Golgi apparatus
FBgn0026160	FBpp0290872	3L	br-2	Cytoplasm|Nucleus
FBgn0026160	FBpp0423259	3L	br-2	Cytoplasm|Nucleus
FBgn0026160	FBpp0075997	3L	br-2	Cytoplasm|Nucleus
FBgn0026160	FBpp0075996	3L	br-2	Nucleus
FBgn0015568	FBpp0081068	3R	br-2	Cytoplasm
FBgn0265455	FBpp0308847	3L	br-1	Nucleus
FBgn0030880	FBpp0074269	X	br-2	Extracellular
FBgn0038881	FBpp0310362	3R	br-2	Cell membrane
FBgn0038881	FBpp0310364	3R	br-2	Cell membrane
FBgn0038881	FBpp0310363	3R	br-2	Cell membrane
FBgn0038881	FBpp0083494	3R	br-2	Cell membrane
FBgn0032219	FBpp0304055	2L	br-2	Mitochondrion
FBgn0032219	FBpp0079580	2L	br-2	Mitochondrion
FBgn0032219	FBpp0079581	2L	br-2	Mitochondrion
FBgn0032219	FBpp0079579	2L	br-2	Mitochondrion
FBgn0259139	FBpp0088857	3R	br-2	Cytoplasm|Nucleus
FBgn0259139	FBpp0088858	3R	br-2	Cytoplasm|Nucleus
FBgn0259139	FBpp0088856	3R	br-2	Cytoplasm|Nucleus
FBgn0022702	FBpp0072677	3L	br-2	Cell membrane
FBgn0022702	FBpp0297108	3L	br-2	Cell membrane
FBgn0022702	FBpp0306200	3L	br-2	Cell membrane
FBgn0030969	FBpp0074414	X	br-2	Nucleus
FBgn0036485	FBpp0075394	3L	br-2	Golgi apparatus
FBgn0036485	FBpp0304215	3L	br-2	Golgi apparatus
FBgn0034483	FBpp0085632	2R	br-1	Cytoplasm|Nucleus
FBgn0051849	FBpp0080068	2L	br-2	Golgi apparatus
FBgn0003515	FBpp0075149	3L	br-2	Cell membrane|Lysosome/Vacuole
FBgn0035815	FBpp0306711	3L	br-2	Cell membrane
FBgn0035815	FBpp0290423	3L	br-2	Cell membrane
FBgn0035815	FBpp0110185	3L	br-2	Cell membrane
FBgn0262739	FBpp0294043	2R	br-2	Cytoplasm|Nucleus
FBgn0262739	FBpp0086739	2R	br-2	Cytoplasm|Nucleus
FBgn0262739	FBpp0086738	2R	br-2	Cytoplasm|Nucleus
FBgn0262739	FBpp0086740	2R	br-2	Cytoplasm|Nucleus
FBgn0033887	FBpp0086735	2R	br-2	Cytoplasm
FBgn0033887	FBpp0311710	2R	br-2	Cytoplasm
FBgn0011693	FBpp0113028	3L	br-2	Cytoplasm
FBgn0011693	FBpp0075184	3L	br-2	Cytoplasm
FBgn0011693	FBpp0075185	3L	br-2	Cytoplasm
FBgn0011693	FBpp0113029	3L	br-2	Cytoplasm
FBgn0005613	FBpp0086702	2R	br-2	Nucleus
FBgn0262480	FBpp0311202	2R	br1	Lysosome/Vacuole
FBgn0262480	FBpp0293358	2R	br1	Lysosome/Vacuole
FBgn0011559	FBpp0309468	2L	br4	Extracellular
FBgn0011559	FBpp0080607	2L	br4	Extracellular
FBgn0053852	FBpp0091098	2L	br-1	Nucleus
FBgn0038423	FBpp0289902	3R	br0	Cytoplasm|Nucleus
FBgn0038423	FBpp0289901	3R	br0	Cytoplasm|Nucleus
FBgn0263971	FBpp0302938	2L	br-1	Extracellular
FBgn0029999	FBpp0071102	X	br-2	Nucleus
FBgn0029999	FBpp0308752	X	br-2	Nucleus
FBgn0262112	FBpp0084847	3R	br-2	Endoplasmic reticulum
FBgn0004419	FBpp0079565	2L	br-2	Cytoplasm|Nucleus
FBgn0004419	FBpp0079566	2L	br-2	Cytoplasm|Nucleus
FBgn0040732	FBpp0085687	2R	br-1	Cytoplasm
FBgn0040732	FBpp0311804	2R	br-1	Cytoplasm
FBgn0265182	FBpp0308243	2R	br-2	Cell membrane|Lysosome/Vacuole
FBgn0265182	FBpp0308242	2R	br-2	Cell membrane|Lysosome/Vacuole
FBgn0039258	FBpp0084130	3R	br-2	Golgi apparatus
FBgn0030465	FBpp0073586	X	br-2	Golgi apparatus
FBgn0030465	FBpp0305522	X	br-2	Golgi apparatus
FBgn0030465	FBpp0311952	X	br-2	Golgi apparatus
FBgn0031320	FBpp0077643	2L	br-2	Cytoplasm
FBgn0032100	FBpp0079374	2L	br-2	Nucleus
FBgn0036992	FBpp0077883	3L	br-2	Cytoplasm
FBgn0036992	FBpp0077884	3L	br-2	Cytoplasm
FBgn0036446	FBpp0305258	3L	br-2	Golgi apparatus
FBgn0036446	FBpp0075440	3L	br-2	Golgi apparatus
FBgn0039415	FBpp0084360	3R	br-2	Extracellular|Endoplasmic reticulum
FBgn0085692	FBpp0312442	211000022280328	br-2	Extracellular
FBgn0039325	FBpp0084226	3R	br-2	Cytoplasm
FBgn0037102	FBpp0078032	3L	br-2	Mitochondrion
FBgn0260635	FBpp0075254	3L	br-2	Cytoplasm
FBgn0260635	FBpp0075255	3L	br-2	Cytoplasm
FBgn0260635	FBpp0305795	3L	br-2	Cytoplasm
FBgn0260635	FBpp0075256	3L	br-2	Cytoplasm
FBgn0260635	FBpp0305794	3L	br-2	Cytoplasm
FBgn0260635	FBpp0305793	3L	br-2	Cytoplasm
FBgn0035046	FBpp0290258	2R	br-1	Mitochondrion
FBgn0035046	FBpp0072233	2R	br-1	Mitochondrion
FBgn0035046	FBpp0072231	2R	br-1	Mitochondrion
FBgn0035046	FBpp0072232	2R	br-1	Mitochondrion
FBgn0264427	FBpp0402848	3R	br-1	Lysosome/Vacuole
FBgn0264427	FBpp0402847	3R	br-1	Lysosome/Vacuole
FBgn0004841	FBpp0111701	3R	br-2	Cell membrane
FBgn0004841	FBpp0081791	3R	br-2	Cell membrane
FBgn0034840	FBpp0309888	2R	br-1	Cytoplasm|Nucleus
FBgn0034840	FBpp0071955	2R	br-1	Cytoplasm|Nucleus
FBgn0052707	FBpp0301606	X	br-2	Cytoplasm|Nucleus
FBgn0052707	FBpp0071222	X	br-2	Cytoplasm|Nucleus
FBgn0030503	FBpp0304111	X	br-2	Cytoplasm|Nucleus
FBgn0030503	FBpp0309341	X	br-2	Cytoplasm
FBgn0030503	FBpp0300867	X	br-2	Cytoplasm
FBgn0030503	FBpp0073638	X	br-2	Cytoplasm|Nucleus
FBgn0031734	FBpp0078796	2L	br-2	Cell membrane
FBgn0031734	FBpp0078797	2L	br-2	Cell membrane
FBgn0011205	FBpp0298381	3L	br-2	Cytoplasm
FBgn0011205	FBpp0077847	3L	br-2	Cytoplasm
FBgn0011205	FBpp0077846	3L	br-2	Cytoplasm
FBgn0011205	FBpp0077848	3L	br-2	Cytoplasm
FBgn0011205	FBpp0298380	3L	br-2	Cytoplasm|Nucleus
FBgn0011205	FBpp0077845	3L	br-2	Cytoplasm
FBgn0011205	FBpp0077844	3L	br-2	Cytoplasm|Nucleus
FBgn0035533	FBpp0112051	3L	br-2	Cytoplasm|Cell membrane
FBgn0035533	FBpp0297491	3L	br-2	Cytoplasm|Cell membrane
FBgn0035533	FBpp0297492	3L	br-2	Cytoplasm|Cell membrane
FBgn0035533	FBpp0297232	3L	br-2	Cytoplasm|Cell membrane
FBgn0035533	FBpp0300521	3L	br-2	Cytoplasm|Cell membrane
FBgn0035533	FBpp0305747	3L	br-2	Cytoplasm|Cell membrane
FBgn0035533	FBpp0297231	3L	br-2	Cytoplasm|Cell membrane
FBgn0035533	FBpp0073195	3L	br-2	Cytoplasm|Cell membrane
FBgn0035533	FBpp0300522	3L	br-2	Cytoplasm|Cell membrane
FBgn0035533	FBpp0297233	3L	br-2	Cytoplasm|Cell membrane
FBgn0035533	FBpp0305748	3L	br-2	Cytoplasm|Cell membrane
FBgn0030360	FBpp0308689	X	br-2	Cell membrane
FBgn0030360	FBpp0073418	X	br-2	Cell membrane
FBgn0001233	FBpp0072904	3L	br-2	Cytoplasm
FBgn0001233	FBpp0305095	3L	br-2	Cytoplasm
FBgn0040321	FBpp0076237	3L	br-2	Extracellular
FBgn0260867	FBpp0290782	X	br5	Nucleus
FBgn0028430	FBpp0310238	2L	br4	Cell membrane|Lysosome/Vacuole
FBgn0028430	FBpp0080189	2L	br4	Cell membrane|Lysosome/Vacuole
FBgn0033483	FBpp0087494	2R	br-1	Cell membrane
FBgn0033483	FBpp0087493	2R	br-1	Cell membrane
FBgn0003410	FBpp0075091	3L	br-2	Cytoplasm|Nucleus
FBgn0003410	FBpp0075092	3L	br-2	Cytoplasm|Nucleus
FBgn0003410	FBpp0310636	3L	br-2	Cytoplasm|Nucleus
FBgn0036689	FBpp0088545	3L	br-2	Nucleus
FBgn0010359	FBpp0087255	2R	br-2	Extracellular
FBgn0015664	FBpp0302627	2L	br-2	Nucleus
FBgn0015664	FBpp0079485	2L	br-2	Nucleus
FBgn0002924	FBpp0311231	3R	br-2	Cytoplasm|Nucleus
FBgn0002924	FBpp0084900	3R	br-2	Cytoplasm|Nucleus
FBgn0035853	FBpp0304448	3L	br-2	Cytoplasm
FBgn0035853	FBpp0076445	3L	br-2	Cytoplasm
FBgn0035853	FBpp0304449	3L	br-2	Cytoplasm
FBgn0031455	FBpp0077417	2L	br-2	Nucleus
FBgn0013773	FBpp0309004	2R	br-2	Endoplasmic reticulum
FBgn0013773	FBpp0311630	2R	br-2	Endoplasmic reticulum
FBgn0013773	FBpp0086580	2R	br-2	Endoplasmic reticulum
FBgn0011509	FBpp0306023	3L	br-2	Endoplasmic reticulum
FBgn0011509	FBpp0076325	3L	br-2	Endoplasmic reticulum
FBgn0035251	FBpp0072691	3L	br-2	Cytoplasm
FBgn0000228	FBpp0302745	2L	br-2	Cytoplasm
FBgn0000228	FBpp0291724	2L	br-2	Cytoplasm
FBgn0000228	FBpp0291723	2L	br-2	Cytoplasm
FBgn0000228	FBpp0078718	2L	br-2	Cytoplasm
FBgn0000228	FBpp0302744	2L	br-2	Cytoplasm
FBgn0000228	FBpp0309716	2L	br-2	Cytoplasm
FBgn0000228	FBpp0078719	2L	br-2	Cytoplasm
FBgn0039008	FBpp0312598	3R	br-2	Cytoplasm|Nucleus
FBgn0039008	FBpp0083698	3R	br-2	Cytoplasm|Nucleus
FBgn0010052	FBpp0086362	2R	br-2	Extracellular
FBgn0010052	FBpp0309035	2R	br-2	Extracellular
FBgn0010052	FBpp0290965	2R	br-2	Extracellular
FBgn0027291	FBpp0307649	X	br-2	Mitochondrion
FBgn0027291	FBpp0300338	X	br-2	Mitochondrion
FBgn0027291	FBpp0074549	X	br-2	Mitochondrion
FBgn0259721	FBpp0289253	3R	br-2	Cytoplasm|Nucleus
FBgn0051211	FBpp0081955	3R	br-1	Nucleus
FBgn0051211	FBpp0081954	3R	br-1	Nucleus
FBgn0051211	FBpp0081953	3R	br-1	Nucleus
FBgn0042146	FBpp0070166	X	br4	Cytoplasm|Nucleus
FBgn0010620	FBpp0086065	2R	br-2	Cytoplasm
FBgn0283680	FBpp0310582	X	br-2	Cytoplasm
FBgn0283680	FBpp0311962	X	br-2	Cytoplasm
FBgn0283680	FBpp0310584	X	br-2	Cytoplasm
FBgn0283680	FBpp0310583	X	br-2	Cytoplasm
FBgn0283680	FBpp0311961	X	br-2	Cytoplasm
FBgn0283680	FBpp0310585	X	br-2	Cytoplasm
FBgn0015371	FBpp0293743	2R	br-2	Nucleus
FBgn0015371	FBpp0293745	2R	br-2	Nucleus
FBgn0015371	FBpp0086546	2R	br-2	Nucleus
FBgn0015371	FBpp0293744	2R	br-2	Nucleus
FBgn0015371	FBpp0110306	2R	br-2	Nucleus
FBgn0015371	FBpp0110305	2R	br-2	Nucleus
FBgn0015371	FBpp0293747	2R	br-2	Nucleus
FBgn0015371	FBpp0293746	2R	br-2	Nucleus
FBgn0015371	FBpp0086547	2R	br-2	Nucleus
FBgn0035268	FBpp0306199	3L	br-2	Nucleus
FBgn0035268	FBpp0306198	3L	br-2	Nucleus
FBgn0035268	FBpp0289520	3L	br-2	Nucleus
FBgn0035268	FBpp0072657	3L	br-2	Nucleus
FBgn0035505	FBpp0073114	3L	br-2	Cell membrane|Endoplasmic reticulum
FBgn0035505	FBpp0289848	3L	br-2	Cell membrane|Endoplasmic reticulum
FBgn0038717	FBpp0271725	3R	br-2	Cell membrane
FBgn0030304	FBpp0073352	X	br-2	Endoplasmic reticulum
FBgn0030304	FBpp0312025	X	br-2	Endoplasmic reticulum
FBgn0032850	FBpp0304007	2L	br-2	Endoplasmic reticulum
FBgn0032850	FBpp0304006	2L	br-2	Endoplasmic reticulum
FBgn0032850	FBpp0080868	2L	br-2	Endoplasmic reticulum
FBgn0032850	FBpp0292322	2L	br-2	Endoplasmic reticulum
FBgn0033190	FBpp0087981	2R	br-1	Cytoplasm|Mitochondrion
FBgn0033658	FBpp0087168	2R	br-1	Extracellular
FBgn0030872	FBpp0308798	X	br-2	Mitochondrion
FBgn0030872	FBpp0292605	X	br-2	Mitochondrion
FBgn0030872	FBpp0074238	X	br-2	Mitochondrion
FBgn0283479	FBpp0078050	3L	br-1	Extracellular
FBgn0283479	FBpp0304205	3L	br-1	Extracellular
FBgn0052112	FBpp0290269	3L	br-2	Cytoplasm
FBgn0052112	FBpp0303943	3L	br-2	Mitochondrion
FBgn0052112	FBpp0075649	3L	br-2	Cytoplasm
FBgn0052112	FBpp0075647	3L	br-2	Mitochondrion
FBgn0032143	FBpp0079463	2L	br-2	Extracellular
FBgn0002121	FBpp0077826	2L	br-2	Cytoplasm
FBgn0002121	FBpp0077829	2L	br-2	Cytoplasm
FBgn0002121	FBpp0077828	2L	br-2	Cytoplasm
FBgn0002121	FBpp0297546	2L	br-2	Cytoplasm
FBgn0002121	FBpp0297547	2L	br-2	Cytoplasm
FBgn0002121	FBpp0303505	2L	br-2	Cytoplasm
FBgn0002121	FBpp0077825	2L	br-2	Cytoplasm
FBgn0002121	FBpp0077827	2L	br-2	Cytoplasm
FBgn0002121	FBpp0297544	2L	br-2	Cytoplasm
FBgn0002121	FBpp0077824	2L	br-2	Cytoplasm
FBgn0002121	FBpp0297545	2L	br-2	Cytoplasm
FBgn0003044	FBpp0303033	2R	br-2	Nucleus
FBgn0003044	FBpp0085914	2R	br-2	Nucleus
FBgn0004584	FBpp0288680	2L	br-2	Nucleus
FBgn0004584	FBpp0077362	2L	br-2	Nucleus
FBgn0259111	FBpp0304050	2L	br-2	Cell membrane
FBgn0259111	FBpp0304054	2L	br-2	Cell membrane
FBgn0259111	FBpp0304052	2L	br-2	Cell membrane
FBgn0259111	FBpp0304053	2L	br-2	Cell membrane
FBgn0259111	FBpp0304051	2L	br-2	Cell membrane
FBgn0259111	FBpp0304048	2L	br-2	Cell membrane
FBgn0259111	FBpp0288812	2L	br-2	Cell membrane
FBgn0259111	FBpp0288814	2L	br-2	Cell membrane
FBgn0259111	FBpp0304049	2L	br-2	Cell membrane
FBgn0259111	FBpp0288813	2L	br-2	Cell membrane
FBgn0043854	FBpp0311179	2L	br-2	Cytoplasm
FBgn0043854	FBpp0288720	2L	br-2	Cytoplasm
FBgn0033479	FBpp0087517	2R	br-2	Endoplasmic reticulum
FBgn0003067	FBpp0085880	2R	br-2	Cytoplasm
FBgn0260764	FBpp0290481	2R	br0	Extracellular
FBgn0032899	FBpp0080957	2L	br-2	Cell membrane
FBgn0032899	FBpp0305224	2L	br-2	Cell membrane
FBgn0030033	FBpp0071121	X	br0	Cytoplasm
FBgn0005655	FBpp0085619	2R	br-2	Cytoplasm|Nucleus
FBgn0005655	FBpp0089395	2R	br-2	Cytoplasm|Nucleus
FBgn0002535	FBpp0087823	2R	br-2	Extracellular
FBgn0002535	FBpp0305733	2R	br-2	Extracellular
FBgn0263916	FBpp0309853	2L	br-2	Cell membrane
FBgn0263916	FBpp0078920	2L	br-2	Cell membrane
FBgn0003545	FBpp0086041	2R	br-2	Cytoplasm|Nucleus
FBgn0003545	FBpp0309241	2R	br-2	Cytoplasm|Nucleus
FBgn0030351	FBpp0303980	X	br1	Endoplasmic reticulum
FBgn0030351	FBpp0073415	X	br1	Endoplasmic reticulum
FBgn0036447	FBpp0075451	3L	br-1	Golgi apparatus
FBgn0000153	FBpp0309589	2L	br-2	Cytoplasm
FBgn0000153	FBpp0080119	2L	br-2	Cytoplasm
FBgn0000153	FBpp0301687	2L	br-2	Cytoplasm
FBgn0262359	FBpp0304644	2L	br1	Extracellular
FBgn0262359	FBpp0293182	2L	br1	Extracellular
FBgn0037993	FBpp0082022	3R	br-1	Cell membrane
FBgn0037993	FBpp0308709	3R	br-1	Cell membrane
FBgn0262962	FBpp0373667	3R	br-2	Nucleus
FBgn0262962	FBpp0297653	3R	br-2	Nucleus
FBgn0038049	FBpp0082063	3R	br-2	Mitochondrion
FBgn0034844	FBpp0071911	2R	br-1	Cytoplasm
FBgn0040941	FBpp0289350	X	br-2	Extracellular
FBgn0040941	FBpp0305118	X	br-2	Extracellular
FBgn0005777	FBpp0081606	3R	br-2	Cytoplasm|Nucleus
FBgn0005777	FBpp0304082	3R	br-2	Cytoplasm|Nucleus
FBgn0005777	FBpp0081607	3R	br-2	Cytoplasm|Nucleus
FBgn0052834	FBpp0292307	2R	br2	Extracellular
FBgn0026749	FBpp0099522	X	br-2	Cytoplasm|Nucleus
FBgn0026749	FBpp0073620	X	br-2	Cytoplasm|Nucleus
FBgn0034240	FBpp0309195	2R	br-2	Nucleus
FBgn0034240	FBpp0112003	2R	br-2	Nucleus
FBgn0034240	FBpp0086102	2R	br-2	Nucleus
FBgn0034240	FBpp0309194	2R	br-2	Nucleus
FBgn0261238	FBpp0112112	3R	br-2	Nucleus
FBgn0261238	FBpp0081131	3R	br-2	Nucleus
FBgn0261238	FBpp0303393	3R	br-2	Nucleus
FBgn0261238	FBpp0306736	3R	br-2	Nucleus
FBgn0261238	FBpp0306734	3R	br-2	Nucleus
FBgn0261238	FBpp0081130	3R	br-2	Nucleus
FBgn0261238	FBpp0306735	3R	br-2	Nucleus
FBgn0261238	FBpp0306737	3R	br-2	Nucleus
FBgn0261238	FBpp0289721	3R	br-2	Nucleus
FBgn0261238	FBpp0289722	3R	br-2	Nucleus
FBgn0261238	FBpp0306738	3R	br-2	Nucleus
FBgn0261238	FBpp0081129	3R	br-2	Nucleus
FBgn0261238	FBpp0306733	3R	br-2	Nucleus
FBgn0036834	FBpp0074790	3L	br-2	Cell membrane
FBgn0036621	FBpp0305463	3L	br-2	Cytoplasm
FBgn0036621	FBpp0303600	3L	br-2	Cytoplasm
FBgn0036621	FBpp0075181	3L	br-2	Cytoplasm
FBgn0042101	FBpp0113008	3R	br-1	Cytoplasm
FBgn0010350	FBpp0076411	3L	br-2	Endoplasmic reticulum
FBgn0010350	FBpp0312164	3L	br-2	Endoplasmic reticulum
FBgn0036842	FBpp0074804	3L	br-2	Endoplasmic reticulum
FBgn0036842	FBpp0304894	3L	br-2	Endoplasmic reticulum
FBgn0035431	FBpp0072950	3L	br-2	Cytoplasm
FBgn0035431	FBpp0072949	3L	br-2	Cytoplasm
FBgn0035431	FBpp0072951	3L	br-2	Cytoplasm
FBgn0035431	FBpp0072948	3L	br-2	Cytoplasm
FBgn0035431	FBpp0072952	3L	br-2	Cytoplasm
FBgn0037891	FBpp0081834	3R	br-2	Mitochondrion
FBgn0028425	FBpp0088598	2L	br-2	Cell membrane
FBgn0028425	FBpp0309548	2L	br-2	Cell membrane
FBgn0028425	FBpp0088925	2L	br-2	Cell membrane
FBgn0028425	FBpp0312092	2L	br-2	Cell membrane
FBgn0028425	FBpp0293626	2L	br-2	Cell membrane
FBgn0260776	FBpp0304935	3L	br0	Cell membrane
FBgn0260776	FBpp0290548	3L	br0	Cell membrane
FBgn0029131	FBpp0085443	2R	br-2	Mitochondrion|Endoplasmic reticulum
FBgn0039182	FBpp0084016	3R	br-2	Nucleus
FBgn0034231	FBpp0086107	2R	br-2	Cytoplasm|Nucleus
FBgn0027589	FBpp0087579	2R	br-2	Cell membrane
FBgn0036725	FBpp0305842	3L	br-2	Nucleus
FBgn0036725	FBpp0074981	3L	br-2	Nucleus
FBgn0036725	FBpp0305841	3L	br-2	Nucleus
FBgn0283440	FBpp0401449	2L	br0	Nucleus
FBgn0283440	FBpp0401448	2L	br0	Nucleus
FBgn0262808	FBpp0297194	3R	br4	Extracellular
FBgn0053888	FBpp0091133	2L	br-1	Nucleus
FBgn0085345	FBpp0111426	3R	br-2	Extracellular
FBgn0085383	FBpp0293455	3R	br-2	Cytoplasm|Nucleus
FBgn0085383	FBpp0312357	3R	br-2	Cytoplasm|Nucleus
FBgn0085383	FBpp0293456	3R	br-2	Cytoplasm|Nucleus
FBgn0085383	FBpp0310700	3R	br-2	Cytoplasm|Nucleus
FBgn0033362	FBpp0290409	2R	br-2	Extracellular
FBgn0033362	FBpp0308398	2R	br-2	Extracellular
FBgn0033362	FBpp0290410	2R	br-2	Extracellular
FBgn0033362	FBpp0290411	2R	br-2	Extracellular
FBgn0262743	FBpp0080922	2L	br-1	Cytoplasm|Nucleus
FBgn0262743	FBpp0294037	2L	br-1	Cytoplasm|Nucleus
FBgn0262743	FBpp0294038	2L	br-1	Cytoplasm|Nucleus
FBgn0262743	FBpp0294035	2L	br-1	Cytoplasm|Nucleus
FBgn0262743	FBpp0294036	2L	br-1	Cytoplasm|Nucleus
FBgn0026386	FBpp0087212	2R	br-1	Cell membrane
FBgn0050072	FBpp0312132	2R	br0	Extracellular
FBgn0036263	FBpp0312410	3L	br-2	Cytoplasm|Nucleus
FBgn0036263	FBpp0305576	3L	br-2	Cytoplasm|Nucleus
FBgn0036263	FBpp0075751	3L	br-2	Cytoplasm|Nucleus
FBgn0261089	FBpp0309223	2L	br-2	Cell membrane|Lysosome/Vacuole
FBgn0261089	FBpp0292346	2L	br-2	Cell membrane|Lysosome/Vacuole
FBgn0261089	FBpp0292347	2L	br-2	Cell membrane|Lysosome/Vacuole
FBgn0261089	FBpp0080540	2L	br-2	Cell membrane|Lysosome/Vacuole
FBgn0036601	FBpp0075125	3L	br-2	Extracellular
FBgn0032522	FBpp0080079	2L	br-1	Mitochondrion
FBgn0010830	FBpp0078187	3L	br-2	Cytoplasm
FBgn0264087	FBpp0303544	2L	br-2	Cytoplasm
FBgn0264087	FBpp0303540	2L	br-2	Cytoplasm
FBgn0264087	FBpp0307463	2L	br-2	Endoplasmic reticulum
FBgn0264087	FBpp0303547	2L	br-2	Cytoplasm
FBgn0264087	FBpp0303541	2L	br-2	Cytoplasm
FBgn0264087	FBpp0303542	2L	br-2	Cytoplasm
FBgn0264087	FBpp0303548	2L	br-2	Cytoplasm
FBgn0264087	FBpp0303545	2L	br-2	Cytoplasm
FBgn0264087	FBpp0303549	2L	br-2	Cytoplasm
FBgn0264087	FBpp0303546	2L	br-2	Cytoplasm
FBgn0264087	FBpp0303543	2L	br-2	Cytoplasm
FBgn0035455	FBpp0072998	3L	br-1	Cytoplasm|Nucleus
FBgn0031893	FBpp0079033	2L	br-2	Mitochondrion
FBgn0031893	FBpp0111941	2L	br-2	Mitochondrion
FBgn0040080	FBpp0084559	3R	br-2	Cytoplasm
FBgn0031134	FBpp0076978	X	br3	Cytoplasm|Nucleus
FBgn0037383	FBpp0078315	3R	br-2	Lysosome/Vacuole
FBgn0037383	FBpp0310534	3R	br-2	Lysosome/Vacuole
FBgn0000635	FBpp0310128	X	br-2	Cell membrane
FBgn0000635	FBpp0070633	X	br-2	Cell membrane
FBgn0000635	FBpp0307832	X	br-2	Cell membrane
FBgn0000635	FBpp0307830	X	br-2	Cell membrane
FBgn0000635	FBpp0310127	X	br-2	Cell membrane
FBgn0000635	FBpp0070635	X	br-2	Cell membrane
FBgn0000635	FBpp0070634	X	br-2	Cell membrane
FBgn0002284	FBpp0075119	3L	br-2	Cytoplasm|Nucleus
FBgn0029936	FBpp0303740	X	br-2	Nucleus
FBgn0029936	FBpp0070978	X	br-2	Nucleus
FBgn0016034	FBpp0088576	3L	br-1	Cytoplasm|Nucleus
FBgn0016034	FBpp0088575	3L	br-1	Cytoplasm|Nucleus
FBgn0016034	FBpp0312456	3L	br-1	Cytoplasm|Nucleus
FBgn0016034	FBpp0088574	3L	br-1	Cytoplasm|Nucleus
FBgn0037779	FBpp0081682	3R	br-2	Extracellular
FBgn0034099	FBpp0086332	2R	br-2	Cell membrane
FBgn0263033	FBpp0297767	2R	br-1	Mitochondrion
FBgn0263033	FBpp0311185	2R	br-1	Mitochondrion
FBgn0050042	FBpp0087025	2R	br-2	Extracellular
FBgn0283473	FBpp0074405	X	br-2	Cytoplasm
FBgn0283473	FBpp0298028	X	br-2	Cytoplasm
FBgn0283473	FBpp0298027	X	br-2	Cytoplasm|Nucleus
FBgn0035519	FBpp0073085	3L	br-2	Endoplasmic reticulum
FBgn0031456	FBpp0077399	2L	br-2	Cytoplasm|Nucleus
FBgn0031456	FBpp0307125	2L	br-2	Cytoplasm|Nucleus
FBgn0036924	FBpp0074681	3L	br1	Cytoplasm|Nucleus
FBgn0052407	FBpp0076740	3L	br-1	Cytoplasm
FBgn0052407	FBpp0303151	3L	br-1	Cytoplasm
FBgn0000533	FBpp0306655	3R	br-2	Extracellular
FBgn0000533	FBpp0082539	3R	br-2	Extracellular
FBgn0264563	FBpp0305617	3R	br-1	Mitochondrion
FBgn0025720	FBpp0085627	2R	br-2	Cytoplasm|Nucleus
FBgn0025720	FBpp0089149	2R	br-2	Cytoplasm|Nucleus
FBgn0025720	FBpp0085626	2R	br-2	Cytoplasm|Nucleus
FBgn0025720	FBpp0307617	2R	br-2	Cytoplasm|Nucleus
FBgn0263025	FBpp0297777	3R	br-2	Cytoplasm|Nucleus
FBgn0031854	FBpp0078935	2L	br-2	Cytoplasm
FBgn0035371	FBpp0072886	3L	br-2	Cytoplasm
FBgn0264291	FBpp0082849	3R	br-2	Cytoplasm
FBgn0001983	FBpp0080299	2L	br-2	Nucleus
FBgn0003218	FBpp0304105	X	br-1	Cytoplasm
FBgn0003218	FBpp0290750	X	br-1	Cytoplasm
FBgn0003218	FBpp0304106	X	br-1	Cytoplasm
FBgn0003218	FBpp0073653	X	br-1	Cytoplasm
FBgn0003218	FBpp0073654	X	br-1	Cytoplasm
FBgn0003218	FBpp0290748	X	br-1	Cytoplasm
FBgn0003218	FBpp0099560	X	br-1	Cytoplasm
FBgn0003218	FBpp0099561	X	br-1	Cytoplasm
FBgn0003218	FBpp0290747	X	br-1	Cytoplasm
FBgn0003218	FBpp0290749	X	br-1	Cytoplasm
FBgn0003218	FBpp0309250	X	br-1	Cytoplasm
FBgn0010340	FBpp0082370	3R	br-2	Mitochondrion
FBgn0010340	FBpp0308011	3R	br-2	Mitochondrion
FBgn0036810	FBpp0074820	3L	br-1	Nucleus
FBgn0035971	FBpp0076159	3L	br0	Cell membrane
FBgn0085356	FBpp0111441	X	br-2	Extracellular
FBgn0034999	FBpp0072176	2R	br-2	Endoplasmic reticulum
FBgn0034999	FBpp0072175	2R	br-2	Endoplasmic reticulum
FBgn0015582	FBpp0087272	2R	br-2	Mitochondrion
FBgn0039722	FBpp0084880	3R	br-2	Extracellular
FBgn0053710	FBpp0091016	3L	br4	Cell membrane
FBgn0028987	FBpp0079243	2L	br-1	Extracellular
FBgn0036577	FBpp0075240	3L	br-1	Nucleus
FBgn0030460	FBpp0311953	X	br-2	Mitochondrion
FBgn0030460	FBpp0311954	X	br-2	Mitochondrion
FBgn0030460	FBpp0073568	X	br-2	Mitochondrion
FBgn0053462	FBpp0086420	2R	br4	Extracellular
FBgn0283659	FBpp0080286	2L	br-2	Cytoplasm|Nucleus
FBgn0283659	FBpp0292594	2L	br-2	Cytoplasm|Nucleus
FBgn0038490	FBpp0082850	3R	br-2	Nucleus
FBgn0035587	FBpp0310631	3L	br-2	Cytoplasm
FBgn0035587	FBpp0076870	3L	br-2	Mitochondrion
FBgn0035587	FBpp0304190	3L	br-2	Mitochondrion
FBgn0260238	FBpp0289876	X	br-1	Nucleus
FBgn0260238	FBpp0312137	X	br-1	Nucleus
FBgn0031542	FBpp0077257	2L	br-2	Extracellular
FBgn0030224	FBpp0071433	X	br-1	Cytoplasm|Nucleus
FBgn0033315	FBpp0087807	2R	br-2	Golgi apparatus
FBgn0265276	FBpp0293716	3R	br-2	Nucleus
FBgn0265276	FBpp0297929	3R	br-2	Nucleus
FBgn0265276	FBpp0110176	3R	br-2	Nucleus
FBgn0265276	FBpp0297930	3R	br-2	Nucleus
FBgn0265276	FBpp0303203	3R	br-2	Nucleus
FBgn0265276	FBpp0110177	3R	br-2	Nucleus
FBgn0265276	FBpp0297926	3R	br-2	Nucleus
FBgn0265276	FBpp0297928	3R	br-2	Nucleus
FBgn0265276	FBpp0297925	3R	br-2	Nucleus
FBgn0265276	FBpp0082007	3R	br-2	Nucleus
FBgn0030007	FBpp0071138	X	br-2	Cytoplasm|Nucleus
FBgn0030661	FBpp0073864	X	br-1	Extracellular
FBgn0014930	FBpp0081260	3R	br-2	Cytoplasm|Nucleus
FBgn0014930	FBpp0308769	3R	br-2	Cytoplasm|Nucleus
FBgn0042187	FBpp0077433	2L	br-1	Extracellular
FBgn0038809	FBpp0290027	3R	br-2	Cell membrane
FBgn0052412	FBpp0076788	3L	br-2	Extracellular
FBgn0027600	FBpp0079524	2L	br-2	Extracellular
FBgn0028572	FBpp0304521	2L	br-2	Cytoplasm
FBgn0028572	FBpp0308838	2L	br-2	Cytoplasm
FBgn0028572	FBpp0308839	2L	br-2	Cytoplasm
FBgn0028572	FBpp0078651	2L	br-2	Cytoplasm
FBgn0028572	FBpp0304522	2L	br-2	Cytoplasm|Lysosome/Vacuole|Golgi apparatus
FBgn0028572	FBpp0304519	2L	br-2	Cytoplasm|Golgi apparatus
FBgn0028572	FBpp0291725	2L	br-2	Cytoplasm
FBgn0028572	FBpp0304520	2L	br-2	Cytoplasm
FBgn0028572	FBpp0099649	2L	br-2	Cytoplasm
FBgn0028572	FBpp0099647	2L	br-2	Cytoplasm
FBgn0028572	FBpp0099650	2L	br-2	Cytoplasm|Lysosome/Vacuole|Golgi apparatus
FBgn0028572	FBpp0078652	2L	br-2	Cytoplasm|Golgi apparatus
FBgn0263774	FBpp0302699	2R	br2	Cytoplasm
FBgn0263774	FBpp0311856	2R	br2	Cytoplasm
FBgn0030481	FBpp0309558	X	br-2	Mitochondrion
FBgn0030481	FBpp0073607	X	br-2	Mitochondrion
FBgn0053899	FBpp0091144	2L	br-1	Nucleus
FBgn0263842	FBpp0302844	2L	br4	Extracellular
FBgn0037116	FBpp0078116	3L	br-2	Cytoplasm|Lysosome/Vacuole
FBgn0035848	FBpp0076413	3L	br-2	Golgi apparatus
FBgn0035421	FBpp0072907	3L	br-2	Endoplasmic reticulum|Golgi apparatus
FBgn0038678	FBpp0083168	3R	br-2	Mitochondrion
FBgn0005198	FBpp0304936	3L	br-2	Cytoplasm
FBgn0005198	FBpp0074588	3L	br-2	Cytoplasm
FBgn0031187	FBpp0308590	X	br-2	Cytoplasm
FBgn0031187	FBpp0301178	X	br-2	Cytoplasm
FBgn0031187	FBpp0301177	X	br-2	Cytoplasm
FBgn0031187	FBpp0077041	X	br-2	Cytoplasm
FBgn0031187	FBpp0352241	X	br-2	Cytoplasm|Nucleus
FBgn0031187	FBpp0077038	X	br-2	Cytoplasm
FBgn0031187	FBpp0077039	X	br-2	Cytoplasm
FBgn0031187	FBpp0308589	X	br-2	Cytoplasm
FBgn0031187	FBpp0077040	X	br-2	Cytoplasm
FBgn0085481	FBpp0311795	3L	br-2	Golgi apparatus
FBgn0085481	FBpp0288792	3L	br-2	Golgi apparatus
FBgn0261996	FBpp0292831	3R	br-1	Mitochondrion
FBgn0023510	FBpp0310568	X	br-2	Cytoplasm
FBgn0023510	FBpp0070303	X	br-2	Cytoplasm
FBgn0034194	FBpp0086134	2R	br-2	Endoplasmic reticulum
FBgn0034194	FBpp0086135	2R	br-2	Endoplasmic reticulum
FBgn0037478	FBpp0081087	3R	br-2	Cytoplasm|Nucleus
FBgn0034957	FBpp0072070	2R	br-2	Cytoplasm
FBgn0038428	FBpp0307945	3R	br-2	Cytoplasm
FBgn0038428	FBpp0082765	3R	br-2	Cytoplasm
FBgn0015270	FBpp0082329	3R	br-2	Nucleus
FBgn0019928	FBpp0086785	2R	br-1	Extracellular
FBgn0260481	FBpp0078181	3L	br-1	Mitochondrion
FBgn0038853	FBpp0083438	3R	br-2	Cytoplasm
FBgn0036493	FBpp0110181	3L	br-2	Cell membrane
FBgn0036493	FBpp0110180	3L	br-2	Cell membrane
FBgn0036493	FBpp0306227	3L	br-2	Cell membrane
FBgn0036493	FBpp0290403	3L	br-2	Cell membrane
FBgn0036493	FBpp0099766	3L	br-2	Cell membrane
FBgn0010621	FBpp0087096	2R	br-2	Cytoplasm
FBgn0010621	FBpp0087095	2R	br-2	Cytoplasm
FBgn0038306	FBpp0082588	3R	br-2	Cytoplasm|Nucleus
FBgn0038306	FBpp0082589	3R	br-2	Cytoplasm|Nucleus
FBgn0036742	FBpp0311535	3L	br-2	Cell membrane
FBgn0036742	FBpp0289512	3L	br-2	Cell membrane
FBgn0040099	FBpp0310064	2L	br-1	Extracellular
FBgn0040099	FBpp0300410	2L	br-1	Extracellular
FBgn0034626	FBpp0423125	2R	br-2	Lysosome/Vacuole
FBgn0034626	FBpp0071535	2R	br-2	Lysosome/Vacuole
FBgn0053511	FBpp0312336	2L	br-2	Cytoplasm
FBgn0036395	FBpp0075509	3L	br0	Nucleus
FBgn0034883	FBpp0307864	2R	br-1	Cell membrane|Lysosome/Vacuole
FBgn0034883	FBpp0072016	2R	br-1	Cell membrane|Lysosome/Vacuole
FBgn0046876	FBpp0078267	3R	br-2	Extracellular
FBgn0034166	FBpp0309076	2R	br-2	Extracellular
FBgn0030323	FBpp0073378	X	br-2	Cytoplasm
FBgn0030323	FBpp0073377	X	br-2	Cytoplasm
FBgn0030323	FBpp0073379	X	br-2	Cytoplasm
FBgn0016131	FBpp0086249	2R	br-2	Cytoplasm|Nucleus
FBgn0016131	FBpp0086250	2R	br-2	Cytoplasm|Nucleus
FBgn0016131	FBpp0309069	2R	br-2	Cytoplasm|Nucleus
FBgn0016131	FBpp0311495	2R	br-2	Cytoplasm|Nucleus
FBgn0016131	FBpp0086251	2R	br-2	Cytoplasm|Nucleus
FBgn0263080	FBpp0307364	2L	br0	Cytoplasm|Nucleus
FBgn0263080	FBpp0297939	2L	br0	Cytoplasm|Nucleus
FBgn0025394	FBpp0308662	X	br-1	Cytoplasm|Nucleus
FBgn0025394	FBpp0308663	X	br-1	Cytoplasm|Nucleus
FBgn0025394	FBpp0070250	X	br-1	Cytoplasm|Nucleus
FBgn0031466	FBpp0077376	2L	br-2	Golgi apparatus
FBgn0031466	FBpp0077375	2L	br-2	Golgi apparatus
FBgn0034846	FBpp0288724	2R	br-1	Mitochondrion
FBgn0036439	FBpp0075455	3L	br2	Cytoplasm|Nucleus
FBgn0033160	FBpp0307849	2R	br-2	Nucleus
FBgn0033160	FBpp0088040	2R	br-2	Nucleus
FBgn0004465	FBpp0075118	3L	br-2	Mitochondrion
FBgn0000084	FBpp0291143	X	br-2	Cytoplasm
FBgn0000084	FBpp0070024	X	br-2	Cytoplasm
FBgn0035295	FBpp0072721	3L	br-2	Cytoplasm
FBgn0035295	FBpp0305621	3L	br-2	Cytoplasm
FBgn0051320	FBpp0082402	3R	br-2	Cytoplasm
FBgn0034899	FBpp0311635	2R	br1	Extracellular
FBgn0034899	FBpp0071997	2R	br1	Extracellular
FBgn0053333	FBpp0082882	3R	br4	Extracellular
FBgn0051268	FBpp0298019	3R	br2	Extracellular
FBgn0051268	FBpp0082831	3R	br2	Extracellular
FBgn0029660	FBpp0070502	X	br-1	Cytoplasm
FBgn0029660	FBpp0303996	X	br-1	Cytoplasm
FBgn0051184	FBpp0289873	3R	br-2	Cytoplasm|Nucleus
FBgn0051184	FBpp0083893	3R	br-2	Cytoplasm|Nucleus
FBgn0038219	FBpp0082379	3R	br-2	Extracellular
FBgn0022700	FBpp0071472	2R	br-1	Extracellular
FBgn0051225	FBpp0288732	3R	br0	Cell membrane
FBgn0036556	FBpp0305756	3L	br-2	Cell membrane
FBgn0036556	FBpp0075276	3L	br-2	Cell membrane
FBgn0053871	FBpp0091116	2L	br-2	Nucleus
FBgn0034425	FBpp0085747	2R	br0	Nucleus
FBgn0053172	FBpp0300435	X	br-2	Cytoplasm
FBgn0030234	FBpp0111888	X	br-2	Cell membrane
FBgn0030234	FBpp0111890	X	br-2	Cell membrane
FBgn0030234	FBpp0111889	X	br-2	Cell membrane
FBgn0030234	FBpp0073232	X	br-2	Cell membrane
FBgn0030234	FBpp0310232	X	br-2	Cell membrane
FBgn0085488	FBpp0311527	2R	br0	Extracellular
FBgn0085488	FBpp0111677	2R	br0	Extracellular
FBgn0085488	FBpp0311528	2R	br0	Extracellular
FBgn0038756	FBpp0310690	3R	br0	Extracellular
FBgn0038756	FBpp0083232	3R	br0	Extracellular
FBgn0037276	FBpp0078520	3R	br-2	Cytoplasm
FBgn0039870	FBpp0085196	3R	br-1	Cytoplasm|Nucleus
FBgn0032602	FBpp0310327	2L	br-2	Cell membrane
FBgn0032602	FBpp0080487	2L	br-2	Cell membrane
FBgn0003165	FBpp0293727	3R	br-2	Cytoplasm
FBgn0003165	FBpp0081472	3R	br-2	Cytoplasm
FBgn0003165	FBpp0081474	3R	br-2	Cytoplasm
FBgn0003165	FBpp0081471	3R	br-2	Cytoplasm
FBgn0003165	FBpp0305823	3R	br-2	Cytoplasm
FBgn0003165	FBpp0081473	3R	br-2	Cytoplasm
FBgn0003165	FBpp0081470	3R	br-2	Cytoplasm
FBgn0003165	FBpp0305824	3R	br-2	Cytoplasm
FBgn0039463	FBpp0084440	3R	br-2	Cytoplasm
FBgn0026430	FBpp0074545	X	br-2	Cytoplasm
FBgn0026430	FBpp0290523	X	br-2	Cytoplasm
FBgn0026430	FBpp0074544	X	br-2	Cytoplasm
FBgn0026430	FBpp0310187	X	br-2	Cytoplasm
FBgn0026430	FBpp0074546	X	br-2	Cytoplasm
FBgn0026430	FBpp0290522	X	br-2	Cytoplasm
FBgn0039719	FBpp0304702	3R	br-2	Extracellular
FBgn0036942	FBpp0074633	3L	br-2	Cytoplasm
FBgn0038760	FBpp0083234	3R	br-2	Cytoplasm|Nucleus
FBgn0002781	FBpp0083476	3R	br-2	Nucleus
	FBpp0083483			Nucleus
	FBpp0300270			Nucleus
FBgn0002781	FBpp0083467	3R	br-2	Nucleus
FBgn0002781	FBpp0112910	3R	br-2	Nucleus
FBgn0002781	FBpp0083477	3R	br-2	Nucleus
FBgn0002781	FBpp0083461	3R	br-2	Nucleus
FBgn0002781	FBpp0083465	3R	br-2	Nucleus
FBgn0002781	FBpp0083474	3R	br-2	Nucleus
FBgn0002781	FBpp0083473	3R	br-2	Nucleus
	FBpp0083479			Nucleus
FBgn0002781	FBpp0083463	3R	br-2	Nucleus
FBgn0002781	FBpp0083471	3R	br-2	Nucleus
FBgn0002781	FBpp0083462	3R	br-2	Nucleus
FBgn0002781	FBpp0083460	3R	br-2	Nucleus
FBgn0002781	FBpp0083472	3R	br-2	Nucleus
FBgn0002781	FBpp0083459	3R	br-2	Nucleus
	FBpp0083480			Nucleus
FBgn0002781	FBpp0083466	3R	br-2	Nucleus
FBgn0002781	FBpp0083469	3R	br-2	Nucleus
	FBpp0083482			Nucleus
	FBpp0083478			Nucleus
	FBpp0083484			Nucleus
FBgn0002781	FBpp0112909	3R	br-2	Nucleus
FBgn0002781	FBpp0083464	3R	br-2	Nucleus
	FBpp0083481			Nucleus
FBgn0002781	FBpp0310324	3R	br-2	Nucleus
FBgn0002781	FBpp0112908	3R	br-2	Nucleus
FBgn0002781	FBpp0083470	3R	br-2	Nucleus
	FBpp0300271			Nucleus
FBgn0002781	FBpp0083468	3R	br-2	Nucleus
FBgn0039311	FBpp0112997	3R	br-2	Cytoplasm
FBgn0038034	FBpp0422628	3R	br-2	Endoplasmic reticulum
FBgn0085374	FBpp0111465	2L	br-1	Extracellular
FBgn0041723	FBpp0088796	2L	br-1	Endoplasmic reticulum
FBgn0053970	FBpp0099385	3R	br-2	Cell membrane
FBgn0053970	FBpp0099384	3R	br-2	Cell membrane|Lysosome/Vacuole
FBgn0053970	FBpp0311936	3R	br-2	Cell membrane|Lysosome/Vacuole
FBgn0038332	FBpp0292327	3R	br-2	Cytoplasm|Nucleus
FBgn0038332	FBpp0304807	3R	br-2	Cytoplasm|Nucleus
FBgn0038332	FBpp0292328	3R	br-2	Cytoplasm|Nucleus
FBgn0024957	FBpp0081736	3R	br-2	Cytoplasm
FBgn0023519	FBpp0304831	X	br-2	Mitochondrion
FBgn0023519	FBpp0070301	X	br-2	Mitochondrion
FBgn0038017	FBpp0082040	3R	br-2	Extracellular
FBgn0003057	FBpp0074174	X	br-1	Extracellular
FBgn0003057	FBpp0312013	X	br-1	Extracellular
FBgn0053883	FBpp0091128	2L	br-1	Nucleus
FBgn0023212	FBpp0083354	3R	br-2	Cytoplasm|Nucleus
FBgn0037188	FBpp0078182	3L	br-2	Cytoplasm
FBgn0263400	FBpp0301130	3R	br-1	Nucleus
FBgn0263400	FBpp0301131	3R	br-1	Nucleus
FBgn0036480	FBpp0305986	3L	br-2	Cytoplasm
FBgn0036480	FBpp0292437	3L	br-2	Cytoplasm
FBgn0036480	FBpp0075391	3L	br-2	Cytoplasm
FBgn0085280	FBpp0290234	3L	br-1	Extracellular
FBgn0085280	FBpp0111360	3L	br-1	Extracellular
FBgn0035308	FBpp0305642	3L	br-2	Cytoplasm
FBgn0035308	FBpp0305643	3L	br-2	Cytoplasm
FBgn0035308	FBpp0290055	3L	br-2	Cytoplasm
FBgn0035308	FBpp0305641	3L	br-2	Cytoplasm
FBgn0037177	FBpp0078194	3L	br1	Extracellular
FBgn0037177	FBpp0304161	3L	br1	Extracellular
FBgn0035539	FBpp0073148	3L	br-1	Extracellular
FBgn0035539	FBpp0073147	3L	br-1	Extracellular
FBgn0032305	FBpp0079776	2L	br-2	Nucleus
FBgn0032305	FBpp0290924	2L	br-2	Nucleus
FBgn0053080	FBpp0070810	X	br-2	Golgi apparatus
FBgn0053080	FBpp0309737	X	br-2	Golgi apparatus
FBgn0053080	FBpp0070809	X	br-2	Golgi apparatus
FBgn0053080	FBpp0309736	X	br-2	Golgi apparatus
FBgn0026873	FBpp0112946	X	br-2	Cytoplasm|Nucleus
FBgn0026873	FBpp0070295	X	br-2	Cytoplasm|Nucleus
FBgn0012051	FBpp0085714	2R	br-2	Cytoplasm
FBgn0012051	FBpp0085715	2R	br-2	Cytoplasm
FBgn0012051	FBpp0309435	2R	br-2	Cytoplasm
FBgn0012051	FBpp0111782	2R	br-2	Cytoplasm
FBgn0027492	FBpp0084578	3R	br-2	Cytoplasm
FBgn0027492	FBpp0428201	3R	br-2	Cytoplasm
FBgn0027492	FBpp0084577	3R	br-2	Cytoplasm
FBgn0027492	FBpp0084573	3R	br-2	Cytoplasm
FBgn0027492	FBpp0084574	3R	br-2	Cytoplasm
FBgn0027492	FBpp0084579	3R	br-2	Cytoplasm
FBgn0027492	FBpp0084575	3R	br-2	Cytoplasm
FBgn0030114	FBpp0071251	X	br-2	Cytoplasm|Nucleus
FBgn0030114	FBpp0071249	X	br-2	Cytoplasm|Nucleus
FBgn0030114	FBpp0309114	X	br-2	Cytoplasm|Nucleus
FBgn0030114	FBpp0309115	X	br-2	Cytoplasm
FBgn0030114	FBpp0309116	X	br-2	Cytoplasm
FBgn0030114	FBpp0071250	X	br-2	Cytoplasm
FBgn0032136	FBpp0292877	2L	br-2	Extracellular
FBgn0085339	FBpp0305696	2L	br-2	Mitochondrion
FBgn0085339	FBpp0312103	2L	br-2	Mitochondrion
FBgn0085339	FBpp0111419	2L	br-2	Mitochondrion
FBgn0085339	FBpp0312560	2L	br-2	Mitochondrion
FBgn0040385	FBpp0070446	X	br-2	Cytoplasm|Nucleus
FBgn0042092	FBpp0079000	2L	br-2	Nucleus
FBgn0283480	FBpp0071695	2R	br-2	Extracellular
FBgn0031085	FBpp0070001	X	br-1	Endoplasmic reticulum|Lysosome/Vacuole
FBgn0002564	FBpp0072365	3L	br-2	Extracellular
FBgn0025637	FBpp0070119	X	br-2	Cytoplasm|Nucleus
FBgn0025637	FBpp0311474	X	br-2	Cytoplasm|Nucleus
FBgn0025637	FBpp0070118	X	br-2	Cytoplasm|Nucleus
FBgn0025637	FBpp0070124	X	br-2	Cytoplasm|Nucleus
FBgn0025637	FBpp0070122	X	br-2	Cytoplasm|Nucleus
FBgn0025637	FBpp0070123	X	br-2	Cytoplasm|Nucleus
FBgn0025637	FBpp0099971	X	br-2	Cytoplasm|Nucleus
FBgn0025637	FBpp0070121	X	br-2	Cytoplasm|Nucleus
FBgn0025637	FBpp0070120	X	br-2	Cytoplasm|Nucleus
FBgn0033763	FBpp0290455	2R	br-2	Extracellular
FBgn0032167	FBpp0311684	2L	br-2	Cell membrane|Lysosome/Vacuole
FBgn0032167	FBpp0304025	2L	br-2	Cell membrane|Lysosome/Vacuole
FBgn0032167	FBpp0079489	2L	br-2	Cell membrane|Lysosome/Vacuole
FBgn0011289	FBpp0084526	3R	br-2	Nucleus
FBgn0011289	FBpp0084525	3R	br-2	Nucleus
FBgn0011289	FBpp0084524	3R	br-2	Nucleus
FBgn0025615	FBpp0311758	X	br-2	Mitochondrion
FBgn0025615	FBpp0070658	X	br-2	Mitochondrion
FBgn0032293	FBpp0079701	2L	br-1	Cytoplasm|Nucleus
FBgn0032053	FBpp0079304	2L	br-2	Mitochondrion
FBgn0052686	FBpp0071402	X	br3	Nucleus
FBgn0052686	FBpp0071401	X	br3	Nucleus
FBgn0250903	FBpp0307833	2L	br-2	Cytoplasm|Nucleus
FBgn0250903	FBpp0111655	2L	br-2	Cytoplasm|Nucleus
FBgn0250903	FBpp0079303	2L	br-2	Cytoplasm|Nucleus
FBgn0250903	FBpp0305611	2L	br-2	Cytoplasm|Nucleus
FBgn0263986	FBpp0083696	3R	br-2	Cell membrane|Lysosome/Vacuole
FBgn0033364	FBpp0087741	2R	br-1	Lysosome/Vacuole
FBgn0015269	FBpp0100151	3R	br-2	Cytoplasm
FBgn0015269	FBpp0084327	3R	br-2	Cytoplasm
FBgn0015269	FBpp0303216	3R	br-2	Cytoplasm
FBgn0015269	FBpp0303215	3R	br-2	Cytoplasm
FBgn0015269	FBpp0084326	3R	br-2	Cytoplasm
FBgn0023167	FBpp0087094	2R	br-2	Cytoplasm|Nucleus
FBgn0052574	FBpp0074103	X	br-2	Extracellular
FBgn0038485	FBpp0082847	3R	br-1	Extracellular
FBgn0036827	FBpp0074834	3L	br-2	Nucleus
FBgn0041100	FBpp0077974	3L	br-2	Cytoplasm
FBgn0041100	FBpp0077975	3L	br-2	Cytoplasm
FBgn0063667	FBpp0271924	3L	br1	Cytoplasm|Nucleus
FBgn0024734	FBpp0080413	2L	br-2	Cytoplasm|Cell membrane
FBgn0024734	FBpp0304635	2L	br-2	Cytoplasm|Cell membrane
FBgn0024734	FBpp0080414	2L	br-2	Cytoplasm|Cell membrane
FBgn0024734	FBpp0304634	2L	br-2	Cytoplasm|Cell membrane
FBgn0031592	FBpp0077165	2L	br1	Cytoplasm|Nucleus
FBgn0031592	FBpp0311769	2L	br1	Cytoplasm|Nucleus
FBgn0053120	FBpp0080663	2L	br-2	Endoplasmic reticulum
FBgn0033516	FBpp0087412	2R	br0	Extracellular
FBgn0010399	FBpp0078410	3R	br-2	Cell membrane
FBgn0039369	FBpp0084295	3R	br0	Endoplasmic reticulum
FBgn0001150	FBpp0070444	X	br-2	Nucleus
FBgn0032780	FBpp0307442	2L	br-1	Cytoplasm
FBgn0032780	FBpp0080744	2L	br-1	Cytoplasm
FBgn0031047	FBpp0074512	X	br-2	Cytoplasm|Nucleus
FBgn0031047	FBpp0074513	X	br-2	Cytoplasm|Nucleus
FBgn0031047	FBpp0306392	X	br-2	Cytoplasm|Nucleus
FBgn0053922	FBpp0091161	2L	br-2	Extracellular
FBgn0050485	FBpp0086766	2R	br1	Cytoplasm
FBgn0262636	FBpp0297887	4	br-2	Nucleus
FBgn0262636	FBpp0088196	4	br-2	Nucleus
FBgn0262636	FBpp0088197	4	br-2	Nucleus
FBgn0262636	FBpp0297886	4	br-2	Nucleus
FBgn0036038	FBpp0076132	3L	br-2	Cytoplasm|Nucleus
FBgn0263072	FBpp0297864	X	br-2	Nucleus
FBgn0263072	FBpp0304664	X	br-2	Nucleus
FBgn0263072	FBpp0297865	X	br-2	Nucleus
FBgn0030311	FBpp0390636	X	br-2	Mitochondrion
FBgn0030311	FBpp0073359	X	br-2	Mitochondrion
FBgn0029881	FBpp0310031	X	br-2	Cytoplasm
FBgn0029881	FBpp0070909	X	br-2	Cytoplasm
FBgn0029881	FBpp0300876	X	br-2	Cytoplasm
FBgn0259708	FBpp0289238	2R	br2	Nucleus
FBgn0259708	FBpp0311853	2R	br2	Nucleus
FBgn0259204	FBpp0288973	X	br-2	Mitochondrion
FBgn0259204	FBpp0288972	X	br-2	Mitochondrion
FBgn0039054	FBpp0291232	3R	br-2	Extracellular
FBgn0039054	FBpp0307957	3R	br-2	Extracellular
FBgn0039054	FBpp0291233	3R	br-2	Extracellular
FBgn0029693	FBpp0309962	X	br-2	Cytoplasm|Nucleus
FBgn0029693	FBpp0070639	X	br-2	Cytoplasm|Nucleus
FBgn0028567	FBpp0304901	3L	br-2	Cytoplasm
FBgn0028567	FBpp0072579	3L	br-2	Cytoplasm
FBgn0020621	FBpp0308402	2R	br-2	Cytoplasm|Cell membrane
FBgn0020621	FBpp0291759	2R	br-2	Cytoplasm|Cell membrane
FBgn0020621	FBpp0290726	2R	br-2	Cytoplasm|Cell membrane
FBgn0020621	FBpp0297540	2R	br-2	Cytoplasm|Cell membrane
FBgn0020621	FBpp0111810	2R	br-2	Cytoplasm|Cell membrane
FBgn0020621	FBpp0087683	2R	br-2	Cytoplasm|Cell membrane
FBgn0020621	FBpp0087686	2R	br-2	Cytoplasm
FBgn0020621	FBpp0291760	2R	br-2	Cytoplasm|Cell membrane
FBgn0020621	FBpp0308399	2R	br-2	Cytoplasm|Cell membrane
FBgn0020621	FBpp0300526	2R	br-2	Cytoplasm|Cell membrane
FBgn0020621	FBpp0390638	2R	br-2	Cytoplasm|Cell membrane
FBgn0020621	FBpp0087682	2R	br-2	Cytoplasm|Cell membrane
FBgn0020621	FBpp0087684	2R	br-2	Cytoplasm|Cell membrane
FBgn0020621	FBpp0308400	2R	br-2	Cytoplasm|Cell membrane
FBgn0020621	FBpp0308401	2R	br-2	Cytoplasm|Cell membrane
FBgn0020621	FBpp0087685	2R	br-2	Cytoplasm|Cell membrane
FBgn0032175	FBpp0079561	2L	br3	Cytoplasm|Nucleus
FBgn0260954	FBpp0290954	2L	br3	Extracellular
FBgn0260954	FBpp0290955	2L	br3	Extracellular
FBgn0026088	FBpp0303803	X	br-1	Cytoplasm
FBgn0026088	FBpp0070348	X	br-1	Cytoplasm
FBgn0053156	FBpp0086802	2R	br-1	Cytoplasm
FBgn0053156	FBpp0112362	2R	br-1	Cytoplasm
FBgn0053156	FBpp0086804	2R	br-1	Cytoplasm
FBgn0053156	FBpp0086801	2R	br-1	Cytoplasm
FBgn0053156	FBpp0086803	2R	br-1	Cytoplasm
FBgn0264545	FBpp0305441	2L	br6	Nucleus
FBgn0035917	FBpp0089007	3L	br-2	Cytoplasm
FBgn0035917	FBpp0088529	3L	br-2	Cytoplasm
FBgn0035917	FBpp0088535	3L	br-2	Cytoplasm
FBgn0035917	FBpp0088532	3L	br-2	Cytoplasm
FBgn0035917	FBpp0290379	3L	br-2	Cytoplasm
FBgn0035917	FBpp0088534	3L	br-2	Cytoplasm
FBgn0035917	FBpp0290380	3L	br-2	Cytoplasm
FBgn0035917	FBpp0088530	3L	br-2	Cytoplasm
FBgn0035917	FBpp0290377	3L	br-2	Cytoplasm
FBgn0035917	FBpp0088533	3L	br-2	Cytoplasm
FBgn0035917	FBpp0290381	3L	br-2	Cytoplasm
FBgn0035917	FBpp0088531	3L	br-2	Cytoplasm
FBgn0286828	FBpp0083103	3R	br-2	Cytoplasm
FBgn0051797	FBpp0080768	2L	br-2	Cytoplasm
FBgn0031459	FBpp0077403	2L	br-2	Cytoplasm
FBgn0031459	FBpp0077402	2L	br-2	Mitochondrion
FBgn0031459	FBpp0307127	2L	br-2	Mitochondrion
FBgn0034428	FBpp0289819	2R	br-1	Nucleus
FBgn0000662	FBpp0293240	2R	br-2	Nucleus
FBgn0000662	FBpp0086773	2R	br-2	Nucleus
FBgn0000662	FBpp0293239	2R	br-2	Nucleus
FBgn0000662	FBpp0086774	2R	br-2	Nucleus
FBgn0015034	FBpp0087825	2R	br-2	Endoplasmic reticulum
FBgn0050100	FBpp0309036	2R	br-2	Mitochondrion
FBgn0050100	FBpp0086284	2R	br-2	Mitochondrion
FBgn0003655	FBpp0070884	X	br-1	Cytoplasm
FBgn0033166	FBpp0088081	2R	br-2	Nucleus
FBgn0033166	FBpp0088079	2R	br-2	Cytoplasm|Nucleus
FBgn0033166	FBpp0088078	2R	br-2	Cytoplasm|Nucleus
FBgn0033166	FBpp0088080	2R	br-2	Cytoplasm|Nucleus
FBgn0033137	FBpp0307823	2R	br-1	Cell membrane|Lysosome/Vacuole
FBgn0033137	FBpp0088131	2R	br-1	Cell membrane|Lysosome/Vacuole
FBgn0033072	FBpp0085345	2R	br-2	Cytoplasm
FBgn0023081	FBpp0072194	2R	br-2	Cytoplasm
FBgn0028734	FBpp0300445	3R	br-2	Cytoplasm
FBgn0028734	FBpp0081677	3R	br-2	Cytoplasm
FBgn0028734	FBpp0081676	3R	br-2	Cytoplasm
FBgn0028734	FBpp0312466	3R	br-2	Cytoplasm
FBgn0028734	FBpp0290600	3R	br-2	Cytoplasm
FBgn0028734	FBpp0307053	3R	br-2	Cytoplasm
FBgn0028734	FBpp0312465	3R	br-2	Cytoplasm
FBgn0028734	FBpp0081678	3R	br-2	Cytoplasm
FBgn0028734	FBpp0307052	3R	br-2	Cytoplasm|Nucleus
FBgn0028734	FBpp0081674	3R	br-2	Cytoplasm|Nucleus
FBgn0028734	FBpp0081675	3R	br-2	Cytoplasm
FBgn0265297	FBpp0085915	2R	br-2	Cytoplasm|Nucleus
FBgn0265297	FBpp0085919	2R	br-2	Cytoplasm|Nucleus
FBgn0265297	FBpp0085917	2R	br-2	Cytoplasm|Nucleus
FBgn0001992	FBpp0080386	2L	br-2	Endoplasmic reticulum
FBgn0001992	FBpp0310367	2L	br-2	Endoplasmic reticulum
[truncated: 28,721 more rows]

## Sheet: S7
Supplementary Table S7. The function annotation of D. melanogaster based on eggNOG-mapper
query	seed_ortholog	evalue	score	eggNOG_OGs	max_annot_lvl	COG_category	Description	Preferred_name	GOs	EC	KEGG_ko	KEGG_Pathway	KEGG_Module	KEGG_Reaction	KEGG_rclass	BRITE	KEGG_TC	CAZy	BiGG_Reaction	PFAMs
FBpp0303242	7227.FBpp0080736	0.0	1219.0	KOG1025@1|root,KOG1024@2759|Eukaryota,38GJV@33154|Opisthokonta,3BDAQ@33208|Metazoa,3CSJQ@33213|Bilateria,41X5A@6656|Arthropoda,3SGWZ@50557|Insecta,451N9@7147|Diptera,45NMA@7214|Drosophilidae	33208|Metazoa	T	ATP binding. It is involved in the biological process described with protein phosphorylation	RYK	GO:0000003,GO:0000902,GO:0000904,GO:0001501,GO:0001558,GO:0001664,GO:0001709,GO:0001932,GO:0001934,GO:0002009,GO:0003002,GO:0003006,GO:0003008,GO:0003674,GO:0004888,GO:0005102,GO:0005109,GO:0005488,GO:0005515,GO:0005575,GO:0005622,GO:0005623,GO:0005634,GO:0005737,GO:0005886,GO:0005887,GO:0006928,GO:0006935,GO:0007154,GO:0007165,GO:0007166,GO:0007267,GO:0007275,GO:0007389,GO:0007399,GO:0007409,GO:…	2.7.10.1	ko:K05128,ko:K08252	ko04360,map04360	-	-	-	ko00000,ko00001,ko01000,ko01001,ko01020,ko04050	-	-	-	Pkinase_Tyr,WIF
FBpp0080736	7227.FBpp0080736	0.0	1220.0	KOG1025@1|root,KOG1024@2759|Eukaryota,38GJV@33154|Opisthokonta,3BDAQ@33208|Metazoa,3CSJQ@33213|Bilateria,41X5A@6656|Arthropoda,3SGWZ@50557|Insecta,451N9@7147|Diptera,45NMA@7214|Drosophilidae	33208|Metazoa	T	ATP binding. It is involved in the biological process described with protein phosphorylation	RYK	GO:0000003,GO:0000902,GO:0000904,GO:0001501,GO:0001558,GO:0001664,GO:0001709,GO:0001932,GO:0001934,GO:0002009,GO:0003002,GO:0003006,GO:0003008,GO:0003674,GO:0004888,GO:0005102,GO:0005109,GO:0005488,GO:0005515,GO:0005575,GO:0005622,GO:0005623,GO:0005634,GO:0005737,GO:0005886,GO:0005887,GO:0006928,GO:0006935,GO:0007154,GO:0007165,GO:0007166,GO:0007267,GO:0007275,GO:0007389,GO:0007399,GO:0007409,GO:…	2.7.10.1	ko:K05128,ko:K08252	ko04360,map04360	-	-	-	ko00000,ko00001,ko01000,ko01001,ko01020,ko04050	-	-	-	Pkinase_Tyr,WIF
FBpp0087335	7227.FBpp0087335	0.0	984.0	COG2319@1|root,KOG0263@2759|Eukaryota,38CV7@33154|Opisthokonta,3BB2Z@33208|Metazoa,3CXI4@33213|Bilateria,41XBY@6656|Arthropoda,3SH2F@50557|Insecta,44ZY5@7147|Diptera,45Q4Z@7214|Drosophilidae	33208|Metazoa	K	It is involved in the biological process described with regulation of transcription, DNA-templated	TAF5	GO:0000123,GO:0000228,GO:0000428,GO:0000785,GO:0000790,GO:0001067,GO:0003674,GO:0003676,GO:0003677,GO:0003700,GO:0005488,GO:0005515,GO:0005575,GO:0005622,GO:0005623,GO:0005634,GO:0005654,GO:0005667,GO:0005669,GO:0005694,GO:0005856,GO:0006139,GO:0006325,GO:0006351,GO:0006352,GO:0006355,GO:0006357,GO:0006366,GO:0006367,GO:0006725,GO:0006807,GO:0006996,GO:0007154,GO:0007165,GO:0007166,GO:0007219,GO:…	-	ko:K03130	ko03022,ko05168,map03022,map05168	-	-	-	ko00000,ko00001,ko03021,ko03036	-	-	-	TFIID_NTD2,WD40
FBpp0290855	7227.FBpp0290855	0.0	2072.0	COG0625@1|root,KOG0867@2759|Eukaryota,3A0A1@33154|Opisthokonta,3BPQK@33208|Metazoa,3D6F2@33213|Bilateria,41YQK@6656|Arthropoda,3SG1J@50557|Insecta,450I2@7147|Diptera,45R10@7214|Drosophilidae	33208|Metazoa	O	FLYWCH zinc finger domain	-	GO:0003674,GO:0003676,GO:0003824,GO:0004364,GO:0005488,GO:0005575,GO:0005622,GO:0005623,GO:0005737,GO:0006518,GO:0006575,GO:0006749,GO:0006790,GO:0006807,GO:0008150,GO:0008152,GO:0009987,GO:0016740,GO:0016765,GO:0033218,GO:0034641,GO:0042277,GO:0043167,GO:0043168,GO:0043295,GO:0043603,GO:0044237,GO:0044424,GO:0044464,GO:0048037,GO:0051186,GO:0071704,GO:0072341,GO:0097159,GO:1900750,GO:1901363,GO:…	2.5.1.18	ko:K00799	ko00480,ko00980,ko00982,ko00983,ko01524,ko05200,ko05204,ko05225,ko05418,map00480,map00980,map00982,map00983,map01524,map05200,map05204,map05225,map05418	-	R03522,R07002,R07003,R07004,R07023,R07024,R07025,R07026,R07069,R07070,R07083,R07084,R07091,R07092,R07093,R07094,R07100,R07113,R07116,R08280,R09409,R11905	RC00004,RC00069,RC00840,RC00948,RC01704,RC01705,RC01706,RC01758,RC01759,RC01765,RC01767,RC01769,RC02243,RC02527,RC02939,RC02940,RC02942,RC02943,RC02944	ko00000,ko00001,ko01000,ko02000	1.A.12.2.2,1.A.12.3.2	-	-	FLYWCH,GST_C,GST_C_3,GST_N,GST_N_3
FBpp0306732	7227.FBpp0290855	0.0	2072.0	COG0625@1|root,KOG0867@2759|Eukaryota,3A0A1@33154|Opisthokonta,3BPQK@33208|Metazoa,3D6F2@33213|Bilateria,41YQK@6656|Arthropoda,3SG1J@50557|Insecta,450I2@7147|Diptera,45R10@7214|Drosophilidae	33208|Metazoa	O	FLYWCH zinc finger domain	-	GO:0003674,GO:0003676,GO:0003824,GO:0004364,GO:0005488,GO:0005575,GO:0005622,GO:0005623,GO:0005737,GO:0006518,GO:0006575,GO:0006749,GO:0006790,GO:0006807,GO:0008150,GO:0008152,GO:0009987,GO:0016740,GO:0016765,GO:0033218,GO:0034641,GO:0042277,GO:0043167,GO:0043168,GO:0043295,GO:0043603,GO:0044237,GO:0044424,GO:0044464,GO:0048037,GO:0051186,GO:0071704,GO:0072341,GO:0097159,GO:1900750,GO:1901363,GO:…	2.5.1.18	ko:K00799	ko00480,ko00980,ko00982,ko00983,ko01524,ko05200,ko05204,ko05225,ko05418,map00480,map00980,map00982,map00983,map01524,map05200,map05204,map05225,map05418	-	R03522,R07002,R07003,R07004,R07023,R07024,R07025,R07026,R07069,R07070,R07083,R07084,R07091,R07092,R07093,R07094,R07100,R07113,R07116,R08280,R09409,R11905	RC00004,RC00069,RC00840,RC00948,RC01704,RC01705,RC01706,RC01758,RC01759,RC01765,RC01767,RC01769,RC02243,RC02527,RC02939,RC02940,RC02942,RC02943,RC02944	ko00000,ko00001,ko01000,ko02000	1.A.12.2.2,1.A.12.3.2	-	-	FLYWCH,GST_C,GST_C_3,GST_N,GST_N_3
FBpp0113023	7227.FBpp0290855	2.63e-161	480.0	COG0625@1|root,KOG0867@2759|Eukaryota,3A0A1@33154|Opisthokonta,3BPQK@33208|Metazoa,3D6F2@33213|Bilateria,41YQK@6656|Arthropoda,3SG1J@50557|Insecta,450I2@7147|Diptera,45R10@7214|Drosophilidae	33208|Metazoa	O	FLYWCH zinc finger domain	-	GO:0003674,GO:0003676,GO:0003824,GO:0004364,GO:0005488,GO:0005575,GO:0005622,GO:0005623,GO:0005737,GO:0006518,GO:0006575,GO:0006749,GO:0006790,GO:0006807,GO:0008150,GO:0008152,GO:0009987,GO:0016740,GO:0016765,GO:0033218,GO:0034641,GO:0042277,GO:0043167,GO:0043168,GO:0043295,GO:0043603,GO:0044237,GO:0044424,GO:0044464,GO:0048037,GO:0051186,GO:0071704,GO:0072341,GO:0097159,GO:1900750,GO:1901363,GO:…	2.5.1.18	ko:K00799	ko00480,ko00980,ko00982,ko00983,ko01524,ko05200,ko05204,ko05225,ko05418,map00480,map00980,map00982,map00983,map01524,map05200,map05204,map05225,map05418	-	R03522,R07002,R07003,R07004,R07023,R07024,R07025,R07026,R07069,R07070,R07083,R07084,R07091,R07092,R07093,R07094,R07100,R07113,R07116,R08280,R09409,R11905	RC00004,RC00069,RC00840,RC00948,RC01704,RC01705,RC01706,RC01758,RC01759,RC01765,RC01767,RC01769,RC02243,RC02527,RC02939,RC02940,RC02942,RC02943,RC02944	ko00000,ko00001,ko01000,ko02000	1.A.12.2.2,1.A.12.3.2	-	-	FLYWCH,GST_C,GST_C_3,GST_N,GST_N_3
FBpp0071696	7227.FBpp0071696	0.0	1087.0	COG1785@1|root,KOG4126@2759|Eukaryota,38GD6@33154|Opisthokonta,3B9Y3@33208|Metazoa,3CRTE@33213|Bilateria,41W4I@6656|Arthropoda,3SH5Y@50557|Insecta,450D9@7147|Diptera,45RWS@7214|Drosophilidae	33208|Metazoa	G	phosphatase activity. It is involved in the biological process described with metabolic process	-	GO:0001666,GO:0003674,GO:0003824,GO:0004035,GO:0005575,GO:0005623,GO:0006793,GO:0006796,GO:0006950,GO:0008150,GO:0008152,GO:0009628,GO:0009636,GO:0009986,GO:0009987,GO:0016311,GO:0016787,GO:0016788,GO:0016791,GO:0035094,GO:0036293,GO:0042221,GO:0042493,GO:0042578,GO:0044237,GO:0044464,GO:0050896,GO:0070482	3.1.3.1	ko:K01077	ko00730,ko00790,ko01100,ko02020,map00730,map00790,map01100,map02020	M00126	R02135,R04620	RC00017	ko00000,ko00001,ko00002,ko00537,ko01000,ko04147	-	-	-	Alk_phosphatase
FBpp0087151	7227.FBpp0087151	8.69e-257	703.0	COG0705@1|root,KOG2980@2759|Eukaryota,38CY3@33154|Opisthokonta,3BG0F@33208|Metazoa,3CRY2@33213|Bilateria,41V2U@6656|Arthropoda,3SFKT@50557|Insecta,44XUU@7147|Diptera,45VC2@7214|Drosophilidae	33208|Metazoa	T	serine-type endopeptidase activity. It is involved in the biological process described with proteolysis	PARL	GO:0003674,GO:0003824,GO:0004175,GO:0005488,GO:0005515,GO:0005575,GO:0005622,GO:0005623,GO:0005634,GO:0005737,GO:0005739,GO:0005740,GO:0005743,GO:0006508,GO:0006807,GO:0006996,GO:0007005,GO:0007275,GO:0007399,GO:0008053,GO:0008150,GO:0008152,GO:0008233,GO:0009605,GO:0009894,GO:0009966,GO:0009968,GO:0009987,GO:0009991,GO:0010467,GO:0010506,GO:0010639,GO:0010646,GO:0010648,GO:0010821,GO:0010823,GO:…	3.4.21.105	ko:K09650	-	-	-	-	ko00000,ko01000,ko01002,ko03029	-	-	-	Rhomboid
FBpp0308636	7227.FBpp0087151	8.69e-257	703.0	COG0705@1|root,KOG2980@2759|Eukaryota,38CY3@33154|Opisthokonta,3BG0F@33208|Metazoa,3CRY2@33213|Bilateria,41V2U@6656|Arthropoda,3SFKT@50557|Insecta,44XUU@7147|Diptera,45VC2@7214|Drosophilidae	33208|Metazoa	T	serine-type endopeptidase activity. It is involved in the biological process described with proteolysis	PARL	GO:0003674,GO:0003824,GO:0004175,GO:0005488,GO:0005515,GO:0005575,GO:0005622,GO:0005623,GO:0005634,GO:0005737,GO:0005739,GO:0005740,GO:0005743,GO:0006508,GO:0006807,GO:0006996,GO:0007005,GO:0007275,GO:0007399,GO:0008053,GO:0008150,GO:0008152,GO:0008233,GO:0009605,GO:0009894,GO:0009966,GO:0009968,GO:0009987,GO:0009991,GO:0010467,GO:0010506,GO:0010639,GO:0010646,GO:0010648,GO:0010821,GO:0010823,GO:…	3.4.21.105	ko:K09650	-	-	-	-	ko00000,ko01000,ko01002,ko03029	-	-	-	Rhomboid
FBpp0071967	7227.FBpp0071967	0.0	1784.0	2CG2D@1|root,2S2SR@2759|Eukaryota,3A498@33154|Opisthokonta,3BRC1@33208|Metazoa,3D8FC@33213|Bilateria,4206V@6656|Arthropoda,3SND0@50557|Insecta,45144@7147|Diptera,45T6X@7214|Drosophilidae	33208|Metazoa	-	-	-	GO:0000278,GO:0003674,GO:0005488,GO:0005515,GO:0006464,GO:0006508,GO:0006511,GO:0006807,GO:0007049,GO:0007113,GO:0007346,GO:0008150,GO:0008152,GO:0008284,GO:0009056,GO:0009057,GO:0009987,GO:0010498,GO:0016567,GO:0019538,GO:0019941,GO:0030163,GO:0030674,GO:0031146,GO:0032446,GO:0036211,GO:0042127,GO:0043161,GO:0043170,GO:0043412,GO:0043632,GO:0044237,GO:0044238,GO:0044248,GO:0044257,GO:0044260,GO:…	-	-	-	-	-	-	-	-	-	-	-
FBpp0086270	7217.FBpp0114450	1.53e-99	289.0	COG0185@1|root,KOG0898@2759|Eukaryota,39ZV8@33154|Opisthokonta,3BEU4@33208|Metazoa,3D3JT@33213|Bilateria,41TSR@6656|Arthropoda,3SZF5@50557|Insecta,451CR@7147|Diptera,45R46@7214|Drosophilidae	33208|Metazoa	J	RNA binding. It is involved in the biological process described with	RpS15	GO:0000028,GO:0002181,GO:0003674,GO:0003735,GO:0005198,GO:0005575,GO:0005622,GO:0005623,GO:0005634,GO:0005730,GO:0005737,GO:0005829,GO:0005840,GO:0006412,GO:0006518,GO:0006807,GO:0006996,GO:0007275,GO:0007568,GO:0008150,GO:0008152,GO:0008340,GO:0009058,GO:0009059,GO:0009987,GO:0010259,GO:0010467,GO:0015935,GO:0016043,GO:0019538,GO:0022607,GO:0022613,GO:0022618,GO:0022626,GO:0022627,GO:0031974,GO:…	-	ko:K02958	ko03010,map03010	M00177	-	-	br01610,ko00000,ko00001,ko00002,ko03011	-	-	-	Ribosomal_S19
FBpp0086269	7217.FBpp0114450	2.01e-102	296.0	COG0185@1|root,KOG0898@2759|Eukaryota,39ZV8@33154|Opisthokonta,3BEU4@33208|Metazoa,3D3JT@33213|Bilateria,41TSR@6656|Arthropoda,3SZF5@50557|Insecta,451CR@7147|Diptera,45R46@7214|Drosophilidae	33208|Metazoa	J	RNA binding. It is involved in the biological process described with	RpS15	GO:0000028,GO:0002181,GO:0003674,GO:0003735,GO:0005198,GO:0005575,GO:0005622,GO:0005623,GO:0005634,GO:0005730,GO:0005737,GO:0005829,GO:0005840,GO:0006412,GO:0006518,GO:0006807,GO:0006996,GO:0007275,GO:0007568,GO:0008150,GO:0008152,GO:0008340,GO:0009058,GO:0009059,GO:0009987,GO:0010259,GO:0010467,GO:0015935,GO:0016043,GO:0019538,GO:0022607,GO:0022613,GO:0022618,GO:0022626,GO:0022627,GO:0031974,GO:…	-	ko:K02958	ko03010,map03010	M00177	-	-	br01610,ko00000,ko00001,ko00002,ko03011	-	-	-	Ribosomal_S19
FBpp0075443	7227.FBpp0075443	0.0	3709.0	COG1112@1|root,KOG1804@2759|Eukaryota,38C6B@33154|Opisthokonta,3BI18@33208|Metazoa,3CTT2@33213|Bilateria,41VKD@6656|Arthropoda,3SK76@50557|Insecta,44YSA@7147|Diptera,45S9A@7214|Drosophilidae	33208|Metazoa	L	Metal ion binding	HELZ	-	-	-	-	-	-	-	-	-	-	-	AAA_11,AAA_12,zf-CCCH
FBpp0305287	7227.FBpp0075443	0.0	3709.0	COG1112@1|root,KOG1804@2759|Eukaryota,38C6B@33154|Opisthokonta,3BI18@33208|Metazoa,3CTT2@33213|Bilateria,41VKD@6656|Arthropoda,3SK76@50557|Insecta,44YSA@7147|Diptera,45S9A@7214|Drosophilidae	33208|Metazoa	L	Metal ion binding	HELZ	-	-	-	-	-	-	-	-	-	-	-	AAA_11,AAA_12,zf-CCCH
FBpp0305288	7227.FBpp0075443	0.0	3709.0	COG1112@1|root,KOG1804@2759|Eukaryota,38C6B@33154|Opisthokonta,3BI18@33208|Metazoa,3CTT2@33213|Bilateria,41VKD@6656|Arthropoda,3SK76@50557|Insecta,44YSA@7147|Diptera,45S9A@7214|Drosophilidae	33208|Metazoa	L	Metal ion binding	HELZ	-	-	-	-	-	-	-	-	-	-	-	AAA_11,AAA_12,zf-CCCH
FBpp0303501	7227.FBpp0077753	0.0	923.0	KOG1479@1|root,KOG1479@2759|Eukaryota,39721@33154|Opisthokonta,3BBIR@33208|Metazoa,3CYY8@33213|Bilateria,41URQ@6656|Arthropoda,3SJZW@50557|Insecta,44YE2@7147|Diptera	33208|Metazoa	F	Nucleoside transmembrane transporter activity. It is involved in the biological process described with	SLC29A1	GO:0001666,GO:0001678,GO:0003008,GO:0003674,GO:0005215,GO:0005337,GO:0005575,GO:0005622,GO:0005623,GO:0005634,GO:0005730,GO:0005886,GO:0005887,GO:0006139,GO:0006725,GO:0006807,GO:0006810,GO:0006863,GO:0006950,GO:0007154,GO:0007165,GO:0007166,GO:0007267,GO:0007268,GO:0007275,GO:0007589,GO:0007595,GO:0008150,GO:0008152,GO:0008283,GO:0009628,GO:0009719,GO:0009725,GO:0009743,GO:0009746,GO:0009749,GO:…	-	ko:K15014	-	-	-	-	ko00000,ko02000	2.A.57.1	-	-	Nucleoside_tran
FBpp0077754	7227.FBpp0077753	0.0	923.0	KOG1479@1|root,KOG1479@2759|Eukaryota,39721@33154|Opisthokonta,3BBIR@33208|Metazoa,3CYY8@33213|Bilateria,41URQ@6656|Arthropoda,3SJZW@50557|Insecta,44YE2@7147|Diptera	33208|Metazoa	F	Nucleoside transmembrane transporter activity. It is involved in the biological process described with	SLC29A1	GO:0001666,GO:0001678,GO:0003008,GO:0003674,GO:0005215,GO:0005337,GO:0005575,GO:0005622,GO:0005623,GO:0005634,GO:0005730,GO:0005886,GO:0005887,GO:0006139,GO:0006725,GO:0006807,GO:0006810,GO:0006863,GO:0006950,GO:0007154,GO:0007165,GO:0007166,GO:0007267,GO:0007268,GO:0007275,GO:0007589,GO:0007595,GO:0008150,GO:0008152,GO:0008283,GO:0009628,GO:0009719,GO:0009725,GO:0009743,GO:0009746,GO:0009749,GO:…	-	ko:K15014	-	-	-	-	ko00000,ko02000	2.A.57.1	-	-	Nucleoside_tran
FBpp0077753	7227.FBpp0077753	0.0	923.0	KOG1479@1|root,KOG1479@2759|Eukaryota,39721@33154|Opisthokonta,3BBIR@33208|Metazoa,3CYY8@33213|Bilateria,41URQ@6656|Arthropoda,3SJZW@50557|Insecta,44YE2@7147|Diptera	33208|Metazoa	F	Nucleoside transmembrane transporter activity. It is involved in the biological process described with	SLC29A1	GO:0001666,GO:0001678,GO:0003008,GO:0003674,GO:0005215,GO:0005337,GO:0005575,GO:0005622,GO:0005623,GO:0005634,GO:0005730,GO:0005886,GO:0005887,GO:0006139,GO:0006725,GO:0006807,GO:0006810,GO:0006863,GO:0006950,GO:0007154,GO:0007165,GO:0007166,GO:0007267,GO:0007268,GO:0007275,GO:0007589,GO:0007595,GO:0008150,GO:0008152,GO:0008283,GO:0009628,GO:0009719,GO:0009725,GO:0009743,GO:0009746,GO:0009749,GO:…	-	ko:K15014	-	-	-	-	ko00000,ko02000	2.A.57.1	-	-	Nucleoside_tran
FBpp0078240	7227.FBpp0078240	0.0	1035.0	2CKEY@1|root,2QWPW@2759|Eukaryota,39ZEW@33154|Opisthokonta,3BKW0@33208|Metazoa,3D001@33213|Bilateria,41Y1Z@6656|Arthropoda,3SHQY@50557|Insecta,44X3S@7147|Diptera,45QRR@7214|Drosophilidae	33208|Metazoa	-	-	-	-	-	ko:K04209	ko04080,map04080	-	-	-	ko00000,ko00001,ko04030	-	-	-	DM4_12,DUF1676
FBpp0290694	7227.FBpp0293341	0.0	3863.0	KOG1820@1|root,KOG1820@2759|Eukaryota,38BXV@33154|Opisthokonta,3B9GF@33208|Metazoa,3CX5Z@33213|Bilateria,41WST@6656|Arthropoda,3SHZP@50557|Insecta,452IY@7147|Diptera,45S0H@7214|Drosophilidae	33208|Metazoa	Z	TOG	msps	GO:0000003,GO:0000022,GO:0000070,GO:0000132,GO:0000212,GO:0000226,GO:0000278,GO:0000280,GO:0000578,GO:0000741,GO:0000775,GO:0000776,GO:0000819,GO:0000902,GO:0000904,GO:0000922,GO:0003002,GO:0003006,GO:0003674,GO:0005488,GO:0005515,GO:0005575,GO:0005622,GO:0005623,GO:0005694,GO:0005737,GO:0005813,GO:0005815,GO:0005819,GO:0005856,GO:0005874,GO:0005875,GO:0006403,GO:0006928,GO:0006935,GO:0006996,GO:…	-	ko:K16803	-	-	-	-	ko00000,ko03036,ko04812	-	-	-	CLASP_N,HEAT
FBpp0293341	7227.FBpp0293341	0.0	3938.0	KOG1820@1|root,KOG1820@2759|Eukaryota,38BXV@33154|Opisthokonta,3B9GF@33208|Metazoa,3CX5Z@33213|Bilateria,41WST@6656|Arthropoda,3SHZP@50557|Insecta,452IY@7147|Diptera,45S0H@7214|Drosophilidae	33208|Metazoa	Z	TOG	msps	GO:0000003,GO:0000022,GO:0000070,GO:0000132,GO:0000212,GO:0000226,GO:0000278,GO:0000280,GO:0000578,GO:0000741,GO:0000775,GO:0000776,GO:0000819,GO:0000902,GO:0000904,GO:0000922,GO:0003002,GO:0003006,GO:0003674,GO:0005488,GO:0005515,GO:0005575,GO:0005622,GO:0005623,GO:0005694,GO:0005737,GO:0005813,GO:0005815,GO:0005819,GO:0005856,GO:0005874,GO:0005875,GO:0006403,GO:0006928,GO:0006935,GO:0006996,GO:…	-	ko:K16803	-	-	-	-	ko00000,ko03036,ko04812	-	-	-	CLASP_N,HEAT
FBpp0293343	7227.FBpp0293341	0.0	3863.0	KOG1820@1|root,KOG1820@2759|Eukaryota,38BXV@33154|Opisthokonta,3B9GF@33208|Metazoa,3CX5Z@33213|Bilateria,41WST@6656|Arthropoda,3SHZP@50557|Insecta,452IY@7147|Diptera,45S0H@7214|Drosophilidae	33208|Metazoa	Z	TOG	msps	GO:0000003,GO:0000022,GO:0000070,GO:0000132,GO:0000212,GO:0000226,GO:0000278,GO:0000280,GO:0000578,GO:0000741,GO:0000775,GO:0000776,GO:0000819,GO:0000902,GO:0000904,GO:0000922,GO:0003002,GO:0003006,GO:0003674,GO:0005488,GO:0005515,GO:0005575,GO:0005622,GO:0005623,GO:0005694,GO:0005737,GO:0005813,GO:0005815,GO:0005819,GO:0005856,GO:0005874,GO:0005875,GO:0006403,GO:0006928,GO:0006935,GO:0006996,GO:…	-	ko:K16803	-	-	-	-	ko00000,ko03036,ko04812	-	-	-	CLASP_N,HEAT
[truncated: 29,260 more rows]

## Sheet: S8
Supplementary Table S8. Protein-coding gene age of D. virilis.
[truncated: 13,595 more rows]

[truncated: 1 more sheets: S9]
